# Supplementary material for: Glutamate-Induced Deregulation of Krebs Cycle in Mitochondrial Encephalopathy Lactic Acidosis Syndrome Stroke-Like Episodes (MELAS) Syndrome Is Alleviated by Ketone Body Exposure
Source: Biomedicines. 2022 Jul 11;10(7):1665. doi: 10.3390/biomedicines10071665 (PMC9312837; doi:10.3390/biomedicines10071665)
Supplement: Supplementary file 1 [file biomedicines-10-01665-s001.zip]

Archive with 3 entries (3 files):
- biomedicines-1758191-supplementary-Figure.pdf
- Supplementary Table S1_Belal et al.xlsx
- Supplementary Table S2_Belal et al.xlsx
