# Supplementary material for: Glutamate-Induced Deregulation of Krebs Cycle in Mitochondrial Encephalopathy Lactic Acidosis Syndrome Stroke-Like Episodes (MELAS) Syndrome Is Alleviated by Ketone Body Exposure
Source: Biomedicines. 2022 Jul 11;10(7):1665. doi: 10.3390/biomedicines10071665 (PMC9312837; doi:10.3390/biomedicines10071665)
Supplement: Supplementary file 1 [file biomedicines-10-01665-s001.zip › Supplementary Table S1_Belal et al.xlsx]

## Sheet: resultats_anova_8_48803
rowid	p_GENOTYPE	p_98,MtvsCtrl	fc_98,MtvsCtrl	mean	sd	Symbol	Chromosome	Accession	Probe_Id	Definition
10008	1.46139e-05	1.46139e-05	1.72666	9.59145	0.428956	RERE	1	NM_001042682.1	ILMN_1802380	Homo sapiens arginine-glutamic acid dipeptide (RE) repeats (RERE), transcript variant 3, mRNA.
10010	0.624528	0.624528	-1.01489	6.57816	0.055343		9	BF961645	ILMN_1893287	QV2-NN0045-121200-525-d10_1 NN0045 Homo sapiens cDNA, mRNA sequence
10017	0.917327	0.917327	-1.00491	6.55	0.0855128	LOC645218	3	XM_934574.2	ILMN_1736104	PREDICTED: Homo sapiens hypothetical LOC645218 (LOC645218), mRNA.
10019	2.28619e-06	2.28619e-06	-4.90652	8.13456	1.23862	RNF165	18	NM_152470.2	ILMN_1792389	Homo sapiens ring finger protein 165 (RNF165), mRNA.
10020	0.707637	0.707637	1.02335	6.73971	0.112271		3	DA877611	ILMN_1854015	DA877611 PROST2 Homo sapiens cDNA clone PROST2016121 5, mRNA sequence
10021	0.171945	0.171945	1.12231	6.6591	0.166353		7	CD049690	ILMN_1904757	AGENCOURT_13973532 NIH_MGC_172 Homo sapiens cDNA 5, mRNA sequence
10025	0.559988	0.559988	-1.03561	6.60798	0.110481	DLEC1	3	NM_007338.2	ILMN_1740305	Homo sapiens deleted in lung and esophageal cancer 1 (DLEC1), transcript variant DLEC1-L1, mRNA.
10035	0.0585765	0.0585765	-1.08602	6.50341	0.0923169	LOC641719		XM_935488.1	ILMN_1665168	PREDICTED: Homo sapiens similar to v-raf murine sarcoma 3611 viral oncogene homolog 1 isoform 1 (LOC641719), mRNA.
10037	0.16199	0.16199	-1.05942	6.68162	0.081596	PHF7	3	NM_173341.1	ILMN_2375156	Homo sapiens PHD finger protein 7 (PHF7), transcript variant 2, mRNA.
10039	0.441364	0.441364	1.04172	6.59655	0.0988411	LOC651450		XM_940604.1	ILMN_1705423	PREDICTED: Homo sapiens similar to ubiquitin specific protease 6 (LOC651450), mRNA.
10040	0.567222	0.567222	-1.036	6.48687	0.113698	LOC650103		XM_939197.1	ILMN_1716072	PREDICTED: Homo sapiens similar to similar to RPL23AP7 protein (LOC650103), mRNA.
10044	9.63691e-05	9.63691e-05	1.91966	8.72215	0.520645	BCAP29	7	NM_001008405.1	ILMN_1697642	Homo sapiens B-cell receptor-associated protein 29 (BCAP29), transcript variant 1, mRNA.
10048	0.238509	0.238509	-1.07494	6.59901	0.11825	CIDEA	18	NM_001279.2	ILMN_1788184	Homo sapiens cell death-inducing DFFA-like effector a (CIDEA), transcript variant 1, mRNA.
10050	0.703824	0.703824	-1.03908	8.64548	0.183978	PAPD4	5	NM_173797.2	ILMN_1681845	Homo sapiens PAP associated domain containing 4 (PAPD4), mRNA.
10053	0.896616	0.896616	-1.00773	6.69479	0.10746			AW591174	ILMN_1823296	xo11f08.x1 NCI_CGAP_Ut3 Homo sapiens cDNA clone IMAGE:2703687 3 similar to contains element OFR repetitive element ;, mRNA sequence
10059	0.422506	0.422506	1.026	6.53591	0.0597176		20	AI082173	ILMN_1889845	ov43h08.x1 Soares_testis_NHT Homo sapiens cDNA clone IMAGE:1640127 3, mRNA sequence
10064	0.645306	0.645306	-1.02655	6.63334	0.10416	LOC646443	7	XM_929371.1	ILMN_1746923	PREDICTED: Homo sapiens similar to stromal antigen 3 (LOC646443), mRNA.
10066	0.967013	0.967013	1.00228	6.6797	0.0998025	SLC17A3	6	NM_001098486.1	ILMN_1690979	Homo sapiens solute carrier family 17 (sodium phosphate), member 3 (SLC17A3), transcript variant 1, mRNA.
10068	0.175612	0.175612	1.03621	6.6116	0.0516504	SDS	12	NM_006843.2	ILMN_1811114	Homo sapiens serine dehydratase (SDS), mRNA.
10070	0.0987469	0.0987469	-1.04877	6.54561	0.0589193	ATP6V1C2	2	NM_144583.3	ILMN_1660729	Homo sapiens ATPase, H+ transporting, lysosomal 42kDa, V1 subunit C2 (ATP6V1C2), transcript variant 2, mRNA.
10072	0.358457	0.358457	1.03408	6.55077	0.0686992	LOC646590	14	XM_935421.1	ILMN_1772314	PREDICTED: Homo sapiens hypothetical protein LOC646590, transcript variant 2 (LOC646590), mRNA.
10075	0.140351	0.140351	1.05129	6.65169	0.067694		1	AW975549	ILMN_1821005	EST387658 MAGE resequences, MAGN Homo sapiens cDNA, mRNA sequence
10079	0.393453	0.393453	1.0545	6.66571	0.116482	F3	1	NM_001993.2	ILMN_2129572	Homo sapiens coagulation factor III (thromboplastin, tissue factor) (F3), mRNA.
10082	0.262082	0.262082	1.06105	6.66541	0.101329		18	CA503104	ILMN_1842444	UI-CF-FN0-afp-o-04-0-UI.s1 UI-CF-FN0 Homo sapiens cDNA clone UI-CF-FN0-afp-o-04-0-UI 3, mRNA sequence
10086	0.57183	0.57183	1.031	6.56424	0.099289	FAM71C	12	NM_153364.1	ILMN_1705659	Homo sapiens family with sequence similarity 71, member C (FAM71C), mRNA.
10091	0.671422	0.671422	-1.02462	6.49481	0.104756	LOC652141		XM_941478.1	ILMN_1811945	PREDICTED: Homo sapiens similar to Ig heavy chain V-III region VH26 precursor (LOC652141), mRNA.
10092	0.575508	0.575508	1.04551	6.57131	0.146095	LOC645113	22	XM_930333.1	ILMN_1694630	PREDICTED: Homo sapiens hypothetical protein LOC645113 (LOC645113), mRNA.
10093	0.820879	0.820879	1.00663	6.53491	0.0530168			Z39772	ILMN_1860402	HSC1JB062 normalized infant brain cDNA Homo sapiens cDNA clone c-1jb06 3, mRNA sequence
10095	0.891241	0.891241	1.00775	6.55334	0.102368	GAK		XM_943590.1	ILMN_1701042	PREDICTED: Homo sapiens cyclin G associated kinase, transcript variant 4 (GAK), mRNA.
10097	0.734709	0.734709	-1.01914	6.59077	0.10192	COMMD4	15	NM_017828.2	ILMN_1778562	Homo sapiens COMM domain containing 4 (COMMD4), mRNA.
10100	0.805891	0.805891	-1.0181	6.60642	0.132674		8	BU687559	ILMN_1819355	UI-CF-EC1-adu-g-11-0-UI.s1 UI-CF-EC1 Homo sapiens cDNA clone UI-CF-EC1-adu-g-11-0-UI 3, mRNA sequence
10102	0.000625383	0.000625383	1.29796	7.06103	0.214874	LIN52	14	NM_001024674.1	ILMN_1797055	Homo sapiens lin-52 homolog (C. elegans) (LIN52), mRNA.
10110	0.371835	0.371835	1.07623	6.88146	0.154567	LOC727751	15	XM_001125719.1	ILMN_1674316	PREDICTED: Homo sapiens similar to cis-Golgi matrix protein GM130 (LOC727751), mRNA.
10114	0.16814	0.16814	-1.05246	6.54672	0.0731677	LOC651864		XM_944981.1	ILMN_1718358	PREDICTED: Homo sapiens hypothetical protein LOC651864 (LOC651864), mRNA.
10121	0.106347	0.106347	1.0751	6.55069	0.0911428	LOC653238	5	XM_932384.1	ILMN_1662772	PREDICTED: Homo sapiens similar to TFIIH basal transcription factor complex p44 subunit (Basic transcription factor 2 44 kDa subunit) (BTF2-p44) (General transcription factor IIH polypeptide 2), transcript variant 7 (LOC653238), mRNA.
10128	0.16458	0.16458	1.05731	6.52553	0.0791839			BI822501	ILMN_1909211	603035205F1 NIH_MGC_115 Homo sapiens cDNA clone IMAGE:5176393 5, mRNA sequence
10129	0.933069	0.933069	1.00777	6.62572	0.167106	C1QTNF9B	13	NM_001007537.1	ILMN_1713038	Homo sapiens C1q and tumor necrosis factor related protein 9B (C1QTNF9B), mRNA.
10131	0.703797	0.703797	1.01367	6.62146	0.065141	GRM1	6	NM_000838.2	ILMN_1670547	Homo sapiens glutamate receptor, metabotropic 1 (GRM1), mRNA.
10132	0.0308261	0.0308261	-1.0702	6.84912	0.0694292	FXN	9	NM_181425.1	ILMN_2342515	Homo sapiens frataxin (FXN), nuclear gene encoding mitochondrial protein, transcript variant 2, mRNA.
10133	0.742922	0.742922	-1.03914	8.74262	0.213184	SLC9A1	1	NM_003047.2	ILMN_1800425	Homo sapiens solute carrier family 9 (sodium/hydrogen exchanger), member 1 (SLC9A1), mRNA.
10136	0.782201	0.782201	-1.01463	6.70367	0.0955342	PML		XM_942288.1	ILMN_1728019	PREDICTED: Homo sapiens promyelocytic leukemia, transcript variant 12 (PML), mRNA.
10138	0.580994	0.580994	1.02626	6.58035	0.0862905		15	CR749394	ILMN_1856669	Homo sapiens mRNA; cDNA DKFZp686B23135 (from clone DKFZp686B23135)
10142	0.153425	0.153425	1.14577	6.73056	0.189115	CD164	6	NM_006016.3	ILMN_1783852	Homo sapiens CD164 molecule, sialomucin (CD164), mRNA.
10148	0.297497	0.297497	1.04513	6.57782	0.0806417		21	BF204217	ILMN_1833968	601867670F1 NIH_MGC_17 Homo sapiens cDNA clone IMAGE:4110472 5, mRNA sequence
10154	0.674794	0.674794	-1.02342	6.54146	0.100782		10	DB337918	ILMN_1882325	DB337918 TESTI2 Homo sapiens cDNA clone TESTI2029244 3, mRNA sequence
10156	0.323471	0.323471	1.07847	6.59813	0.1449	PRM3	16	XM_001131876.1	ILMN_1652284	PREDICTED: Homo sapiens protamine 3 (PRM3), mRNA.
10161	0.806278	0.806278	1.01387	7.01445	0.102063	MOBKL2A	19	NM_130807.2	ILMN_1721344	Homo sapiens MOB1, Mps One Binder kinase activator-like 2A (yeast) (MOBKL2A), mRNA.
10162	0.346245	0.346245	-1.04573	6.65915	0.0895586		19	CD558651	ILMN_1892501	AGENCOURT_14365016 NIH_MGC_181 Homo sapiens cDNA clone IMAGE:30395808 5, mRNA sequence
10164	0.684693	0.684693	1.03218	6.62529	0.14243	ZNF566	19	NM_032838.3	ILMN_1691223	Homo sapiens zinc finger protein 566 (ZNF566), mRNA.
10167	2.52014e-05	2.52014e-05	-1.30211	6.78923	0.208094	C6orf54	6	NM_014354.1	ILMN_1766219	Homo sapiens chromosome 6 open reading frame 54 (C6orf54), mRNA.
10168	0.468521	0.468521	1.05433	6.61208	0.135466	OR1J2	9	NM_054107.1	ILMN_1679973	Homo sapiens olfactory receptor, family 1, subfamily J, member 2 (OR1J2), mRNA.
10170	0.151749	0.151749	1.25833	8.1357	0.318275	GNG5	1	NM_005274.1	ILMN_1701854	Homo sapiens guanine nucleotide binding protein (G protein), gamma 5 (GNG5), mRNA.
10176	1.1632e-06	1.1632e-06	-3.01122	11.159	0.856728	TAF15	17	NM_139215.1	ILMN_1678707	Homo sapiens TAF15 RNA polymerase II, TATA box binding protein (TBP)-associated factor, 68kDa (TAF15), transcript variant 1, mRNA.
10180	0.683345	0.683345	1.0206	6.53394	0.0912779		20	BU621416	ILMN_1914435	UI-H-FL1-bga-a-13-0-UI.s1 NCI_CGAP_FL1 Homo sapiens cDNA clone UI-H-FL1-bga-a-13-0-UI 3, mRNA sequence
10181	0.153578	0.153578	1.07429	6.67975	0.0996243	SCMH1	1	NM_001031694.1	ILMN_2276504	Homo sapiens sex comb on midleg homolog 1 (Drosophila) (SCMH1), transcript variant 1, mRNA.
10184	1.56848e-05	1.56848e-05	1.59312	9.04349	0.365899	EXTL3	8	NM_001440.2	ILMN_1778226	Homo sapiens exostoses (multiple)-like 3 (EXTL3), mRNA.
10187	0.00633779	0.00633779	-1.33019	7.64104	0.256259	CNPY3	6	NM_006586.3	ILMN_1669674	Homo sapiens canopy 3 homolog (zebrafish) (CNPY3), mRNA.
10189	0.359924	0.359924	-1.05084	8.02417	0.101953	C19orf24	19	NM_017914.2	ILMN_1678052	Homo sapiens chromosome 19 open reading frame 24 (C19orf24), mRNA.
10192	0.245452	0.245452	1.02975	6.58753	0.048604	LOC154449	6	NR_002787.1	ILMN_1762305	Homo sapiens hypothetical protein LOC154449 (LOC154449), non-coding RNA.
10193	0.663137	0.663137	-1.01671	6.60588	0.0695382	GAS2L2	17	NM_139285.2	ILMN_2045576	Homo sapiens growth arrest-specific 2 like 2 (GAS2L2), mRNA.
10195	0.588105	0.588105	-1.02334	6.56445	0.0782444		18	AA913006	ILMN_1883097	ol28d09.s1 Soares_NFL_T_GBC_S1 Homo sapiens cDNA clone IMAGE:1524785 3, mRNA sequence
10196	0.000782848	0.000782848	-1.86138	8.19171	0.514702	C21orf33	21	NM_004649.5	ILMN_1682812	Homo sapiens chromosome 21 open reading frame 33 (C21orf33), nuclear gene encoding mitochondrial protein, transcript variant 1, mRNA.
10201	0.00180542	0.00180542	-1.47364	8.1269	0.329239	URG4	7	NM_017920.3	ILMN_1777811	Homo sapiens up-regulated gene 4 (URG4), nuclear gene encoding mitochondrial protein, transcript variant 1, mRNA.
10202	0.991671	0.991671	1.00066	6.6114	0.114161	LOC440225	15	XR_017179.1	ILMN_1667052	PREDICTED: Homo sapiens similar to Neurofibromin (Neurofibromatosis-related protein NF-1) (LOC440225), mRNA.
10209	0.0576886	0.0576886	1.1403	7.18574	0.146507	HNRNPA1	12	NM_031157.2	ILMN_1663447	Homo sapiens heterogeneous nuclear ribonucleoprotein A1 (HNRNPA1), transcript variant 2, mRNA.
10215	0.475451	0.475451	-1.02446	6.57694	0.0628017	OR8H1	11	NM_001005199.1	ILMN_2187002	Homo sapiens olfactory receptor, family 8, subfamily H, member 1 (OR8H1), mRNA.
10220	0.00672282	0.00672282	-1.41433	9.45086	0.312403	ANAPC11	17	NM_001002246.1	ILMN_2343563	Homo sapiens anaphase promoting complex subunit 11 (ANAPC11), transcript variant 4, mRNA.
10221	0.187795	0.187795	-1.05473	6.50144	0.0792113		8	DA442494	ILMN_1902697	DA442494 CTONG2 Homo sapiens cDNA clone CTONG2011914 5, mRNA sequence
10224	0.137868	0.137868	1.17561	7.78651	0.217845	METRNL		XM_941466.2	ILMN_1790014	PREDICTED: Homo sapiens meteorin, glial cell differentiation regulator-like (METRNL), mRNA.
10239	9.97308e-05	9.97308e-05	2.11031	7.0997	0.596481	ARHGAP24	4	NM_031305.2	ILMN_1775441	Homo sapiens Rho GTPase activating protein 24 (ARHGAP24), transcript variant 2, mRNA.
10240	0.163423	0.163423	-1.05688	6.6666	0.0784278	P2RX1	17	NM_002558.2	ILMN_1758529	Homo sapiens purinergic receptor P2X, ligand-gated ion channel, 1 (P2RX1), mRNA.
10243	0.921654	0.921654	-1.0033	6.55683	0.0607551		13	AA421500	ILMN_1853286	zu06b11.r1 Soares_testis_NHT Homo sapiens cDNA clone IMAGE:731037 5, mRNA sequence
10246	0.31908	0.31908	1.0461	6.56069	0.0857355		4	CD515666	ILMN_1865632	AGENCOURT_14364768 NIH_MGC_181 Homo sapiens cDNA clone IMAGE:30407936 5, mRNA sequence
10253	0.00504881	0.00504881	1.8124	9.41117	0.527516	PPIL5	14	NM_203467.1	ILMN_1715616	Homo sapiens peptidylprolyl isomerase (cyclophilin)-like 5 (PPIL5), transcript variant 3, mRNA.
10255	0.00249622	0.00249622	-1.46649	7.23809	0.329009	ATP1B2	17	NM_001678.3	ILMN_1747271	Homo sapiens ATPase, Na+/K+ transporting, beta 2 polypeptide (ATP1B2), mRNA.
10259	0.0333925	0.0333925	1.14634	6.75465	0.141095	DUSP10	1	NM_007207.3	ILMN_1759175	Homo sapiens dual specificity phosphatase 10 (DUSP10), transcript variant 1, mRNA.
10273	0.862969	0.862969	-1.00491	6.55211	0.0514856		11	AW299516	ILMN_1897743	xs40g04.x1 NCI_CGAP_Kid11 Homo sapiens cDNA clone IMAGE:2772150 3, mRNA sequence
10274	0.170258	0.170258	1.09032	6.62875	0.124246		20	BM668203	ILMN_1821666	UI-E-CK1-afk-b-02-0-UI.s2 UI-E-CK1 Homo sapiens cDNA clone UI-E-CK1-afk-b-02-0-UI 3, mRNA sequence
10278	0.54027	0.54027	-1.08883	8.18018	0.25617	UBLCP1	5	NM_145049.1	ILMN_2202481	Homo sapiens ubiquitin-like domain containing CTD phosphatase 1 (UBLCP1), mRNA.
10279	0.507929	0.507929	1.04883	6.63387	0.133125	TAF5L	1	NM_001025247.1	ILMN_1797056	Homo sapiens TAF5-like RNA polymerase II, p300/CBP-associated factor (PCAF)-associated factor, 65kDa (TAF5L), transcript variant 2, mRNA.
10280	0.786697	0.786697	1.00961	6.58371	0.0642951		12	BG236224	ILMN_1900301	naf26a05.x1 Soares_NPBMC Homo sapiens cDNA clone IMAGE:4142096 3, mRNA sequence
10286	0.23913	0.23913	-1.0469	6.72396	0.0750949	ADAMTSL4	1	NM_025008.3	ILMN_1687035	Homo sapiens ADAMTS-like 4 (ADAMTSL4), transcript variant 2, mRNA.
10288	0.523561	0.523561	1.02685	6.55568	0.0766853		6	BX109195	ILMN_1877027	BX109195 NCI_CGAP_Kid3 Homo sapiens cDNA clone IMAGp998I033886, mRNA sequence
10289	0.347926	0.347926	1.03169	6.55961	0.0626771	ZPBP2	17	NM_198844.2	ILMN_2383638	Homo sapiens zona pellucida binding protein 2 (ZPBP2), transcript variant 1, mRNA.
10291	0.494256	0.494256	-1.03447	6.67426	0.0917802	LOC653337	8	XM_928370.1	ILMN_1801184	PREDICTED: Homo sapiens hypothetical protein LOC653336, transcript variant 1 (LOC653337), mRNA.
10292	0.773555	0.773555	1.01359	6.56786	0.0853264	IL28B	19	NM_172139.2	ILMN_1768900	Homo sapiens interleukin 28B (interferon, lambda 3) (IL28B), mRNA.
10296	0.806997	0.806997	1.01306	6.59127	0.0965294	DES	2	NM_001927.3	ILMN_1698995	Homo sapiens desmin (DES), mRNA.
10301	0.470742	0.470742	1.03555	6.56	0.0898635		6	AI217858	ILMN_1864746	qf75b07.x1 Soares_testis_NHT Homo sapiens cDNA clone IMAGE:1755829 3, mRNA sequence
10309	0.0535489	0.0535489	-1.13413	6.72486	0.138791	LOC440248	15	NM_199045.1	ILMN_1680614	Homo sapiens hypothetical LOC440248 (LOC440248), mRNA.
10315	0.783665	0.783665	1.01372	6.62523	0.090225	LOC651128		XM_942319.1	ILMN_1658108	PREDICTED: Homo sapiens hypothetical protein LOC651128 (LOC651128), mRNA.
10324	2.38259e-06	2.38259e-06	-3.17134	7.64019	0.898898	PRR16	5	NM_016644.1	ILMN_1709153	Homo sapiens proline rich 16 (PRR16), mRNA.
10326	0.697432	0.697432	-1.0193	6.57409	0.0897432		13	AW297265	ILMN_1895632	UI-H-BW0-aji-d-02-0-UI.s1 NCI_CGAP_Sub6 Homo sapiens cDNA clone IMAGE:2731826 3, mRNA sequence
10327	0.411197	0.411197	-1.03748	6.58543	0.0836662		4	BG209599	ILMN_1869708	RST29125 Athersys RAGE Library Homo sapiens cDNA, mRNA sequence
10328	0.839569	0.839569	-1.00759	6.5234	0.0678174		9	BU741833	ILMN_1839752	UI-E-EO1-aix-c-19-0-UI.s1 UI-E-EO1 Homo sapiens cDNA clone UI-E-EO1-aix-c-19-0-UI 3, mRNA sequence
10332	0.492407	0.492407	-1.06216	8.59073	0.162647	HIPK2	7	NM_022740.2	ILMN_1687440	Homo sapiens homeodomain interacting protein kinase 2 (HIPK2), mRNA.
10333	0.374022	0.374022	1.04835	6.60821	0.0997641	LOC731682		XM_001129369.1	ILMN_1791534	PREDICTED: Homo sapiens similar to HLA class II histocompatibility antigen, DQ(1) alpha chain precursor (DC-4 alpha chain) (LOC731682), mRNA.
10338	0.683139	0.683139	-1.01715	6.57379	0.0760639	CNOT6L	4	NM_144571.1	ILMN_1802450	Homo sapiens CCR4-NOT transcription complex, subunit 6-like (CNOT6L), mRNA.
10341	0.000489914	0.000489914	1.56918	11.3087	0.369213	SHMT2	12	NM_005412.4	ILMN_1661264	Homo sapiens serine hydroxymethyltransferase 2 (mitochondrial) (SHMT2), nuclear gene encoding mitochondrial protein, mRNA.
10343	0.00013807	0.00013807	2.12337	8.98545	0.603902	MRPS5	2	NM_031902.3	ILMN_1760441	Homo sapiens mitochondrial ribosomal protein S5 (MRPS5), nuclear gene encoding mitochondrial protein, mRNA.
10348	0.695289	0.695289	1.04073	6.60993	0.18599	ATG4B	2	NM_013325.4	ILMN_1691173	Homo sapiens ATG4 autophagy related 4 homolog B (S. cerevisiae) (ATG4B), transcript variant 1, mRNA.
10356	0.0848086	0.0848086	-1.21266	6.75717	0.230883	SNORD36C	9	NR_000016.1	ILMN_2160160	Homo sapiens small nucleolar RNA, C/D box 36C (SNORD36C), small nucleolar RNA.
10358	0.293854	0.293854	-1.05666	6.97222	0.1	SPN	16	NM_001030288.1	ILMN_1801040	Homo sapiens sialophorin (SPN), transcript variant 1, mRNA.
10360	0.0199313	0.0199313	1.11396	6.52622	0.10548	OAS3	12	NM_006187.2	ILMN_2184262	Homo sapiens 2'-5'-oligoadenylate synthetase 3, 100kDa (OAS3), mRNA.
10364	0.991351	0.991351	1.00048	6.76309	0.0807944	CHRNA6	8	NM_004198.2	ILMN_1756578	Homo sapiens cholinergic receptor, nicotinic, alpha 6 (CHRNA6), mRNA.
10367	0.75771	0.75771	1.02031	6.54803	0.118636		9	BM680181	ILMN_1877894	UI-E-EO1-aja-o-19-0-UI.s1 UI-E-EO1 Homo sapiens cDNA clone UI-E-EO1-aja-o-19-0-UI 3, mRNA sequence
10369	0.541131	0.541131	-1.0424	6.59955	0.125272	TBC1D22A	22	NM_014346.1	ILMN_2096743	Homo sapiens TBC1 domain family, member 22A (TBC1D22A), mRNA.
10370	0.161059	0.161059	-1.37427	10.8602	0.44862	LOC440737	1	XM_496446.3	ILMN_1683447	PREDICTED: Homo sapiens similar to 60S ribosomal protein L35 (LOC440737), mRNA.
10372	0.151352	0.151352	-1.04628	6.64402	0.0626122		15	BC052811	ILMN_1864370	Homo sapiens cDNA clone IMAGE:6166085, partial cds
10373	0.355137	0.355137	1.03952	6.56055	0.0789594		3	AI251715	ILMN_1900588	qv45g10.x1 NCI_CGAP_Ov32 Homo sapiens cDNA clone IMAGE:1984578 3, mRNA sequence
10376	0.757566	0.757566	1.01879	6.60016	0.109779	SSTR4	20	NM_001052.1	ILMN_1684200	Homo sapiens somatostatin receptor 4 (SSTR4), mRNA.
10379	0.00503099	0.00503099	-1.1836	7.33173	0.149503	ST6GALNAC4	9	NM_175039.3	ILMN_1687857	Homo sapiens ST6 (alpha-N-acetyl-neuraminyl-2,3-beta-galactosyl-1, 3)-N-acetylgalactosaminide alpha-2,6-sialyltransferase 4 (ST6GALNAC4), transcript variant 1, mRNA.
10386	0.424039	0.424039	1.16071	9.08502	0.347793	TM2D1	1	NM_032027.2	ILMN_2143148	Homo sapiens TM2 domain containing 1 (TM2D1), mRNA.
10392	0.0882174	0.0882174	1.12655	7.0583	0.143853	LRRC23	12	NM_201650.1	ILMN_1753404	Homo sapiens leucine rich repeat containing 23 (LRRC23), transcript variant 1, mRNA.
10397	0.0412344	0.0412344	1.16481	6.74957	0.161938	RASD2	22	NM_014310.3	ILMN_2170209	Homo sapiens RASD family, member 2 (RASD2), mRNA.
10398	0.8855	0.8855	1.00678	6.56452	0.0851566	SPANXE	X	NM_145665.1	ILMN_1732781	Homo sapiens SPANX family, member E (SPANXE), mRNA.
10400	0.549969	0.549969	1.03138	6.55784	0.0952142		5	BM987095	ILMN_1890986	UI-H-CO0-aqf-d-03-0-UI.s1 NCI_CGAP_Sub9 Homo sapiens cDNA clone IMAGE: 3103876 3, mRNA sequence
10402	0.00915498	0.00915498	1.09391	6.53541	0.0824677	LOC646429	10	XM_929357.1	ILMN_1784685	PREDICTED: Homo sapiens similar to phospholipase D family, member 5 (LOC646429), mRNA.
10403	0.449418	0.449418	1.03718	6.6695	0.0897595			AW514225	ILMN_1853808	hd24a09.x1 Soares_NFL_T_GBC_S1 Homo sapiens cDNA clone IMAGE:2910424 3, mRNA sequence
10408	0.719963	0.719963	-1.01352	6.60638	0.0683016		20	CD364315	ILMN_1907320	UI-H-FT2-bjf-b-05-0-UI.s1 NCI_CGAP_FT2 Homo sapiens cDNA clone UI-H-FT2-bjf-b-05-0-UI 3, mRNA sequence
10414	1.76167e-05	1.76167e-05	2.6675	11.1256	0.771472	PTTG1	5	NM_004219.2	ILMN_1753196	Homo sapiens pituitary tumor-transforming 1 (PTTG1), mRNA.
10424	0.911041	0.911041	1.00382	6.60664	0.0619336	MGC42638	X	XM_926284.1	ILMN_1683520	PREDICTED: Homo sapiens hypothetical protein MGC42638 (MGC42638), mRNA.
10427	0.820436	0.820436	1.01518	6.55499	0.120558	TFAP2D	6	NM_172238.3	ILMN_1659378	Homo sapiens transcription factor AP-2 delta (activating enhancer binding protein 2 delta) (TFAP2D), mRNA.
10431	0.229859	0.229859	-1.08417	6.57619	0.130121	LOC644264	17	XM_927442.2	ILMN_1684847	PREDICTED: Homo sapiens similar to fetal Alzheimer antigen isoform 2 (LOC644264), mRNA.
10433	7.53624e-08	7.53624e-08	11.6239	8.37986	1.8976	ITGA10	1	NM_003637.3	ILMN_1700144	Homo sapiens integrin, alpha 10 (ITGA10), mRNA.
10435	0.0753641	0.0753641	-1.21264	8.25147	0.225531	LYRM5	12	NM_001001660.2	ILMN_1744534	Homo sapiens LYR motif containing 5 (LYRM5), mRNA.
10438	0.300462	0.300462	-1.05541	6.657	0.0990688	LPPR1	9	NM_017753.2	ILMN_1753026	Homo sapiens lipid phosphate phosphatase-related protein type 1 (LPPR1), transcript variant 2, mRNA.
10440	4.54215e-06	4.54215e-06	2.34379	7.68912	0.664983	mars-02	2	NM_138395.2	ILMN_1679177	Homo sapiens methionyl-tRNA synthetase 2, mitochondrial (MARS2), nuclear gene encoding mitochondrial protein, mRNA.
10446	0.000878444	0.000878444	-1.34899	6.87251	0.248723	MAGEC1	X	NM_005462.3	ILMN_1720041	Homo sapiens melanoma antigen family C, 1 (MAGEC1), mRNA.
10450	0.591579	0.591579	-1.02335	6.58734	0.0789799		1	BX117325	ILMN_1832583	BX117325 Soares_testis_NHT Homo sapiens cDNA clone IMAGp998M123517, mRNA sequence
10458	0.0213596	0.0213596	-1.16576	7.4402	0.150905	SMG7	1	NM_201569.1	ILMN_2368597	Homo sapiens Smg-7 homolog, nonsense mediated mRNA decay factor (C. elegans) (SMG7), transcript variant 4, mRNA.
10463	0.0372776	0.0372776	1.14293	9.28466	0.139926	PDIA6	2	NM_005742.2	ILMN_1680626	Homo sapiens protein disulfide isomerase family A, member 6 (PDIA6), mRNA.
10465	0.0170904	0.0170904	-1.07435	6.61741	0.0691178		4	AK123125	ILMN_1912611	Homo sapiens cDNA FLJ41130 fis, clone BRACE2022549
10470	0.000133544	0.000133544	-2.57636	8.16906	0.758649	GTF2IP1	7	NR_002206.1	ILMN_1815668	Homo sapiens general transcription factor II, i, pseudogene 1 (GTF2IP1) on chromosome 7.
10471	0.50322	0.50322	1.03395	6.65454	0.0922511		5	AI207942	ILMN_1849124	ap14f06.x1 Schiller oligodendroglioma Homo sapiens cDNA clone IMAGE:1955363 3, mRNA sequence
10474	0.63525	0.63525	1.03294	7.38101	0.125086	NFATC3	16	NM_173165.1	ILMN_2360028	Homo sapiens nuclear factor of activated T-cells, cytoplasmic, calcineurin-dependent 3 (NFATC3), transcript variant 1, mRNA.
10475	0.571166	0.571166	1.01878	6.6533	0.0604221			AW502541	ILMN_1879925	UI-HF-BR0p-ajt-d-07-0-UI.r1 NIH_MGC_52 Homo sapiens cDNA clone IMAGE:3075517 5, mRNA sequence
10482	0.336858	0.336858	1.04496	6.59371	0.0865289	VPS13B	8	NM_015243.2	ILMN_1726280	Homo sapiens vacuolar protein sorting 13 homolog B (yeast) (VPS13B), transcript variant 3, mRNA.
10484	0.79329	0.79329	-1.01108	6.58763	0.0764548	CYP2B6	19	NM_000767.4	ILMN_2215965	Homo sapiens cytochrome P450, family 2, subfamily B, polypeptide 6 (CYP2B6), mRNA.
10487	0.000634603	0.000634603	-1.35822	8.76464	0.252348	SLC25A25	9	NM_052901.2	ILMN_1791728	Homo sapiens solute carrier family 25 (mitochondrial carrier; phosphate carrier), member 25 (SLC25A25), nuclear gene encoding mitochondrial protein, transcript variant 1, mRNA.
10491	0.77467	0.77467	-1.01356	6.63894	0.0856042		15	BX109285	ILMN_1905774	BX109285 Soares_NFL_T_GBC_S1 Homo sapiens cDNA clone IMAGp998E233963, mRNA sequence
10497	0.673103	0.673103	-1.01991	6.53811	0.0853527		1	AI979035	ILMN_1827721	wr69e06.x1 NCI_CGAP_Ut1 Homo sapiens cDNA clone IMAGE:2492962 3, mRNA sequence
10500	0.845889	0.845889	-1.00771	6.57209	0.0717377	C1orf99	1	NM_001012274.1	ILMN_2138631	Homo sapiens chromosome 1 open reading frame 99 (C1orf99), mRNA.
10504	0.00252947	0.00252947	-1.43246	6.92036	0.308995	FGFBP2	4	NM_031950.2	ILMN_1761945	Homo sapiens fibroblast growth factor binding protein 2 (FGFBP2), mRNA.
10520	0.0202404	0.0202404	-1.10607	6.6032	0.0986785	HBS1L	6	NM_006620.2	ILMN_2218024	Homo sapiens HBS1-like (S. cerevisiae) (HBS1L), mRNA.
10521	0.210089	0.210089	-1.07025	6.56127	0.105317		5	AA994502	ILMN_1913439	ou41g02.s1 Soares_NFL_T_GBC_S1 Homo sapiens cDNA clone IMAGE:1628882 3, mRNA sequence
10523	0.676619	0.676619	1.03037	7.28653	0.131018	LRRC23	12	NM_201650.1	ILMN_2314244	Homo sapiens leucine rich repeat containing 23 (LRRC23), transcript variant 1, mRNA.
10524	0.487609	0.487609	1.03967	6.5285	0.10382		2	AW079076	ILMN_1895640	xa94g06.x1 NCI_CGAP_Co17 Homo sapiens cDNA clone IMAGE:2574490 3, mRNA sequence
10528	0.829544	0.829544	1.00894	6.50584	0.075049			BG201604	ILMN_1873444	RST20945 Athersys RAGE Library Homo sapiens cDNA, mRNA sequence
10538	0.487002	0.487002	-1.03218	6.5922	0.0844049	RBMY1E	Y	NM_001006118.2	ILMN_1806313	Homo sapiens RNA binding motif protein, Y-linked, family 1, member E (RBMY1E), mRNA.
10541	0.362212	0.362212	1.03188	6.66804	0.0648024	SDK1	7	NM_001079653.1	ILMN_1810540	Homo sapiens sidekick homolog 1, cell adhesion molecule (chicken) (SDK1), transcript variant 2, mRNA.
10543	1.2981e-05	1.2981e-05	-3.08141	7.64008	0.883207	PNCK	X	NM_001039582.1	ILMN_1697189	Homo sapiens pregnancy upregulated non-ubiquitously expressed CaM kinase (PNCK), mRNA.
10544	0.335866	0.335866	1.04643	6.60647	0.0891254		13	CA429570	ILMN_1896082	UI-H-FH1-bfo-c-14-0-UI.s1 NCI_CGAP_FH1 Homo sapiens cDNA clone UI-H-FH1-bfo-c-14-0-UI 3, mRNA sequence
10546	5.47942e-05	5.47942e-05	2.47489	10.6003	0.719084	RPS24	10	NM_001026.3	ILMN_2399893	Homo sapiens ribosomal protein S24 (RPS24), transcript variant 2, mRNA.
10551	4.37329e-05	4.37329e-05	1.63397	8.60422	0.388806	C14orf102	14	NM_017970.2	ILMN_1740165	Homo sapiens chromosome 14 open reading frame 102 (C14orf102), transcript variant 1, mRNA.
10554	0.967281	0.967281	1.00261	6.57837	0.115157		7	AA885282	ILMN_1833806	al57h10.s1 Soares_NFL_T_GBC_S1 Homo sapiens cDNA clone IMAGE:1461475 3, mRNA sequence
10561	0.461823	0.461823	-1.03612	7.14239	0.089565	GLT8D2	12	NM_031302.3	ILMN_1802654	Homo sapiens glycosyltransferase 8 domain containing 2 (GLT8D2), mRNA.
10563	0.566724	0.566724	1.03082	6.56984	0.0974825		3	AW516315	ILMN_1908691	xt64f11.x1 NCI_CGAP_Ut2 Homo sapiens cDNA clone IMAGE:2791245 3, mRNA sequence
10577	0.41924	0.41924	1.02078	6.72617	0.0475403	CASC2	10	XR_017868.1	ILMN_1680927	PREDICTED: Homo sapiens cancer susceptibility candidate 2, transcript variant 1 (CASC2), misc RNA.
10592	0.00251277	0.00251277	1.40921	7.75421	0.294847	EFCAB4A	11	NM_173584.3	ILMN_1745623	Homo sapiens EF-hand calcium binding domain 4A (EFCAB4A), mRNA.
10593	0.285122	0.285122	1.0425	6.63799	0.0743041	REEP3	10	NM_001001330.1	ILMN_1722642	Homo sapiens receptor accessory protein 3 (REEP3), mRNA.
10594	0.604968	0.604968	1.07469	8.40238	0.255449	PECI	6	NM_006117.2	ILMN_1761131	Homo sapiens peroxisomal D3,D2-enoyl-CoA isomerase (PECI), transcript variant 1, mRNA.
10598	0.727938	0.727938	-1.02344	6.48311	0.121379	RGS12	4	NM_198227.1	ILMN_1751141	Homo sapiens regulator of G-protein signaling 12 (RGS12), transcript variant 3, mRNA.
10600	0.895523	0.895523	-1.0082	6.54016	0.112851		15	BX114061	ILMN_1851376	BX114061 Soares_testis_NHT Homo sapiens cDNA clone IMAGp998F051794, mRNA sequence
10601	0.857117	0.857117	1.01091	6.65688	0.10935	ZNF251		XM_937814.2	ILMN_1654436	PREDICTED: Homo sapiens zinc finger protein 251 (ZNF251), mRNA.
10605	0.311591	0.311591	-1.03534	6.62284	0.0651421	ZNF365	10	NM_199452.2	ILMN_1675762	Homo sapiens zinc finger protein 365 (ZNF365), transcript variant D, mRNA.
10608	0.596781	0.596781	1.05026	8.43969	0.17015	BTBD3	20	NM_014962.2	ILMN_1713964	Homo sapiens BTB (POZ) domain containing 3 (BTBD3), transcript variant 1, mRNA.
10609	0.00530065	0.00530065	1.11146	6.51522	0.0939807		14	AI808614	ILMN_1858147	wf56e12.x1 Soares_NFL_T_GBC_S1 Homo sapiens cDNA clone IMAGE:2359630 3 similar to contains MER5.b1 MER5 repetitive element ;, mRNA sequence
10612	0.386777	0.386777	1.04771	8.71649	0.100969	RBM17	10	NM_032905.3	ILMN_1781906	Homo sapiens RNA binding motif protein 17 (RBM17), mRNA.
10615	0.202873	0.202873	-1.03802	6.56981	0.0571054	LOC339524	1	NM_207357.1	ILMN_1699320	Homo sapiens hypothetical protein LOC339524 (LOC339524), mRNA.
10626	0.0771898	0.0771898	-1.13583	6.68988	0.149669	TRNAU1AP	1	NR_003109.1	ILMN_1732722	Homo sapiens tRNA selenocysteine 1 associated protein 1 (TRNAU1AP), transcript variant 2, transcribed RNA.
10630	0.947345	0.947345	1.00504	6.62858	0.13802	IL21R	16	NM_181078.1	ILMN_1798204	Homo sapiens interleukin 21 receptor (IL21R), transcript variant 2, mRNA.
10632	0.00733015	0.00733015	-1.16882	6.71157	0.141309		8	BX647732	ILMN_1871962	Homo sapiens mRNA; cDNA DKFZp686J01262 (from clone DKFZp686J01262)
10634	0.00926388	0.00926388	-1.27295	6.86024	0.221901	SYNE2	14	NM_015180.4	ILMN_1754579	Homo sapiens spectrin repeat containing, nuclear envelope 2 (SYNE2), transcript variant 1, mRNA.
10639	0.275791	0.275791	-1.05189	6.73371	0.0887521	RASSF4	10	NM_032023.3	ILMN_1690566	Homo sapiens Ras association (RalGDS/AF-6) domain family member 4 (RASSF4), mRNA.
10647	0.139818	0.139818	-1.06042	6.58213	0.0793042		2	BM676998	ILMN_1907602	UI-E-EO1-aib-o-04-0-UI.s1 UI-E-EO1 Homo sapiens cDNA clone UI-E-EO1-aib-o-04-0-UI 3, mRNA sequence
10653	0.0476623	0.0476623	1.08953	6.57557	0.0928984			BM807459	ILMN_1877864	AGENCOURT_6574940 NIH_MGC_124 Homo sapiens cDNA clone IMAGE:5732384 5, mRNA sequence
10670	0.0447511	0.0447511	-1.13356	6.62373	0.134593	PCDHA9	5	NM_014005.3	ILMN_2296101	Homo sapiens protocadherin alpha 9 (PCDHA9), transcript variant 2, mRNA.
10671	0.653388	0.653388	-1.02315	6.57599	0.0932049	GPR173	X	NM_018969.3	ILMN_1676447	Homo sapiens G protein-coupled receptor 173 (GPR173), mRNA.
10672	0.111887	0.111887	-1.08933	6.55237	0.10902	PEX5L	3	NM_016559.1	ILMN_2183891	Homo sapiens peroxisomal biogenesis factor 5-like (PEX5L), mRNA.
10673	1.50511e-07	1.50511e-07	-3.54855	8.64634	0.980542	PLXNB2	22	NM_012401.2	ILMN_1763447	Homo sapiens plexin B2 (PLXNB2), mRNA.
10674	0.986345	0.986345	1.00088	6.53588	0.0929612	OR8H2	11	NM_001005200.1	ILMN_2157806	Homo sapiens olfactory receptor, family 8, subfamily H, member 2 (OR8H2), mRNA.
10678	0.757411	0.757411	-1.01905	6.5561	0.111215			R42261	ILMN_1836941	yf98g11.s1 Soares infant brain 1NIB Homo sapiens cDNA clone IMAGE:30662 3, mRNA sequence
10681	0.649689	0.649689	1.02286	6.52421	0.0910501			BX111101	ILMN_1887906	BX111101 Soares_NFL_T_GBC_S1 Homo sapiens cDNA clone IMAGp998L154539, mRNA sequence
10682	0.0321625	0.0321625	-1.12147	6.65941	0.117899	PC	11	NM_001040716.1	ILMN_1736689	Homo sapiens pyruvate carboxylase (PC), nuclear gene encoding mitochondrial protein, transcript variant 3, mRNA.
10685	0.765234	0.765234	-1.02038	9.23261	0.122941	ANTXR2	4	NM_058172.3	ILMN_1812926	Homo sapiens anthrax toxin receptor 2 (ANTXR2), mRNA.
10692	7.9126e-07	7.9126e-07	2.84381	7.45081	0.811506	GALK2	15	NM_002044.2	ILMN_1659682	Homo sapiens galactokinase 2 (GALK2), transcript variant 1, mRNA.
10706	0.363036	0.363036	-1.04586	6.48348	0.092742		5	BX100078	ILMN_1874835	BX100078 NCI_CGAP_Co16 Homo sapiens cDNA clone IMAGp998I055936, mRNA sequence
10709	0.132202	0.132202	-1.05754	6.56412	0.0744516	FAM90A2P	8	XR_015341.1	ILMN_1664907	PREDICTED: Homo sapiens family with sequence similarity 90, member A2 pseudogene (FAM90A2P), misc RNA.
10711	0.772	0.772	1.0162	6.5758	0.100889		3	AI857894	ILMN_1873394	wl23h02.x1 NCI_CGAP_Ut1 Homo sapiens cDNA clone IMAGE:2425779 3, mRNA sequence
10717	0.754932	0.754932	-1.03484	6.93416	0.199707	C17orf37	17	NM_032339.3	ILMN_1727078	Homo sapiens chromosome 17 open reading frame 37 (C17orf37), mRNA.
10719	0.219826	0.219826	-1.02654	6.52598	0.041388	T	6	NM_003181.2	ILMN_1794551	Homo sapiens T, brachyury homolog (mouse) (T), mRNA.
10725	7.42413e-05	7.42413e-05	-1.23911	11.2822	0.170653	TMEM59	1	NM_004872.3	ILMN_1792508	Homo sapiens transmembrane protein 59 (TMEM59), mRNA.
10730	0.677717	0.677717	-1.02116	6.56682	0.0920481		11	AA416615	ILMN_1904573	zu18e09.s1 Soares_NhHMPu_S1 Homo sapiens cDNA clone IMAGE:738376 3, mRNA sequence
10731	0.0729255	0.0729255	-1.11779	6.99438	0.129455	VRK3	19	NM_001025778.1	ILMN_2348403	Homo sapiens vaccinia related kinase 3 (VRK3), transcript variant 2, mRNA.
10735	0.0544754	0.0544754	-1.05832	6.57742	0.0626714	LOC645687	14	XM_933056.1	ILMN_1804804	PREDICTED: Homo sapiens hypothetical protein LOC645687 (LOC645687), mRNA.
10739	0.685971	0.685971	1.0264	6.65716	0.117666	BCAN	1	NM_021948.3	ILMN_1680300	Homo sapiens brevican (BCAN), transcript variant 1, mRNA.
10743	0.621412	0.621412	1.01872	6.5512	0.0688047	PCDHA7	5	NM_018910.2	ILMN_2283895	Homo sapiens protocadherin alpha 7 (PCDHA7), transcript variant 1, mRNA.
10746	0.0683744	0.0683744	1.22808	7.17754	0.236034	TXNDC11	16	NM_015914.5	ILMN_1771862	Homo sapiens thioredoxin domain containing 11 (TXNDC11), mRNA.
10747	0.000471137	0.000471137	-1.98083	7.1978	0.559655	DOCK2	5	NM_004946.1	ILMN_1799725	Homo sapiens dedicator of cytokinesis 2 (DOCK2), mRNA.
10750	0.181955	0.181955	-1.07407	6.62679	0.105045			AW515180	ILMN_1850881	xu84a10.x1 NCI_CGAP_Ut2 Homo sapiens cDNA clone IMAGE:2808378 3 similar to contains L1.t3 L1 repetitive element ;, mRNA sequence
10753	0.705199	0.705199	1.03588	8.08136	0.169992	ARFIP1	4	NM_001025593.1	ILMN_2403906	Homo sapiens ADP-ribosylation factor interacting protein 1 (ARFIP1), transcript variant 2, mRNA.
10754	0.0208569	0.0208569	-1.14379	6.61088	0.131883	LRRC2	3	NM_024512.2	ILMN_1755047	Homo sapiens leucine rich repeat containing 2 (LRRC2), mRNA.
10767	0.000656098	0.000656098	1.63733	7.96709	0.4067	SHANK3	22	NM_001080420.1	ILMN_2317580	Homo sapiens SH3 and multiple ankyrin repeat domains 3 (SHANK3), mRNA.
10768	0.0953814	0.0953814	-1.12554	7.49456	0.145199	LARGE	22	NM_004737.3	ILMN_1662038	Homo sapiens like-glycosyltransferase (LARGE), transcript variant 1, mRNA.
20008	0.484846	0.484846	-1.03696	6.60244	0.0962737		18	BE265648	ILMN_1845054	601194475F1 NIH_MGC_7 Homo sapiens cDNA clone IMAGE:3538195 5, mRNA sequence
20010	0.327573	0.327573	1.06113	6.82012	0.114693	CARS	11	NM_001014438.1	ILMN_1696066	Homo sapiens cysteinyl-tRNA synthetase (CARS), transcript variant 4, mRNA.
20014	0.651888	0.651888	-1.02129	6.57426	0.0854211	LOC648823		XM_943477.1	ILMN_1787371	PREDICTED: Homo sapiens hypothetical protein LOC648823 (LOC648823), mRNA.
20017	0.0436915	0.0436915	1.13936	7.12055	0.139596	LOC650128		XM_945833.1	ILMN_1671992	PREDICTED: Homo sapiens similar to CG1486-PA, isoform A, transcript variant 4 (LOC650128), mRNA.
20020	0.464058	0.464058	1.03842	6.52568	0.095623	RBMY1F	Y	NM_152585.1	ILMN_2205022	Homo sapiens RNA binding motif protein, Y-linked, family 1, member F (RBMY1F), mRNA.
20022	0.00306496	0.00306496	1.43691	9.70745	0.314114	SRF	6	NM_003131.2	ILMN_1803398	Homo sapiens serum response factor (c-fos serum response element-binding transcription factor) (SRF), mRNA.
20026	0.941795	0.941795	1.00417	6.60806	0.103371	LOC644452	12	XM_927592.1	ILMN_1678305	PREDICTED: Homo sapiens similar to dynein, axonemal, heavy polypeptide 11 (LOC644452), mRNA.
20037	0.644612	0.644612	-1.0268	6.58796	0.10494	SLITRK3	3	NM_014926.2	ILMN_1736969	Homo sapiens SLIT and NTRK-like family, member 3 (SLITRK3), mRNA.
20039	0.374836	0.374836	1.04617	6.74959	0.0955282	LOC653100	7	XM_371901.2	ILMN_1678765	PREDICTED: Homo sapiens similar to DNA-binding protein Ikaros (Lymphoid transcription factor LyF-1) (LOC653100), mRNA.
20040	0.0014651	0.0014651	-1.35075	7.30352	0.253536	PSEN2	1	NM_000447.1	ILMN_2404512	Homo sapiens presenilin 2 (Alzheimer disease 4) (PSEN2), transcript variant 1, mRNA.
20041	0.929844	0.929844	-1.00577	6.87298	0.118568	ACMSD	2	NM_138326.2	ILMN_1727091	Homo sapiens aminocarboxymuconate semialdehyde decarboxylase (ACMSD), mRNA.
20044	2.50938e-05	2.50938e-05	1.9543	7.30268	0.528152	LOC644743	1	XR_016703.1	ILMN_1671971	PREDICTED: Homo sapiens hypothetical LOC644743 (LOC644743), mRNA.
20048	0.523632	0.523632	-1.03668	6.76305	0.104274	HIST2H2BF	1	NM_001024599.2	ILMN_1670093	Homo sapiens histone cluster 2, H2bf (HIST2H2BF), mRNA.
20050	0.00286571	0.00286571	-1.9246	8.44243	0.565743	ATG10	5	NM_031482.3	ILMN_1748968	Homo sapiens ATG10 autophagy related 10 homolog (S. cerevisiae) (ATG10), mRNA.
20053	0.0749414	0.0749414	1.07507	6.6329	0.084579			X79012	ILMN_1821624	H.sapiens clone tec232 mRNA (expressed in Tera-2 clone13)
20056	0.103534	0.103534	-1.1217	14.8284	0.143647	TPT1	13	NM_003295.1	ILMN_2094718	Homo sapiens tumor protein, translationally-controlled 1 (TPT1), mRNA.
20064	0.677787	0.677787	-1.01207	6.66405	0.0527418	ARNTL	11	NM_001030273.1	ILMN_1731476	Homo sapiens aryl hydrocarbon receptor nuclear translocator-like (ARNTL), transcript variant 3, mRNA.
20066	4.11285e-05	4.11285e-05	1.78472	7.19741	0.458434	OGDH	7	NM_001003941.1	ILMN_1783266	Homo sapiens oxoglutarate (alpha-ketoglutarate) dehydrogenase (lipoamide) (OGDH), nuclear gene encoding mitochondrial protein, transcript variant 2, mRNA.
20068	0.965557	0.965557	-1.00145	6.62004	0.0606706	OTUD1		XM_939698.1	ILMN_1752008	PREDICTED: Homo sapiens OTU domain containing 1 (OTUD1), mRNA.
20072	0.596328	0.596328	-1.04246	6.5756	0.144104		3	DB303412	ILMN_1911269	DB303412 BRAMY3 Homo sapiens cDNA clone BRAMY3015593 3, mRNA sequence
20075	0.509383	0.509383	-1.03012	6.6559	0.0831367	NDUFAF3	3	NM_199074.1	ILMN_1702120	Homo sapiens NADH dehydrogenase (ubiquinone) 1 alpha subcomplex, assembly factor 3 (NDUFAF3), nuclear gene encoding mitochondrial protein, transcript variant 4, mRNA.
20079	0.562089	0.562089	1.02482	6.57017	0.0778157	LOC643696	15	XM_928707.1	ILMN_1668895	PREDICTED: Homo sapiens similar to hypothetical protein LOC440295, transcript variant 1 (LOC643696), mRNA.
20088	0.691454	0.691454	-1.04057	8.69899	0.182888	EXOSC3	9	NM_016042.2	ILMN_1734194	Homo sapiens exosome component 3 (EXOSC3), transcript variant 1, mRNA.
20091	0.101788	0.101788	-1.21934	6.91549	0.247063	GABARAPL2	16	NM_007285.6	ILMN_2046315	Homo sapiens GABA(A) receptor-associated protein-like 2 (GABARAPL2), mRNA.
20092	0.749351	0.749351	1.02043	6.51838	0.115259		3	AW299747	ILMN_1878252	xs53f10.x1 NCI_CGAP_Kid11 Homo sapiens cDNA clone IMAGE:2773387 3, mRNA sequence
20100	0.44491	0.44491	-1.02675	6.63718	0.0643077	ADAMTS6	5	NM_197941.2	ILMN_1767362	Homo sapiens ADAM metallopeptidase with thrombospondin type 1 motif, 6 (ADAMTS6), mRNA.
20110	9.68276e-06	9.68276e-06	2.72805	10.2823	0.786317	CREB3L2	7	NM_194071.2	ILMN_1751097	Homo sapiens cAMP responsive element binding protein 3-like 2 (CREB3L2), mRNA.
20112	0.986307	0.986307	-1.00074	6.69776	0.077749	PANX3	11	NM_052959.2	ILMN_1811316	Homo sapiens pannexin 3 (PANX3), mRNA.
20113	0.202791	0.202791	1.0999	6.71287	0.145674	STATH	4	NM_001009181.1	ILMN_2322356	Homo sapiens statherin (STATH), transcript variant 2, mRNA.
20114	0.553052	0.553052	1.01232	6.5467	0.0380083		9	AK094342	ILMN_1854724	Homo sapiens cDNA FLJ37023 fis, clone BRACE2010828
20121	0.353857	0.353857	-1.04831	6.59832	0.0958773	C6orf155	6	NM_024882.1	ILMN_1666617	Homo sapiens chromosome 6 open reading frame 155 (C6orf155), mRNA.
20128	0.100291	0.100291	1.09325	6.63453	0.110701	LOC390551	15	XM_372556.3	ILMN_1690954	PREDICTED: Homo sapiens similar to hect domain and RLD 2 (LOC390551), mRNA.
20129	0.8693	0.8693	-1.0087	6.63476	0.0955508	CD52	1	NM_001803.2	ILMN_2208903	Homo sapiens CD52 molecule (CD52), mRNA.
20131	0.000874028	0.000874028	-1.44591	6.94688	0.306327	C17orf65	17	NM_178542.3	ILMN_1676731	Homo sapiens chromosome 17 open reading frame 65 (C17orf65), mRNA.
20132	0.856888	0.856888	1.00948	6.66418	0.0949373		8	CD237569	ILMN_1880608	FNPAMG07 FNP Homo sapiens cDNA, mRNA sequence
20139	0.460394	0.460394	-1.03397	6.59103	0.0840734	SLC6A17	1	NM_001010898.1	ILMN_1723837	Homo sapiens solute carrier family 6, member 17 (SLC6A17), mRNA.
20142	0.000287105	0.000287105	-2.62215	9.3354	0.781867	ARPC5	1	NM_005717.2	ILMN_1768394	Homo sapiens actin related protein 2/3 complex, subunit 5, 16kDa (ARPC5), mRNA.
20152	0.189171	0.189171	1.09801	6.64736	0.139367	GABRA2	4	NM_000807.1	ILMN_1659678	Homo sapiens gamma-aminobutyric acid (GABA) A receptor, alpha 2 (GABRA2), mRNA.
20154	4.74101e-07	4.74101e-07	2.27723	7.38841	0.638301	AFAP1L1	5	NM_152406.1	ILMN_1694140	Homo sapiens actin filament associated protein 1-like 1 (AFAP1L1), mRNA.
20161	0.737922	0.737922	1.02132	6.56705	0.114863		12	BM665543	ILMN_1875897	UI-E-CL1-afb-d-12-0-UI.s1 UI-E-CL1 Homo sapiens cDNA clone UI-E-CL1-afb-d-12-0-UI 3, mRNA sequence
20162	0.770191	0.770191	1.01622	6.61486	0.100208	FOXP1	3	NM_032682.4	ILMN_2250923	Homo sapiens forkhead box P1 (FOXP1), transcript variant 1, mRNA.
20164	0.0543548	0.0543548	-1.15296	8.08064	0.157317	YIPF1	1	NM_018982.3	ILMN_2052163	Homo sapiens Yip1 domain family, member 1 (YIPF1), mRNA.
20167	0.632633	0.632633	-1.02347	6.57669	0.0888791	OPN5	6	NM_001030051.1	ILMN_1665180	Homo sapiens opsin 5 (OPN5), transcript variant 2, mRNA.
20170	0.00038535	0.00038535	-1.39757	7.0191	0.272968	ZNF385A	12	NM_015481.1	ILMN_1786722	Homo sapiens zinc finger protein 385A (ZNF385A), transcript variant 3, mRNA.
20176	0.664821	0.664821	1.01745	6.6949	0.0730023		12	BX093225	ILMN_1828257	BX093225 Soares_testis_NHT Homo sapiens cDNA clone IMAGp998K214170 ; IMAGE:1643660, mRNA sequence
20180	0.405384	0.405384	1.03572	6.71169	0.0788818	F11	4	NM_000128.3	ILMN_1764061	Homo sapiens coagulation factor XI (F11), mRNA.
20181	0.961578	0.961578	1.00166	6.6179	0.0625464		3	BG219994	ILMN_1846669	RST39766 Athersys RAGE Library Homo sapiens cDNA, mRNA sequence
20189	0.379485	0.379485	1.01856	6.5701	0.0392668		15	BM313460	ILMN_1850516	ig72d12.x1 HR85 islet Homo sapiens cDNA 3, mRNA sequence
20192	0.123856	0.123856	1.16348	7.50823	0.197985	DHX35	20	NM_021931.2	ILMN_1733667	Homo sapiens DEAH (Asp-Glu-Ala-His) box polypeptide 35 (DHX35), mRNA.
20195	0.482194	0.482194	-1.09421	8.69696	0.237443	SUV39H1	X	NM_003173.2	ILMN_1781479	Homo sapiens suppressor of variegation 3-9 homolog 1 (Drosophila) (SUV39H1), mRNA.
20196	0.375787	0.375787	1.0482	6.52785	0.0998115	LOC652252		XM_941660.1	ILMN_1758287	PREDICTED: Homo sapiens similar to nuclear protein in testis (LOC652252), mRNA.
20201	0.00151349	0.00151349	1.52723	7.36766	0.35746	FUBP1	1	NM_003902.3	ILMN_1776552	Homo sapiens far upstream element (FUSE) binding protein 1 (FUBP1), mRNA.
20202	0.650245	0.650245	1.04371	6.69411	0.172618		4	AA084299	ILMN_1884929	zn17g09.s1 Stratagene neuroepithelium NT2RAMI 937234 Homo sapiens cDNA clone IMAGE:547744 3, mRNA sequence
20204	0.503661	0.503661	1.01847	6.58276	0.0506166		1	BG190860	ILMN_1884246	RST9939 Athersys RAGE Library Homo sapiens cDNA, mRNA sequence
20215	0.723042	0.723042	-1.01715	6.6415	0.0874765		3	AI205959	ILMN_1868100	qg26f10.x1 NCI_CGAP_Kid3 Homo sapiens cDNA clone IMAGE:1762219 3, mRNA sequence
20228	0.0834501	0.0834501	1.07091	6.58881	0.0817597	HIST1H1T	6	NM_005323.3	ILMN_1733684	Homo sapiens histone cluster 1, H1t (HIST1H1T), mRNA.
20239	0.972507	0.972507	-1.00116	6.74602	0.0610808	REPS2	X	NM_004726.2	ILMN_1766425	Homo sapiens RALBP1 associated Eps domain containing 2 (REPS2), transcript variant 1, mRNA.
20240	0.932414	0.932414	-1.00331	6.51814	0.0706378		12	H05958	ILMN_1909227	yl76d04.s1 Soares infant brain 1NIB Homo sapiens cDNA clone IMAGE:44003 3 similar to contains MSR1 repetitive element ;, mRNA sequence
20241	0.000773402	0.000773402	1.81141	9.49002	0.492006	SLC7A1	13	NM_003045.3	ILMN_1683859	Homo sapiens solute carrier family 7 (cationic amino acid transporter, y+ system), member 1 (SLC7A1), mRNA.
20243	0.513403	0.513403	1.05465	8.11445	0.150453	PRDM4	12	NM_012406.3	ILMN_1691432	Homo sapiens PR domain containing 4 (PRDM4), mRNA.
20246	0.188793	0.188793	1.06282	6.63004	0.0907526	LILRB1	19	NM_006669.2	ILMN_1708248	Homo sapiens leukocyte immunoglobulin-like receptor, subfamily B (with TM and ITIM domains), member 1 (LILRB1), mRNA.
20253	0.706988	0.706988	1.0191	6.72576	0.0918105	LOC645671	4	XM_928682.1	ILMN_1697922	PREDICTED: Homo sapiens similar to CG15133-PA (LOC645671), mRNA.
20255	0.274995	0.274995	1.05244	6.63352	0.0895365		18	BG205266	ILMN_1860918	RST24693 Athersys RAGE Library Homo sapiens cDNA, mRNA sequence
20259	0.508401	0.508401	-1.0455	6.82178	0.124373		1	BE276063	ILMN_1867134	601122564F1 NIH_MGC_20 Homo sapiens cDNA clone IMAGE:3346815 5, mRNA sequence
20270	0.308122	0.308122	1.05357	6.63246	0.0972398		20	AW205955	ILMN_1894890	UI-H-BI1-afy-b-02-0-UI.s1 NCI_CGAP_Sub3 Homo sapiens cDNA clone IMAGE:2723282 3, mRNA sequence
20273	0.0566434	0.0566434	1.09983	6.71704	0.105866	TMTC3	12	NM_181783.2	ILMN_1732566	Homo sapiens transmembrane and tetratricopeptide repeat containing 3 (TMTC3), mRNA.
20274	0.708843	0.708843	-1.0201	6.62629	0.0971829	HPN	19	NM_002151.1	ILMN_2358760	Homo sapiens hepsin (HPN), transcript variant 2, mRNA.
20278	0.342899	0.342899	1.04311	6.5833	0.0839878		9	CR743578	ILMN_1869442	CR743578 Soares_fetal_heart_NbHH19W Homo sapiens cDNA clone IMAGp971L2174 ; IMAGE:1732798 5, mRNA sequence
20279	0.0317431	0.0317431	-1.17008	6.80129	0.161289		17	BC038747	ILMN_1902929	Homo sapiens cDNA clone IMAGE:5268658
20280	0.491581	0.491581	1.05503	6.62457	0.144215	LOC142937		XM_938400.1	ILMN_1701230	PREDICTED: Homo sapiens hypothetical protein BC008131 (LOC142937), mRNA.
20286	0.284062	0.284062	-1.05516	6.55138	0.0956527	TACSTD1	2	NM_002354.1	ILMN_2160209	Homo sapiens tumor-associated calcium signal transducer 1 (TACSTD1), mRNA.
20288	0.922796	0.922796	-1.0136	9.37092	0.252654	sept-11	4	NM_018243.2	ILMN_1788778	Homo sapiens septin 11 (SEPT11), mRNA.
20291	0.309925	0.309925	-1.04944	6.65618	0.0902355		4	BQ575277	ILMN_1879039	UI-H-EZ1-bbe-o-09-0-UI.s1 NCI_CGAP_Ch2 Homo sapiens cDNA clone UI-H-EZ1-bbe-o-09-0-UI 3, mRNA sequence
20292	4.27883e-05	4.27883e-05	1.36285	6.91591	0.24509	MCOLN3	1	NM_018298.9	ILMN_1775962	Homo sapiens mucolipin 3 (MCOLN3), mRNA.
20296	0.0052177	0.0052177	1.10074	6.70559	0.0852955	C4orf15	4	NM_024511.4	ILMN_2160124	Homo sapiens chromosome 4 open reading frame 15 (C4orf15), mRNA.
20307	0.325699	0.325699	1.02611	6.59847	0.0496513		2	AA830448	ILMN_1894223	oc51d05.s1 NCI_CGAP_GCB1 Homo sapiens cDNA clone IMAGE:1353225 3, mRNA sequence
20315	0.0431132	0.0431132	1.1533	6.64559	0.152328		6	AV763264	ILMN_1848659	AV763264 MDS Homo sapiens cDNA clone MDSDAG05 5, mRNA sequence
20324	1.17854e-05	1.17854e-05	1.71805	7.08044	0.42449	RNASE4	14	NM_194430.1	ILMN_2294976	Homo sapiens ribonuclease, RNase A family, 4 (RNASE4), transcript variant 1, mRNA.
20326	0.340327	0.340327	1.03294	6.55861	0.0641764			BM049681	ILMN_1886535	603621375F1 NIH_MGC_40 Homo sapiens cDNA clone IMAGE:5447034 5, mRNA sequence
20332	0.44647	0.44647	-1.02758	6.51756	0.0664963	LOC650314		XM_939405.1	ILMN_1713800	PREDICTED: Homo sapiens similar to Kinase suppressor of ras-1 (Kinase suppressor of ras) (LOC650314), mRNA.
20333	0.679848	0.679848	1.02296	6.49369	0.100458		22	AA405145	ILMN_1821076	zu19c10.r1 Soares_NhHMPu_S1 Homo sapiens cDNA clone IMAGE:738450 5, mRNA sequence
20338	0.158638	0.158638	-1.06066	6.55849	0.0826962	NOXO1	16	NM_144603.2	ILMN_1708337	Homo sapiens NADPH oxidase organizer 1 (NOXO1), transcript variant a, mRNA.
20343	0.793993	0.793993	1.01593	6.67379	0.110025	LOC642398	21	XM_926013.2	ILMN_1756407	PREDICTED: Homo sapiens hypothetical LOC642398, transcript variant 1 (LOC642398), mRNA.
20347	0.00396475	0.00396475	-1.29946	7.18253	0.229616	TRADD	16	NM_003789.3	ILMN_1793831	Homo sapiens TNFRSF1A-associated via death domain (TRADD), mRNA.
20348	0.640754	0.640754	-1.01464	6.77585	0.0570071		16	BX098667	ILMN_1871361	BX098667 NCI_CGAP_Kid11 Homo sapiens cDNA clone IMAGp998B025926, mRNA sequence
20356	0.0967559	0.0967559	1.04901	6.66694	0.0589338	DPY19L2P2	7	NR_003561.1	ILMN_1760992	Homo sapiens dpy-19-like 2 pseudogene 2 (C. elegans) (DPY19L2P2), non-coding RNA.
20358	2.69966e-06	2.69966e-06	-5.88832	9.99258	1.38144	MEIS2	15	NM_172315.1	ILMN_1695945	Homo sapiens Meis homeobox 2 (MEIS2), transcript variant g, mRNA.
20360	0.898008	0.898008	-1.00558	6.57767	0.0787577	LOC643465	6	XM_926788.1	ILMN_1667309	PREDICTED: Homo sapiens hypothetical protein LOC643465 (LOC643465), mRNA.
20364	0.708483	0.708483	-1.02519	7.00206	0.121339	MKI67	10	NM_002417.3	ILMN_1734827	Homo sapiens antigen identified by monoclonal antibody Ki-67 (MKI67), mRNA.
20369	0.229758	0.229758	-1.05181	6.68711	0.0813138	CASP8	2	NM_033357.2	ILMN_1669565	Homo sapiens caspase 8, apoptosis-related cysteine peptidase (CASP8), transcript variant D, mRNA.
20370	0.827636	0.827636	-1.01015	6.71363	0.0841953		5	AI374864	ILMN_1916352	ta60e04.x1 Soares_total_fetus_Nb2HF8_9w Homo sapiens cDNA clone IMAGE:2048478 3, mRNA sequence
20376	0.94231	0.94231	1.0042	6.62194	0.10492		13	CD518619	ILMN_1875692	AGENCOURT_14375816 NIH_MGC_181 Homo sapiens cDNA clone IMAGE:30398240 5, mRNA sequence
20377	0.668885	0.668885	1.0305	6.64232	0.128381		14	BF115186	ILMN_1885621	hr84e04.x1 NCI_CGAP_Kid11 Homo sapiens cDNA clone IMAGE:3135198 3, mRNA sequence
20382	0.0336697	0.0336697	-1.30715	7.10958	0.276988	RNF157	17	NM_052916.1	ILMN_1706266	Homo sapiens ring finger protein 157 (RNF157), mRNA.
20390	0.624143	0.624143	1.0214	6.61853	0.0791908	LOC388327		XM_941035.1	ILMN_1799031	PREDICTED: Homo sapiens hypothetical LOC388327, transcript variant 2 (LOC388327), mRNA.
20392	0.000804024	0.000804024	1.60209	11.1055	0.390694	CISD1	10	NM_018464.2	ILMN_2122952	Homo sapiens CDGSH iron sulfur domain 1 (CISD1), mRNA.
20397	0.422931	0.422931	-1.04841	6.61567	0.110084	ALOX15		XM_001131480.1	ILMN_1676042	PREDICTED: Homo sapiens arachidonate 15-lipoxygenase (ALOX15), mRNA.
20398	0.134125	0.134125	-1.10292	6.89999	0.130887	RNF160	21	NM_015565.1	ILMN_2077504	Homo sapiens ring finger protein 160 (RNF160), mRNA.
20403	0.0558101	0.0558101	-1.20024	9.30056	0.202588	TOR1AIP1	1	NM_015602.2	ILMN_1729318	Homo sapiens torsin A interacting protein 1 (TOR1AIP1), mRNA.
20408	0.266541	0.266541	1.06602	6.59528	0.11023	LOC645581		XM_945008.2	ILMN_1738957	PREDICTED: Homo sapiens similar to mCG19417 (LOC645581), mRNA.
20427	2.79224e-06	2.79224e-06	2.43942	9.82347	0.694912	RNH1	11	NM_203385.1	ILMN_2375599	Homo sapiens ribonuclease/angiogenin inhibitor 1 (RNH1), transcript variant 4, mRNA.
20431	0.00199409	0.00199409	1.37611	8.10173	0.272045	ZNF692	1	NM_017865.2	ILMN_1800750	Homo sapiens zinc finger protein 692 (ZNF692), transcript variant 2, mRNA.
20433	0.00010803	0.00010803	-1.75129	7.2651	0.44798			AL359560	ILMN_1900263	Homo sapiens mRNA; cDNA DKFZp762F0616 (from clone DKFZp762F0616)
20437	0.951793	0.951793	1.00363	8.16388	0.108752	RIPPLY2	6	NM_001009994.1	ILMN_2200915	Homo sapiens ripply2 homolog (zebrafish) (RIPPLY2), mRNA.
20438	0.904832	0.904832	-1.00789	6.55039	0.119153	rab1c	9	XM_497021.2	ILMN_1784981	PREDICTED: Homo sapiens small GTP-binding protein, transcript variant 1 (rab1c), mRNA.
20440	0.75427	0.75427	1.01636	6.60524	0.0943601	BHMT2	5	NM_017614.3	ILMN_1813043	Homo sapiens betaine-homocysteine methyltransferase 2 (BHMT2), mRNA.
20441	0.807662	0.807662	-1.01294	6.58101	0.0959931		3	AK000189	ILMN_1894821	Homo sapiens cDNA FLJ20182 fis, clone COLF0190
20445	0.00421064	0.00421064	1.31215	6.9822	0.238813	CHST6	16	NM_021615.4	ILMN_1670881	Homo sapiens carbohydrate (N-acetylglucosamine 6-O) sulfotransferase 6 (CHST6), mRNA.
20446	2.10447e-08	2.10447e-08	18.0179	11.3201	2.23423	CEBPB	20	NM_005194.2	ILMN_1693014	Homo sapiens CCAAT/enhancer binding protein (C/EBP), beta (CEBPB), mRNA.
20450	0.599255	0.599255	1.0288	6.60782	0.0991515		4	BX097484	ILMN_1893603	BX097484 NCI_CGAP_Kid11 Homo sapiens cDNA clone IMAGp998N186124, mRNA sequence
20451	0.963187	0.963187	-1.00119	6.62277	0.0468307	MEFV	16	NM_000243.1	ILMN_1804738	Homo sapiens Mediterranean fever (MEFV), mRNA.
20458	0.348689	0.348689	1.05226	6.58666	0.102495			CD243867	ILMN_1850877	AGENCOURT_14097906 NIH_MGC_180 Homo sapiens cDNA clone IMAGE:30378466 5, mRNA sequence
20465	0.000304976	0.000304976	1.66202	10.4523	0.412492	MRPL36	5	NM_032479.2	ILMN_1800197	Homo sapiens mitochondrial ribosomal protein L36 (MRPL36), nuclear gene encoding mitochondrial protein, mRNA.
20470	0.143525	0.143525	-1.06859	6.81408	0.0903691	GRASP	12	NM_181711.2	ILMN_1705210	Homo sapiens GRP1 (general receptor for phosphoinositides 1)-associated scaffold protein (GRASP), mRNA.
20471	0.0183105	0.0183105	1.07548	6.69957	0.0705693		11	CD706077	ILMN_1883404	EST22604 human nasopharynx Homo sapiens cDNA, mRNA sequence
20474	0.181774	0.181774	-1.0932	6.56357	0.130941		8	BG192339	ILMN_1916901	RST11451 Athersys RAGE Library Homo sapiens cDNA, mRNA sequence
20475	0.00138728	0.00138728	-1.48542	7.54137	0.333104	TBC1D19	4	NM_018317.1	ILMN_1692844	Homo sapiens TBC1 domain family, member 19 (TBC1D19), mRNA.
20477	0.035589	0.035589	1.13472	6.77728	0.131602	HIC1	17	NM_001098202.1	ILMN_1738825	Homo sapiens hypermethylated in cancer 1 (HIC1), transcript variant 2, mRNA.
20482	0.681187	0.681187	-1.0257	6.66529	0.112813	LOC651314		XM_940449.1	ILMN_1721986	PREDICTED: Homo sapiens hypothetical protein LOC651314 (LOC651314), mRNA.
20484	0.0473956	0.0473956	-1.08914	6.72675	0.09243		11	CA430056	ILMN_1852964	UI-H-FL1-bfv-f-16-0-UI.s1 NCI_CGAP_FL1 Homo sapiens cDNA clone UI-H-FL1-bfv-f-16-0-UI 3, mRNA sequence
20487	0.736814	0.736814	-1.0343	7.50934	0.182772	RNF13	3	NM_183381.1	ILMN_2339748	Homo sapiens ring finger protein 13 (RNF13), transcript variant 4, mRNA.
20491	0.469051	0.469051	-1.05078	10.5864	0.126983	UBE2F	2	NM_080678.1	ILMN_2164242	Homo sapiens ubiquitin-conjugating enzyme E2F (putative) (UBE2F), mRNA.
20494	0.581249	0.581249	1.04142	6.75325	0.135211	LOC649993		XM_939079.1	ILMN_1657056	PREDICTED: Homo sapiens similar to double homeobox 4c (LOC649993), mRNA.
20500	0.000340031	0.000340031	1.59679	8.57107	0.380735	BRF2	8	NM_018310.2	ILMN_1665554	Homo sapiens BRF2, subunit of RNA polymerase III transcription initiation factor, BRF1-like (BRF2), mRNA.
20520	0.0135127	0.0135127	1.11786	6.62944	0.105301		8	AW664472	ILMN_1819971	hi12f07.x1 NCI_CGAP_GU1 Homo sapiens cDNA clone IMAGE:2972101 3, mRNA sequence
20521	0.713536	0.713536	1.03335	7.74425	0.162966	MASTL	10	NM_032844.1	ILMN_1682336	Homo sapiens microtubule associated serine/threonine kinase-like (MASTL), mRNA.
20523	0.127758	0.127758	1.07838	6.67465	0.0994914	LOC652265		XM_941677.1	ILMN_1730236	PREDICTED: Homo sapiens similar to Heterogeneous nuclear ribonucleoprotein A1 (Helix-destabilizing protein) (Single-strand RNA-binding protein) (hnRNP core protein A1) (HDP) (LOC652265), mRNA.
20524	0.758659	0.758659	1.01822	6.69287	0.106984	C2orf53	2	NM_178553.3	ILMN_1720274	Homo sapiens chromosome 2 open reading frame 53 (C2orf53), mRNA.
20537	0.147484	0.147484	1.06655	6.6151	0.0884686		2	AW515823	ILMN_1899719	xx99c04.x1 NCI_CGAP_Lym12 Homo sapiens cDNA clone IMAGE:2851782 3, mRNA sequence
20543	0.975199	0.975199	-1.00181	6.57663	0.10544		12	AK123118	ILMN_1867479	Homo sapiens cDNA FLJ41123 fis, clone BRACE2014657
20544	0.00118288	0.00118288	1.72596	10.4429	0.457239	GART	21	NM_000819.3	ILMN_1679476	Homo sapiens phosphoribosylglycinamide formyltransferase, phosphoribosylglycinamide synthetase, phosphoribosylaminoimidazole synthetase (GART), transcript variant 1, mRNA.
20546	0.979524	0.979524	-1.00069	6.58213	0.0486465	CLDN3	7	NM_001306.2	ILMN_1723042	Homo sapiens claudin 3 (CLDN3), mRNA.
20553	0.146515	0.146515	1.10759	7.467	0.140044	C1orf124	1	NM_001010984.1	ILMN_1655485	Homo sapiens chromosome 1 open reading frame 124 (C1orf124), transcript variant 2, mRNA.
20561	0.71476	0.71476	-1.01277	6.60241	0.0632846		20	BG194291	ILMN_1855858	RST13436 Athersys RAGE Library Homo sapiens cDNA, mRNA sequence
20564	0.268495	0.268495	-1.06748	6.66426	0.113001	LOC644024	2	XM_927269.1	ILMN_1762424	PREDICTED: Homo sapiens similar to dynein, axonemal, heavy chain 11 (LOC644024), mRNA.
20575	0.664513	0.664513	-1.01775	6.64784	0.0741452	NKX1-1		XM_937659.2	ILMN_1694477	PREDICTED: Homo sapiens NK1 transcription factor related, locus 1 (Drosophila) (NKX1-1), mRNA.
20576	0.0549651	0.0549651	1.13936	8.79163	0.144456	HDAC3	5	NM_003883.2	ILMN_1772455	Homo sapiens histone deacetylase 3 (HDAC3), mRNA.
20577	0.321201	0.321201	1.06042	6.70942	0.112045		19	AW515460	ILMN_1845657	xu70h11.x1 NCI_CGAP_Kid8 Homo sapiens cDNA clone IMAGE:2807109 3, mRNA sequence
20593	0.768567	0.768567	1.0312	6.73754	0.189941	CD163	12	NM_203416.2	ILMN_1722622	Homo sapiens CD163 molecule (CD163), transcript variant 2, mRNA.
20594	0.00642765	0.00642765	1.08189	6.53521	0.0707523			BG204855	ILMN_1846907	RST24271 Athersys RAGE Library Homo sapiens cDNA, mRNA sequence
20600	0.771178	0.771178	1.01695	6.56745	0.105164	LYZL4	3	NM_144634.2	ILMN_1747831	Homo sapiens lysozyme-like 4 (LYZL4), mRNA.
20601	0.0225502	0.0225502	-1.18475	7.30545	0.167703	BIRC6	2	NM_016252.3	ILMN_1801605	Homo sapiens baculoviral IAP repeat-containing 6 (BIRC6), mRNA.
20603	0.00438208	0.00438208	-1.42729	8.07816	0.313363	ZNF700	19	NM_144566.1	ILMN_2068435	Homo sapiens zinc finger protein 700 (ZNF700), mRNA.
20605	1.92573e-06	1.92573e-06	1.61262	7.40004	0.371921	CDC25C	5	NM_001790.3	ILMN_2294431	Homo sapiens cell division cycle 25 homolog C (S. pombe) (CDC25C), transcript variant 1, mRNA.
20609	0.0437254	0.0437254	1.21922	7.26532	0.212103	SLC29A2	11	NM_001532.2	ILMN_1730809	Homo sapiens solute carrier family 29 (nucleoside transporters), member 2 (SLC29A2), mRNA.
20619	0.396962	0.396962	1.08417	6.67843	0.178627	ECAT8		NM_001015890.1	ILMN_1744045	Homo sapiens ES cell associated transcript 8 (ECAT8), mRNA.
20630	0.471463	0.471463	-1.03024	6.57304	0.0767705	C1orf194	1	XM_059104.8	ILMN_1652963	PREDICTED: Homo sapiens chromosome 1 open reading frame 194 (C1orf194), mRNA.
20632	0.122179	0.122179	1.10612	6.74239	0.13141	SPG21		XM_945607.1	ILMN_1653876	PREDICTED: Homo sapiens spastic paraplegia 21 (autosomal recessive, Mast syndrome), transcript variant 3 (SPG21), mRNA.
20634	0.786516	0.786516	-1.01017	6.72802	0.0679025	SLC14A2	18	NM_007163.2	ILMN_1664320	Homo sapiens solute carrier family 14 (urea transporter), member 2 (SLC14A2), mRNA.
20639	0.587899	0.587899	1.03394	6.59309	0.113117	LOC642149		XM_936295.1	ILMN_1810780	PREDICTED: Homo sapiens hypothetical protein LOC642149 (LOC642149), mRNA.
20646	0.149405	0.149405	-1.34871	11.4083	0.412393	PSMD12		XM_001134072.1	ILMN_1691428	PREDICTED: Homo sapiens proteasome (prosome, macropain) 26S subunit, non-ATPase, 12 (PSMD12), mRNA.
20647	1.87666e-05	1.87666e-05	-3.55583	10.0172	0.997912	ANTXR1	2	NM_032208.1	ILMN_1670379	Homo sapiens anthrax toxin receptor 1 (ANTXR1), transcript variant 1, mRNA.
20653	3.14682e-08	3.14682e-08	11.8049	8.86708	1.90804	SIX4	14	NM_017420.3	ILMN_1743402	Homo sapiens SIX homeobox 4 (SIX4), mRNA.
20670	8.79878e-06	8.79878e-06	-1.59222	7.11471	0.364246	ZNF613	19	NM_024840.2	ILMN_1671895	Homo sapiens zinc finger protein 613 (ZNF613), transcript variant 2, mRNA.
20671	0.00180963	0.00180963	2.27123	10.3475	0.696618	PSME4	2	NM_014614.1	ILMN_1763540	Homo sapiens proteasome (prosome, macropain) activator subunit 4 (PSME4), mRNA.
20673	0.000155277	0.000155277	-1.96783	10.8925	0.543769	BSG	19	NM_198590.1	ILMN_1778374	Homo sapiens basigin (Ok blood group) (BSG), transcript variant 3, mRNA.
20674	0.41298	0.41298	1.06998	6.64073	0.154366	LOC642072		XM_936152.1	ILMN_1720255	PREDICTED: Homo sapiens similar to HLA class II histocompatibility antigen, DRB1-4 beta chain precursor (MHC class I antigen DRB1*4) (DR-4) (DR4) (LOC642072), mRNA.
20682	0.269458	0.269458	1.02697	6.60205	0.0461357		8	CR740913	ILMN_1915816	CR740913 Soares_testis_NHT Homo sapiens cDNA clone IMAGp971H2144 ; IMAGE:727364 5, mRNA sequence
20687	0.580794	0.580794	-1.0185	6.53269	0.0610032	LOC642950	8	XM_931187.1	ILMN_1669543	PREDICTED: Homo sapiens hypothetical protein LOC642950 (LOC642950), mRNA.
20692	0.00229048	0.00229048	1.23716	7.09634	0.182271	HINT3	6	NM_138571.3	ILMN_1779076	Homo sapiens histidine triad nucleotide binding protein 3 (HINT3), mRNA.
20703	0.127241	0.127241	-1.07927	6.55342	0.100469	FKSG49	13	XR_001516.1	ILMN_1776822	PREDICTED: Homo sapiens FKSG49 (FKSG49), misc RNA.
20706	0.905115	0.905115	-1.00599	6.78498	0.0908239	PDCD10	3	NM_145859.1	ILMN_1709396	Homo sapiens programmed cell death 10 (PDCD10), transcript variant 2, mRNA.
20707	9.11092e-06	9.11092e-06	-2.069	8.74272	0.569478	COMMD5	8	NM_014066.3	ILMN_2300396	Homo sapiens COMM domain containing 5 (COMMD5), transcript variant 1, mRNA.
20711	0.980794	0.980794	1.00196	6.51251	0.147217		12	BQ214365	ILMN_1830806	AGENCOURT_7543948 NIH_MGC_92 Homo sapiens cDNA clone IMAGE:6067074 5, mRNA sequence
20717	0.752864	0.752864	1.0219	6.60055	0.125224	TEAD3	6	NM_003214.3	ILMN_1814002	Homo sapiens TEA domain family member 3 (TEAD3), mRNA.
20719	0.271664	0.271664	1.05816	6.66152	0.0984144	OR2G3	1	NM_001001914.1	ILMN_2092987	Homo sapiens olfactory receptor, family 2, subfamily G, member 3 (OR2G3), mRNA.
20730	0.804192	0.804192	1.01203	6.55492	0.087652		2	BX370315	ILMN_1897299	BX370315 Homo sapiens T CELLS (JURKAT CELL LINE) COT 10-NORMALIZED Homo sapiens cDNA clone CS0DJ012YC05 5-PRIME, mRNA sequence
20731	0.436647	0.436647	1.02707	6.54901	0.0639686		20	AB076962	ILMN_1898341	AB076962 Human vestibular cDNA library Homo sapiens cDNA clone 450V5-13-7, mRNA sequence
20736	0.813044	0.813044	1.01482	7.07625	0.113045	LOC642017		XM_936085.1	ILMN_1701641	PREDICTED: Homo sapiens hypothetical protein LOC642017 (LOC642017), mRNA.
20739	0.322114	0.322114	1.04376	6.65913	0.0819442	LOC400236		XM_944198.2	ILMN_1806892	PREDICTED: Homo sapiens hypothetical LOC400236 (LOC400236), mRNA.
20746	0.114077	0.114077	-1.1112	6.76997	0.134998	LOC641765		XM_935531.1	ILMN_1692198	PREDICTED: Homo sapiens similar to General transcription factor II-I repeat domain-containing protein 1 (GTF2I repeat domain containing protein 1) (Muscle TFII-I repeat domain-containing protein 1) (General transcription factor III) (Slow-muscle-fiber enhancer binding pro... (LOC641765), mRNA.
20750	0.0721247	0.0721247	1.11835	6.65066	0.129767	STAR	8	NM_001007243.1	ILMN_2391176	Homo sapiens steroidogenic acute regulatory protein (STAR), nuclear gene encoding mitochondrial protein, transcript variant 2, mRNA.
20753	0.608394	0.608394	-1.02231	6.69769	0.0789994	REP15	12	NM_001029874.1	ILMN_1665884	Homo sapiens RAB15 effector protein (REP15), mRNA.
20754	0.414039	0.414039	1.0546	6.65204	0.121582		2	BM662626	ILMN_1891752	UI-E-CQ1-acs-a-11-0-UI.s1 UI-E-CQ1 Homo sapiens cDNA clone UI-E-CQ1-acs-a-11-0-UI 3, mRNA sequence
20762	0.0199588	0.0199588	1.11341	6.61525	0.105011	CDH16	16	NM_004062.2	ILMN_2095597	Homo sapiens cadherin 16, KSP-cadherin (CDH16), mRNA.
20767	0.195201	0.195201	1.04347	6.59423	0.0641666	LOC643391	2	XM_926725.1	ILMN_1707700	PREDICTED: Homo sapiens similar to myoferlin isoform b (LOC643391), mRNA.
50014	0.121565	0.121565	1.15456	6.66845	0.187012	SDHALP1		NR_003264.1	ILMN_1759048	Homo sapiens succinate dehydrogenase complex, subunit A, flavoprotein pseudogene 1 (SDHALP1) on chromosome 3.
50020	0.44039	0.44039	-1.04373	6.62554	0.103294		12	BC040862	ILMN_1844128	Homo sapiens cDNA clone IMAGE:5541046, partial cds
50021	0.743374	0.743374	1.01292	6.62689	0.0714036	LOC389457	7	XM_374200.3	ILMN_1771905	PREDICTED: Homo sapiens hypothetical protein LOC389457 (LOC389457), mRNA.
50037	0.242225	0.242225	1.05449	6.68356	0.0874219	TMEM65	8	NM_194291.1	ILMN_2068122	Homo sapiens transmembrane protein 65 (TMEM65), mRNA.
50039	0.230478	0.230478	1.0958	6.63254	0.147473		10	BX105767	ILMN_1889799	BX105767 Soares_testis_NHT Homo sapiens cDNA clone IMAGp998G072576, mRNA sequence
50040	0.203668	0.203668	1.09191	6.53158	0.134748		2	BC039382	ILMN_1890332	Homo sapiens cDNA clone IMAGE:5271897
50041	0.258188	0.258188	1.08783	6.65173	0.14291			AI459013	ILMN_1879077	tk10h10.x1 NCI_CGAP_Lu24 Homo sapiens cDNA clone IMAGE:2150659 3, mRNA sequence
50044	0.0122028	0.0122028	1.10809	6.5414	0.0962434	LOC642350	9	XM_926522.2	ILMN_1762995	PREDICTED: Homo sapiens similar to Coagulation factor V precursor (Activated protein C cofactor) (LOC642350), mRNA.
50048	0.189558	0.189558	1.02406	6.58176	0.0354713	CDIPT	16	NM_145752.1	ILMN_1737003	Homo sapiens CDP-diacylglycerol--inositol 3-phosphatidyltransferase (phosphatidylinositol synthase) (CDIPT), transcript variant 2, mRNA.
50050	0.000876258	0.000876258	1.65246	10.4763	0.417282	AMD1	6	NM_001033059.1	ILMN_1788462	Homo sapiens adenosylmethionine decarboxylase 1 (AMD1), transcript variant 2, mRNA.
50053	7.38833e-05	7.38833e-05	-1.11683	6.80743	0.0879468	FOXP4	6	NM_001012426.1	ILMN_1773809	Homo sapiens forkhead box P4 (FOXP4), transcript variant 1, mRNA.
50056	1.95802e-05	1.95802e-05	2.07906	7.84141	0.575915	MRPS18B	6	NM_014046.2	ILMN_1721337	Homo sapiens mitochondrial ribosomal protein S18B (MRPS18B), nuclear gene encoding mitochondrial protein, mRNA.
50059	0.36172	0.36172	1.0416	6.56011	0.0840908	LOC651554		XM_940728.1	ILMN_1669759	PREDICTED: Homo sapiens hypothetical protein LOC651554 (LOC651554), mRNA.
50064	0.84084	0.84084	-1.00982	6.55317	0.0883354	LOC642257	11	XM_925804.1	ILMN_1652745	PREDICTED: Homo sapiens similar to similar to RPL23AP7 protein (LOC642257), mRNA.
50066	0.999083	0.999083	1.00006	6.63883	0.0951952		17_random	BQ186063	ILMN_1846797	UI-E-EJ1-ajn-k-03-0-UI.r1 UI-E-EJ1 Homo sapiens cDNA clone UI-E-EJ1-ajn-k-03-0-UI 5, mRNA sequence
50068	0.92607	0.92607	-1.00254	6.57408	0.0496011	VN1R1	19	NM_020633.2	ILMN_1742046	Homo sapiens vomeronasal 1 receptor 1 (VN1R1), mRNA.
50072	0.370977	0.370977	-1.04866	6.56632	0.0998013		1	BG188451	ILMN_1843360	RST7469 Athersys RAGE Library Homo sapiens cDNA, mRNA sequence
50079	0.285968	0.285968	-1.05253	6.63539	0.091537	OR4D9	11	NM_001004711.1	ILMN_1714841	Homo sapiens olfactory receptor, family 4, subfamily D, member 9 (OR4D9), mRNA.
50082	0.533365	0.533365	1.01951	6.55241	0.0572253	LOC440871	2	XM_496558.2	ILMN_1706536	PREDICTED: Homo sapiens similar to Ig kappa chain V-III region VH precursor (LOC440871), mRNA.
50086	0.122083	0.122083	1.10783	9.36603	0.133399	TCF12	15	NM_207037.1	ILMN_2314007	Homo sapiens transcription factor 12 (TCF12), transcript variant 2, mRNA.
50088	0.0214414	0.0214414	1.38734	7.78821	0.32225	HCFC1R1	16	NM_001002018.1	ILMN_2318568	Homo sapiens host cell factor C1 regulator 1 (XPO1 dependent) (HCFC1R1), transcript variant 3, mRNA.
50091	0.50817	0.50817	-1.03371	6.55224	0.0926312	TEKT5	16	NM_144674.1	ILMN_1706832	Homo sapiens tektin 5 (TEKT5), mRNA.
50092	0.149851	0.149851	1.0436	6.54825	0.0588848		12	AW516124	ILMN_1906585	xt61b12.x1 NCI_CGAP_Ut2 Homo sapiens cDNA clone IMAGE:2790911 3, mRNA sequence
50093	0.566476	0.566476	-1.03335	6.52018	0.105282		6	BU101896	ILMN_1903186	PRODG1GID823R1 Compugen_targeted_mRNA_sequencing Homo sapiens cDNA, mRNA sequence
50095	9.1004e-05	9.1004e-05	1.38931	7.71569	0.26233	METRNL		XM_941466.2	ILMN_1801610	PREDICTED: Homo sapiens meteorin, glial cell differentiation regulator-like (METRNL), mRNA.
50097	0.472117	0.472117	1.02764	6.56311	0.0703429	FSCN2	17	NM_001077182.1	ILMN_2364901	Homo sapiens fascin homolog 2, actin-bundling protein, retinal (Strongylocentrotus purpuratus) (FSCN2), transcript variant 2, mRNA.
50100	0.709371	0.709371	1.01889	6.71556	0.0915766		3	BC038725	ILMN_1874569	Homo sapiens cDNA clone IMAGE:5267328
50112	0.96421	0.96421	1.0014	6.5847	0.0565332	LOC652448		XM_941893.1	ILMN_1679116	PREDICTED: Homo sapiens hypothetical LOC652448 (LOC652448), mRNA.
50113	0.462875	0.462875	-1.03087	6.47419	0.0769033		18	T81034	ILMN_1865164	yd25d11.s1 Soares fetal liver spleen 1NFLS Homo sapiens cDNA clone IMAGE:109269 3, mRNA sequence
50114	0.0077732	0.0077732	-1.66237	10.2002	0.462052	DNAJC9	10	NM_015190.3	ILMN_1799516	Homo sapiens DnaJ (Hsp40) homolog, subfamily C, member 9 (DNAJC9), mRNA.
50121	0.871929	0.871929	1.00654	6.60963	0.0734102	FAM69B		XM_942503.1	ILMN_1669044	PREDICTED: Homo sapiens family with sequence similarity 69, member B, transcript variant 2 (FAM69B), mRNA.
50128	0.229387	0.229387	-1.13376	7.08585	0.201959	ALG14	1	NM_144988.2	ILMN_1743635	Homo sapiens asparagine-linked glycosylation 14 homolog (S. cerevisiae) (ALG14), mRNA.
50129	0.105496	0.105496	1.13021	9.1771	0.153781	FHOD1	16	NM_013241.2	ILMN_1651776	Homo sapiens formin homology 2 domain containing 1 (FHOD1), mRNA.
50131	0.55386	0.55386	-1.02351	6.59648	0.0722704		3	AI216295	ILMN_1898414	qg76c05.x1 Soares_NFL_T_GBC_S1 Homo sapiens cDNA clone IMAGE:1841096 3, mRNA sequence
50132	0.181	0.181	-1.07817	6.70649	0.110434	ALS2CR16	2	XM_001134431.1	ILMN_1663897	PREDICTED: Homo sapiens amyotrophic lateral sclerosis 2 (juvenile) chromosome region, candidate 16 (ALS2CR16), mRNA.
50136	0.65326	0.65326	-1.0157	6.53356	0.0634286	CMTM5	14	NM_001037288.1	ILMN_1775373	Homo sapiens CKLF-like MARVEL transmembrane domain containing 5 (CMTM5), transcript variant 3, mRNA.
50138	0.822031	0.822031	-1.01203	6.60055	0.0965603		9	AA251754	ILMN_1917100	zs11a04.s1 NCI_CGAP_GCB1 Homo sapiens cDNA clone IMAGE:684846 3, mRNA sequence
50139	0.0547447	0.0547447	-1.10415	6.62966	0.10963	BRUNOL4	18	NM_020180.2	ILMN_2305249	Homo sapiens bruno-like 4, RNA binding protein (Drosophila) (BRUNOL4), mRNA. XM_943573
50142	0.306585	0.306585	-1.04857	6.53659	0.0881333		8	AI583409	ILMN_1895888	ts09d06.x1 NCI_CGAP_Pan1 Homo sapiens cDNA clone IMAGE:2228075 3, mRNA sequence
50148	0.497456	0.497456	1.03145	6.69244	0.0844711		22	BX090786	ILMN_1853783	BX090786 Soares_testis_NHT Homo sapiens cDNA clone IMAGp998I054170 ; IMAGE:1643596, mRNA sequence
50154	0.718599	0.718599	-1.02509	6.54674	0.125371		17	BM931785	ILMN_1913953	UI-E-EJ1-ajg-p-23-0-UI.r1 UI-E-EJ1 Homo sapiens cDNA clone UI-E-EJ1-ajg-p-23-0-UI 5, mRNA sequence
50156	0.11087	0.11087	-1.05482	6.59639	0.0678518			XM_378473	ILMN_1883559	PREDICTED: Homo sapiens hypothetical LOC400238 (LOC400238), mRNA
50162	0.732108	0.732108	1.00993	6.62943	0.052596	GPR128	3	NM_032787.1	ILMN_2125395	Homo sapiens G protein-coupled receptor 128 (GPR128), mRNA.
50167	0.123364	0.123364	1.03204	6.53014	0.0411925		4	BC043520	ILMN_1905025	Homo sapiens, clone IMAGE:5166470, mRNA
50168	0.0932409	0.0932409	1.05478	6.55065	0.0651561	GRHL3	1	NM_021180.2	ILMN_1782141	Homo sapiens grainyhead-like 3 (Drosophila) (GRHL3), transcript variant 1, mRNA.
50170	0.691646	0.691646	1.02448	7.4017	0.111297	SBDS	7	NM_016038.2	ILMN_1679045	Homo sapiens Shwachman-Bodian-Diamond syndrome (SBDS), mRNA.
50176	0.369038	0.369038	1.05009	6.6362	0.102273	TMEM16B	12	NM_020373.1	ILMN_1699121	Homo sapiens transmembrane protein 16B (TMEM16B), mRNA.
50180	0.234452	0.234452	-1.05263	6.56654	0.0833056	FLJ44313	18	NM_207460.1	ILMN_1721558	Homo sapiens FLJ44313 protein (FLJ44313), mRNA.
50184	0.796792	0.796792	-1.01008	6.5581	0.0707813		7_random	BX118161	ILMN_1833359	BX118161 Soares_fetal_heart_NbHH19W Homo sapiens cDNA clone IMAGp998H16873, mRNA sequence
50187	0.966435	0.966435	-1.00094	6.62886	0.0404902	CS	12	NM_198324.1	ILMN_1709775	Homo sapiens citrate synthase (CS), nuclear gene encoding mitochondrial protein, transcript variant 2, mRNA.
50192	0.313183	0.313183	1.04738	6.61149	0.0870893	DARC	1	NM_002036.2	ILMN_1723684	Homo sapiens Duffy blood group, chemokine receptor (DARC), transcript variant 2, mRNA.
50193	0.0584586	0.0584586	-1.20378	7.34611	0.207409	ZNF318	6	NM_014345.1	ILMN_1792305	Homo sapiens zinc finger protein 318 (ZNF318), mRNA.
50195	0.746733	0.746733	-1.01123	6.6052	0.0629605	RAB25	1	NM_020387.2	ILMN_1791826	Homo sapiens RAB25, member RAS oncogene family (RAB25), mRNA.
50196	0.171495	0.171495	-1.0537	6.61392	0.0753393	FAM83B	6	NM_001010872.1	ILMN_1782863	Homo sapiens family with sequence similarity 83, member B (FAM83B), mRNA.
50201	0.899848	0.899848	1.01181	7.1623	0.16921	LRRC8C	1	NM_032270.2	ILMN_2094396	Homo sapiens leucine rich repeat containing 8 family, member C (LRRC8C), mRNA.
50202	0.598301	0.598301	1.0169	6.54948	0.0583842	LOC643836	5	XR_017332.1	ILMN_1689234	PREDICTED: Homo sapiens similar to Zinc finger protein 62 homolog (Zfp-62) (ZT3) (LOC643836), mRNA.
50204	0.856553	0.856553	1.00923	6.60502	0.0922864	DPPA4	3	NM_018189.3	ILMN_1768721	Homo sapiens developmental pluripotency associated 4 (DPPA4), mRNA.
50209	0.767297	0.767297	1.01208	6.61215	0.0738038	C9orf38		XM_939946.1	ILMN_1808251	PREDICTED: Homo sapiens chromosome 9 open reading frame 38 (C9orf38), mRNA.
50215	0.0436888	0.0436888	-1.07353	6.6729	0.0759161	ARHGAP28	18	NM_030672.2	ILMN_1731178	Homo sapiens Rho GTPase activating protein 28 (ARHGAP28), transcript variant 2, mRNA.
50220	0.855377	0.855377	1.01927	6.65803	0.190107	GAGE4	X	NM_001474.1	ILMN_1715638	Homo sapiens G antigen 4 (GAGE4), mRNA.
50224	0.00327771	0.00327771	1.57282	9.14743	0.393564	DFFA	1	NM_004401.2	ILMN_2385220	Homo sapiens DNA fragmentation factor, 45kDa, alpha polypeptide (DFFA), transcript variant 1, mRNA.
50240	0.252623	0.252623	1.09237	11.9276	0.148439	NDUFA3	19	NM_004542.2	ILMN_1784641	Homo sapiens NADH dehydrogenase (ubiquinone) 1 alpha subcomplex, 3, 9kDa (NDUFA3), mRNA.
50242	0.216603	0.216603	-1.05938	6.53856	0.0905837		6_cox_hap1	BF508314	ILMN_1884805	UI-H-BI4-aqb-a-10-0-UI.s1 NCI_CGAP_Sub8 Homo sapiens cDNA clone IMAGE:3089179 3, mRNA sequence
50246	0.53359	0.53359	1.03403	6.5218	0.0991577		18	BF515229	ILMN_1857296	UI-H-BW1-anl-g-04-0-UI.s1 NCI_CGAP_Sub7 Homo sapiens cDNA clone IMAGE:3082926 3, mRNA sequence
50253	0.382764	0.382764	-1.02945	6.57603	0.0623846	ZFY	Y	NM_003411.2	ILMN_2090059	Homo sapiens zinc finger protein, Y-linked (ZFY), mRNA.
50255	4.91031e-08	4.91031e-08	5.41631	8.18023	1.30632	SNAI2	8	NM_003068.3	ILMN_1655740	Homo sapiens snail homolog 2 (Drosophila) (SNAI2), mRNA.
50259	0.817698	0.817698	-1.01341	6.6503	0.104945	GPR152	11	NM_206997.1	ILMN_1659982	Homo sapiens G protein-coupled receptor 152 (GPR152), mRNA.
50270	0.532752	0.532752	-1.03437	6.60843	0.0999195	FAM70A	X	NM_017938.2	ILMN_2180252	Homo sapiens family with sequence similarity 70, member A (FAM70A), mRNA.
50274	6.56594e-05	6.56594e-05	-1.99203	10.0739	0.547853	MRFAP1L1	4	NM_203462.1	ILMN_1689774	Homo sapiens Morf4 family associated protein 1-like 1 (MRFAP1L1), transcript variant 2, mRNA.
50278	0.0421065	0.0421065	-1.07897	6.46944	0.0809092	LAIR2	19	NM_002288.3	ILMN_1807491	Homo sapiens leukocyte-associated immunoglobulin-like receptor 2 (LAIR2), transcript variant 1, mRNA.
50279	0.844512	0.844512	-1.00768	6.58882	0.0708539	SERPINA11	14	NM_001080451.1	ILMN_2316955	Homo sapiens serpin peptidase inhibitor, clade A (alpha-1 antiproteinase, antitrypsin), member 11 (SERPINA11), mRNA.
50280	0.583122	0.583122	1.03251	6.57256	0.107087	C21orf77	21	NM_018277.1	ILMN_1807686	Homo sapiens chromosome 21 open reading frame 77 (C21orf77), mRNA.
50286	0.000183244	0.000183244	-1.32616	6.78983	0.227299	EEPD1	7	NM_030636.2	ILMN_1811616	Homo sapiens endonuclease/exonuclease/phosphatase family domain containing 1 (EEPD1), mRNA.
50288	0.198864	0.198864	1.02924	6.58085	0.0437683		3	BU679235	ILMN_1889019	UI-CF-DU1-aat-d-18-0-UI.s1 UI-CF-DU1 Homo sapiens cDNA clone UI-CF-DU1-aat-d-18-0-UI 3, mRNA sequence
50291	0.103336	0.103336	1.115	6.58453	0.136094	LOC728395	Y	XM_001126990.1	ILMN_1658315	PREDICTED: Homo sapiens similar to testis specific protein, Y-linked 1 (LOC728395), mRNA.
50292	0.868099	0.868099	1.00667	6.61589	0.072588	ARSH	X	NM_001011719.1	ILMN_1757896	Homo sapiens arylsulfatase family, member H (ARSH), mRNA.
50296	0.75169	0.75169	1.01135	6.64866	0.0649568	FANK1	10	NM_145235.3	ILMN_1773126	Homo sapiens fibronectin type III and ankyrin repeat domains 1 (FANK1), mRNA.
50300	0.645583	0.645583	1.03494	6.6294	0.136645		14	CR603222	ILMN_1912197	full-length cDNA clone CS0CAP004YG21 of Thymus of Homo sapiens (human)
50301	0.00139745	0.00139745	1.9913	9.03654	0.579965	EEF1E1	6	NM_004280.3	ILMN_1725105	Homo sapiens eukaryotic translation elongation factor 1 epsilon 1 (EEF1E1), mRNA.
50307	0.457449	0.457449	1.04718	6.60135	0.115299	F11R	1	NM_016946.3	ILMN_2406532	Homo sapiens F11 receptor (F11R), transcript variant 1, mRNA.
50309	2.64806e-08	2.64806e-08	-20.7669	8.88494	2.34433	DPYSL4	10	NM_006426.1	ILMN_1792356	Homo sapiens dihydropyrimidinase-like 4 (DPYSL4), mRNA.
50315	0.329895	0.329895	1.02518	6.55891	0.0482744	KCNA6	12	NM_002235.2	ILMN_1681916	Homo sapiens potassium voltage-gated channel, shaker-related subfamily, member 6 (KCNA6), mRNA.
50324	0.0382461	0.0382461	1.13969	7.03556	0.137408	ITPRIPL1	2	NM_001008949.1	ILMN_1798373	Homo sapiens inositol 1,4,5-triphosphate receptor interacting protein-like 1 (ITPRIPL1), transcript variant 2, mRNA.
50326	0.210766	0.210766	1.04069	6.59456	0.0619472		20	AW303284	ILMN_1885833	xv17b09.x1 Soares_NFL_T_GBC_S1 Homo sapiens cDNA clone IMAGE:2813369 3, mRNA sequence
50327	0.0131244	0.0131244	1.21219	7.29895	0.181447	ZNF589	3	NM_016089.2	ILMN_1654612	Homo sapiens zinc finger protein 589 (ZNF589), mRNA.
50328	0.855085	0.855085	-1.01128	6.54395	0.11147	LOC650468		XM_939558.2	ILMN_1665870	PREDICTED: Homo sapiens similar to phosphodiesterase 4D interacting protein isoform 1 (LOC650468), mRNA.
50332	0.00036702	0.00036702	1.3999	6.86912	0.274069	MDFIC	7	NM_199072.3	ILMN_1717366	Homo sapiens MyoD family inhibitor domain containing (MDFIC), mRNA.
50333	0.371337	0.371337	1.05434	6.50841	0.111225	DUSP13	10	NM_001007275.1	ILMN_2373666	Homo sapiens dual specificity phosphatase 13 (DUSP13), transcript variant 5, mRNA.
50338	0.998778	0.998778	1.00006	6.55179	0.0726775	LOC644680	15	XM_932300.1	ILMN_1655100	PREDICTED: Homo sapiens hypothetical protein LOC644680 (LOC644680), mRNA.
50341	0.785687	0.785687	1.01843	7.22265	0.122114	SCAMP2	15	NM_005697.3	ILMN_1654893	Homo sapiens secretory carrier membrane protein 2 (SCAMP2), mRNA.
50343	0.433497	0.433497	-1.03957	6.63928	0.092322	NR4A1	12	NM_002135.3	ILMN_1661178	Homo sapiens nuclear receptor subfamily 4, group A, member 1 (NR4A1), transcript variant 1, mRNA.
50348	2.80526e-05	2.80526e-05	-1.96644	10.0877	0.533483	ALS2CR4	2	NM_001044385.1	ILMN_1800958	Homo sapiens amyotrophic lateral sclerosis 2 (juvenile) chromosome region, candidate 4 (ALS2CR4), transcript variant 1, mRNA.
50349	0.327075	0.327075	-1.03306	6.58588	0.0628087			BC053854	ILMN_1856075	Homo sapiens cDNA clone IMAGE:5194336, partial cds
50356	0.910909	0.910909	-1.00376	6.53219	0.0607708	LOC644569	6	XM_932248.1	ILMN_1669494	PREDICTED: Homo sapiens similar to 60S ribosomal protein L7a (LOC644569), mRNA.
50360	0.000116607	0.000116607	-1.39956	6.97417	0.269001	C11orf31	11	NM_170746.2	ILMN_1786872	Homo sapiens chromosome 11 open reading frame 31 (C11orf31), mRNA.
50368	0.0105202	0.0105202	-1.14965	6.70254	0.129357	DCN	12	NM_001920.3	ILMN_1683194	Homo sapiens decorin (DCN), transcript variant A1, mRNA.
50369	0.139272	0.139272	1.0745	6.56438	0.0970274	LOC645708	6	XM_933070.1	ILMN_1672975	PREDICTED: Homo sapiens hypothetical protein LOC645708 (LOC645708), mRNA.
50370	0.0388435	0.0388435	-1.12177	6.85345	0.120998	RANBP6	9	NM_012416.2	ILMN_1780842	Homo sapiens RAN binding protein 6 (RANBP6), transcript variant 1, mRNA.
50372	0.201462	0.201462	-1.07016	6.57088	0.103474		12	AK057885	ILMN_1831751	Homo sapiens cDNA FLJ25156 fis, clone CBR07981
50373	0.444534	0.444534	1.02502	6.58106	0.0601416	PKP3		XM_943689.1	ILMN_1796141	PREDICTED: Homo sapiens plakophilin 3, transcript variant 4 (PKP3), mRNA.
50377	0.86208	0.86208	1.00614	6.5536	0.0639354	DEFB137		NM_001033018.1	ILMN_1778631	Homo sapiens beta-defensin 137 (DEFB137), mRNA.
50379	0.597228	0.597228	-1.02579	6.60172	0.0884665	OR2AE1	7	NM_001005276.1	ILMN_1749168	Homo sapiens olfactory receptor, family 2, subfamily AE, member 1 (OR2AE1), mRNA.
50382	0.0593547	0.0593547	-1.09437	6.57905	0.101105		2	DB005376	ILMN_1901921	DB005376 TBAES2 Homo sapiens cDNA clone TBAES2008346 5, mRNA sequence
50386	0.399991	0.399991	1.03357	6.60221	0.0734274	RAB6C	2	NM_032144.2	ILMN_2132828	Homo sapiens RAB6C, member RAS oncogene family (RAB6C), mRNA.
50390	0.0619703	0.0619703	1.11612	6.61405	0.124057		1	CR605357	ILMN_1824307	full-length cDNA clone CS0DF020YK03 of Fetal brain of Homo sapiens (human)
50392	0.765405	0.765405	1.01549	6.54909	0.0937478		6	BX103103	ILMN_1820883	BX103103 Soares_NFL_T_GBC_S1 Homo sapiens cDNA clone IMAGp998D244014, mRNA sequence
50397	2.6377e-07	2.6377e-07	1.99289	10.2606	0.534303	COPB2	3	NM_004766.1	ILMN_1684385	Homo sapiens coatomer protein complex, subunit beta 2 (beta prime) (COPB2), mRNA.
50398	0.0011547	0.0011547	1.20937	7.68029	0.159146		2	CR608907	ILMN_1857897	full-length cDNA clone CS0DM002YA18 of Fetal liver of Homo sapiens (human)
50402	0.000553448	0.000553448	-1.85572	8.99861	0.507994	ENO2	12	NM_001975.2	ILMN_1765796	Homo sapiens enolase 2 (gamma, neuronal) (ENO2), mRNA.
50403	0.745417	0.745417	-1.02606	6.58107	0.144307	LOC643936		XM_938111.1	ILMN_1733655	PREDICTED: Homo sapiens hypothetical LOC643936 (LOC643936), mRNA.
50408	0.296166	0.296166	1.06479	6.52203	0.114403		2	BQ024490	ILMN_1835005	UI-1-BB1p-aut-f-08-0-UI.s1 NCI_CGAP_Pl6 Homo sapiens cDNA clone UI-1-BB1p-aut-f-08-0-UI 3, mRNA sequence
50414	0.457923	0.457923	-1.05618	7.49235	0.136836	C12orf43	12	NM_022895.1	ILMN_1737818	Homo sapiens chromosome 12 open reading frame 43 (C12orf43), mRNA.
50424	0.912535	0.912535	1.00877	6.69747	0.144192		2	AI817612	ILMN_1879058	wk39e05.x1 NCI_CGAP_Pr22 Homo sapiens cDNA clone IMAGE:2417792 3, mRNA sequence
50427	0.000476446	0.000476446	-1.54937	7.89341	0.358593	TMEM106B	7	NM_018374.2	ILMN_1726288	Homo sapiens transmembrane protein 106B (TMEM106B), mRNA.
50431	0.438719	0.438719	-1.04595	6.63955	0.108054	PGLYRP3	1	NM_052891.1	ILMN_2046751	Homo sapiens peptidoglycan recognition protein 3 (PGLYRP3), mRNA.
50435	0.0166817	0.0166817	-1.21623	8.96756	0.188271	DNM1L	12	NM_012062.2	ILMN_2286800	Homo sapiens dynamin 1-like (DNM1L), transcript variant 1, mRNA.
50437	0.0801198	0.0801198	-1.0911	6.50703	0.103209	ART5	11	NM_053017.2	ILMN_1733583	Homo sapiens ADP-ribosyltransferase 5 (ART5), mRNA.
50438	0.289436	0.289436	1.05064	6.58162	0.0888951		2	AA766245	ILMN_1866868	oa13c01.s1 NCI_CGAP_GCB1 Homo sapiens cDNA clone IMAGE:1304832 3, mRNA sequence
50440	0.0409824	0.0409824	-1.14036	6.6683	0.139307	ZBTB2	6	NM_020861.1	ILMN_1766247	Homo sapiens zinc finger and BTB domain containing 2 (ZBTB2), mRNA.
50446	0.000390863	0.000390863	1.1514	6.67325	0.114994	INHBB	2	NM_002193.1	ILMN_1685714	Homo sapiens inhibin, beta B (activin AB beta polypeptide) (INHBB), mRNA.
50450	0.880453	0.880453	1.00785	6.52358	0.0943101		1	AA484001	ILMN_1877892	ne73f01.s1 NCI_CGAP_Ew1 Homo sapiens cDNA clone IMAGE:909913, mRNA sequence
50451	0.0104188	0.0104188	-1.09875	6.51735	0.0872874		17	AW085964	ILMN_1818857	xc76c08.x1 NCI_CGAP_Ov32 Homo sapiens cDNA clone IMAGE:2590190 3, mRNA sequence
50458	0.842297	0.842297	-1.00575	6.62943	0.052354		8	AI077494	ILMN_1821842	oz49c10.x1 Soares_NhHMPu_S1 Homo sapiens cDNA clone IMAGE:1678674 3, mRNA sequence
50463	0.0104009	0.0104009	-1.22926	6.78242	0.191303	FAM149A	4	NM_015398.2	ILMN_1786278	Homo sapiens family with sequence similarity 149, member A (FAM149A), transcript variant 1, mRNA.
50465	0.848227	0.848227	1.01044	6.76108	0.0984861	NFKBIZ	3	NM_031419.2	ILMN_1770260	Homo sapiens nuclear factor of kappa light polypeptide gene enhancer in B-cells inhibitor, zeta (NFKBIZ), transcript variant 1, mRNA.
50470	0.0160853	0.0160853	1.2854	7.21648	0.240714	PM20D2	6	NM_001010853.1	ILMN_1766000	Homo sapiens peptidase M20 domain containing 2 (PM20D2), mRNA.
50471	0.631685	0.631685	1.0201	6.61734	0.0760443	LOC728241		XM_001128352.1	ILMN_1906828	PREDICTED: Homo sapiens hypothetical LOC728241 (LOC728241), mRNA.
50474	0.928886	0.928886	1.00421	6.53696	0.0853564		17	AW662902	ILMN_1820987	hi83b12.x1 Soares_NFL_T_GBC_S1 Homo sapiens cDNA clone IMAGE:2978879 3, mRNA sequence
50475	0.254173	0.254173	1.13188	8.5079	0.208728	SLU7	5	NM_006425.4	ILMN_1685369	Homo sapiens SLU7 splicing factor homolog (S. cerevisiae) (SLU7), mRNA.
50482	0.207174	0.207174	-1.05622	6.54863	0.0843884	LOC402145		XM_941353.1	ILMN_1743857	PREDICTED: Homo sapiens similar to A-kinase anchor protein 5 (A-kinase anchor protein 150 kDa) (AKAP 150) (cAMP-dependent protein kinase regulatory subunit II high affinity binding protein) (P150) (LOC402145), mRNA.
50484	0.629766	0.629766	1.02598	6.60075	0.0974341		8	AI184612	ILMN_1876145	qf46b10.x1 Soares_testis_NHT Homo sapiens cDNA clone IMAGE:1753051 3, mRNA sequence
50487	0.0037687	0.0037687	1.52261	7.56077	0.36766	BUD13	11	NM_032725.2	ILMN_1749210	Homo sapiens BUD13 homolog (S. cerevisiae) (BUD13), mRNA.
50491	0.578823	0.578823	1.02727	6.64864	0.0890914	MAML2	11	NM_032427.1	ILMN_1765729	Homo sapiens mastermind-like 2 (Drosophila) (MAML2), mRNA.
50494	0.00061835	0.00061835	1.37048	6.84073	0.259598	MYH15		XM_938225.1	ILMN_1797164	PREDICTED: Homo sapiens myosin, heavy polypeptide 15 (MYH15), mRNA.
50497	0.43859	0.43859	1.05398	6.61786	0.12641	MFI2	3	NM_033316.3	ILMN_1811478	Homo sapiens antigen p97 (melanoma associated) identified by monoclonal antibodies 133.2 and 96.5 (MFI2), transcript variant 2, mRNA.
50500	0.788968	0.788968	-1.01081	6.58472	0.0730508	TAT	16	NM_000353.1	ILMN_1791678	Homo sapiens tyrosine aminotransferase (TAT), nuclear gene encoding mitochondrial protein, mRNA.
50519	0.223451	0.223451	1.03143	6.72207	0.0492324	SULT1A1	16	NM_177534.1	ILMN_1716367	Homo sapiens sulfotransferase family, cytosolic, 1A, phenol-preferring, member 1 (SULT1A1), transcript variant 4, mRNA.
50520	0.672763	0.672763	1.04715	6.65472	0.199317		13	DB337234	ILMN_1870484	DB337234 TESTI2 Homo sapiens cDNA clone TESTI2018266 3, mRNA sequence
50521	0.391302	0.391302	-1.03708	7.01259	0.0795851	NECAB3	20	NM_031231.3	ILMN_1749738	Homo sapiens N-terminal EF-hand calcium binding protein 3 (NECAB3), transcript variant 1, mRNA.
50523	0.913625	0.913625	1.00662	6.62249	0.110272	LOC642359	2	XM_926102.1	ILMN_1778291	PREDICTED: Homo sapiens hypothetical protein LOC642359 (LOC642359), mRNA.
50528	0.2301	0.2301	-1.05557	6.58899	0.0871098	FEZF1	7	NM_001024613.1	ILMN_1813585	Homo sapiens FEZ family zinc finger 1 (FEZF1), mRNA.
50538	0.822911	0.822911	-1.01448	6.58925	0.116661	PIM3		XM_938171.2	ILMN_1672034	PREDICTED: Homo sapiens pim-3 oncogene (PIM3), mRNA.
50541	4.58775e-05	4.58775e-05	-1.61268	6.89796	0.378582	LOC388494		XM_944421.1	ILMN_1704987	PREDICTED: Homo sapiens hypothetical gene supported by AL365406; BC034005 (LOC388494), mRNA.
50543	1.58414e-06	1.58414e-06	2.88927	9.42359	0.825299		14	AK123840	ILMN_1838863	Homo sapiens cDNA FLJ41846 fis, clone NT2RI3003162
50544	0.992467	0.992467	-1.00173	7.49147	0.332421	KIAA1797	9	NM_017794.2	ILMN_1807177	Homo sapiens KIAA1797 (KIAA1797), mRNA.
50546	0.867927	0.867927	1.00764	6.53462	0.0830542		5	AI367217	ILMN_1903956	qw27a07.x1 NCI_CGAP_Ut4 Homo sapiens cDNA clone IMAGE:1992276 3, mRNA sequence
50551	0.482271	0.482271	-1.03181	6.53176	0.0825948	TTTY18	Y	NR_001550.1	ILMN_2089365	Homo sapiens testis-specific transcript, Y-linked 18 (non-protein coding) (TTTY18), non-coding RNA.
50553	0.634015	0.634015	1.02645	6.632	0.100423		10	AW628515	ILMN_1862029	hi38c03.x1 Soares_NFL_T_GBC_S1 Homo sapiens cDNA clone IMAGE:2974564 3, mRNA sequence
50561	0.501585	0.501585	1.0433	6.60044	0.116683			AW152243	ILMN_1908058	xg40c03.x1 NCI_CGAP_Ut1 Homo sapiens cDNA clone IMAGE:2630020 3 similar to contains L1.b3 L1 repetitive element ;, mRNA sequence
50563	0.558716	0.558716	-1.03843	6.69736	0.118716	DOK7	4	NM_173660.3	ILMN_1654212	Homo sapiens docking protein 7 (DOK7), mRNA.
50577	0.832816	0.832816	1.00642	6.55607	0.0550139		2	AW243302	ILMN_1904471	xn30g12.x1 NCI_CGAP_Kid11 Homo sapiens cDNA clone IMAGE:2695270 3, mRNA sequence
50592	9.5802e-05	9.5802e-05	-2.06201	7.58168	0.577713	WDR45	X	NM_007075.3	ILMN_1756146	Homo sapiens WD repeat domain 45 (WDR45), transcript variant 1, mRNA.
50593	0.110323	0.110323	1.06441	6.60959	0.079263	CHKA		XM_942105.1	ILMN_1812380	PREDICTED: Homo sapiens choline kinase alpha, transcript variant 3 (CHKA), mRNA.
50600	0.473546	0.473546	-1.04315	6.63117	0.109344	PIGR	1	NM_002644.2	ILMN_1685387	Homo sapiens polymeric immunoglobulin receptor (PIGR), mRNA.
50601	0.000890815	0.000890815	2.25575	7.67093	0.676138	PURA	5	NM_005859.3	ILMN_2127328	Homo sapiens purine-rich element binding protein A (PURA), mRNA.
50603	0.659345	0.659345	1.01401	6.62196	0.0576864	CRB1	1	NM_201253.1	ILMN_1762139	Homo sapiens crumbs homolog 1 (Drosophila) (CRB1), mRNA.
50605	0.00118168	0.00118168	-1.57131	6.80928	0.378583	SORCS1	10	NM_001013031.1	ILMN_1699190	Homo sapiens sortilin-related VPS10 domain containing receptor 1 (SORCS1), transcript variant 2, mRNA.
50608	0.0130292	0.0130292	1.26771	7.13756	0.22355	MTP18	22	NM_001003704.1	ILMN_2372040	Homo sapiens mitochondrial protein 18 kDa (MTP18), nuclear gene encoding mitochondrial protein, transcript variant 2, mRNA.
50609	0.652391	0.652391	1.01979	6.67735	0.0795677	KRT76	12	NM_015848.3	ILMN_1755786	Homo sapiens keratin 76 (KRT76), mRNA.
50612	0.254311	0.254311	1.03574	6.56926	0.0591922		10	BX105574	ILMN_1850115	BX105574 Soares_fetal_liver_spleen_1NFLS_S1 Homo sapiens cDNA clone IMAGp998N07974, mRNA sequence
50619	0.30644	0.30644	-1.0778	6.51387	0.139174	LOC728772	17	XM_001133066.1	ILMN_1807413	PREDICTED: Homo sapiens similar to transmembrane protein 106A, transcript variant 2 (LOC728772), mRNA.
50626	0.753016	0.753016	-1.0147	6.58398	0.084445	PLA2G3	22	NM_015715.3	ILMN_1746769	Homo sapiens phospholipase A2, group III (PLA2G3), mRNA.
50630	0.175184	0.175184	-1.05244	6.60755	0.0741592		1	CK301068	ILMN_1876724	UI-E-EJ1-ajo-c-23-0-UI.s1 UI-E-EJ1 Homo sapiens cDNA clone UI-E-EJ1-ajo-c-23-0-UI 3, mRNA sequence
50632	0.74949	0.74949	1.01104	6.62451	0.0625985	LOC649813		XM_942158.1	ILMN_1793670	PREDICTED: Homo sapiens hypothetical protein LOC649813 (LOC649813), mRNA.
50634	0.0586616	0.0586616	1.04425	6.63501	0.048445	WNT2	7	NM_003391.1	ILMN_1694011	Homo sapiens wingless-type MMTV integration site family member 2 (WNT2), mRNA.
50639	0.196878	0.196878	-1.08951	6.59169	0.129695		7	BG536707	ILMN_1851667	602564836F1 NIH_MGC_77 Homo sapiens cDNA clone IMAGE:4689465 5, mRNA sequence
50646	0.154216	0.154216	-1.06294	6.49664	0.0849649		11	AW104927	ILMN_1889525	xd72f09.x1 Soares_NFL_T_GBC_S1 Homo sapiens cDNA clone IMAGE:2603177 3, mRNA sequence
50647	0.83919	0.83919	1.01057	6.53333	0.0940621	FAM177B	1	NM_207468.2	ILMN_1770576	Homo sapiens family with sequence similarity 177, member B (FAM177B), mRNA.
50669	0.383352	0.383352	1.0258	6.568	0.054802		21	BX088877	ILMN_1851305	BX088877 Soares_testis_NHT Homo sapiens cDNA clone IMAGp998E123255 ; IMAGE:1292147, mRNA sequence
50670	0.616411	0.616411	-1.03067	6.53094	0.110529	LOC646226	3	XM_929176.1	ILMN_1718742	PREDICTED: Homo sapiens similar to nucleoporin 210 (LOC646226), mRNA.
50671	0.667555	0.667555	1.02553	6.79063	0.107284	DDHD2	8	NM_015214.1	ILMN_2179063	Homo sapiens DDHD domain containing 2 (DDHD2), mRNA.
50672	2.87345e-07	2.87345e-07	2.17313	7.20814	0.601472	GSTM1	1	NM_000561.2	ILMN_1762255	Homo sapiens glutathione S-transferase M1 (GSTM1), transcript variant 1, mRNA.
50674	0.380754	0.380754	-1.04129	6.58782	0.086613	LOC644126	2	XM_932008.1	ILMN_1708664	PREDICTED: Homo sapiens hypothetical protein LOC644126 (LOC644126), mRNA.
50678	0.227142	0.227142	1.03864	6.63753	0.0607304	PDE9A	21	NM_001001584.1	ILMN_1691692	Homo sapiens phosphodiesterase 9A (PDE9A), transcript variant 19, mRNA.
50681	0.034586	0.034586	1.08583	7.00971	0.0854371	MTHFSD	16	NM_022764.2	ILMN_1797046	Homo sapiens methenyltetrahydrofolate synthetase domain containing (MTHFSD), transcript variant 3, mRNA.
50682	0.191825	0.191825	-1.08843	6.69088	0.126953	VWA1	1	NM_199121.1	ILMN_1660554	Homo sapiens von Willebrand factor A domain containing 1 (VWA1), transcript variant 2, mRNA.
50685	0.00803424	0.00803424	-1.18386	6.59541	0.153762	LOC645733	2	XM_001130623.1	ILMN_1672656	PREDICTED: Homo sapiens hypothetical LOC645733 (LOC645733), mRNA.
50689	2.54671e-05	2.54671e-05	-3.12809	7.99284	0.899037	C7orf28B	7	NM_198097.1	ILMN_2246083	Homo sapiens chromosome 7 open reading frame 28B (C7orf28B), mRNA.
50692	0.20198	0.20198	1.08351	6.70568	0.122517	RAB43	3	NM_198490.1	ILMN_1781182	Homo sapiens RAB43, member RAS oncogene family (RAB43), mRNA.
50706	0.667773	0.667773	-1.01526	6.62673	0.064505	CD40LG	X	NM_000074.2	ILMN_1659077	Homo sapiens CD40 ligand (CD40LG), mRNA.
50707	0.512701	0.512701	1.0349	6.60913	0.0968361		9	AI864308	ILMN_1838504	wg78b05.x1 Soares_NSF_F8_9W_OT_PA_P_S1 Homo sapiens cDNA clone IMAGE:2371185 3, mRNA sequence
50709	0.732631	0.732631	-1.01304	6.65698	0.0691063	TTC23L	5	NM_144725.3	ILMN_2190126	Homo sapiens tetratricopeptide repeat domain 23-like (TTC23L), mRNA.
50711	0.81212	0.81212	1.00722	6.55846	0.0549989			DB298505	ILMN_1870633	DB298505 BRACE3 Homo sapiens cDNA clone BRACE3002869 3, mRNA sequence
50719	0.381574	0.381574	1.06114	6.55975	0.127258	TTYH1	19	NM_020659.2	ILMN_1758497	Homo sapiens tweety homolog 1 (Drosophila) (TTYH1), transcript variant 1, mRNA.
50722	0.177045	0.177045	1.08025	6.86176	0.112398	TCOF1	5	NM_001008657.1	ILMN_2331348	Homo sapiens Treacher Collins-Franceschetti syndrome 1 (TCOF1), transcript variant 3, mRNA.
50725	0.599746	0.599746	1.0186	6.65115	0.0644448	LCE1B	1	NM_178349.1	ILMN_1736655	Homo sapiens late cornified envelope 1B (LCE1B), mRNA.
50731	0.0341311	0.0341311	-1.08249	6.59298	0.0821076	NDRG4	16	NM_020465.2	ILMN_2379063	Homo sapiens NDRG family member 4 (NDRG4), mRNA.
50735	0.000837585	0.000837585	1.33384	7.04567	0.239044	ADCY7	16	NM_001114.3	ILMN_1655935	Homo sapiens adenylate cyclase 7 (ADCY7), mRNA.
50739	0.879416	0.879416	-1.00595	6.59279	0.0708958	PLA2R1	2	NM_001007267.1	ILMN_1704424	Homo sapiens phospholipase A2 receptor 1, 180kDa (PLA2R1), transcript variant 2, mRNA.
50743	0.428683	0.428683	1.03155	6.53532	0.0731774	C14orf184	14	NM_001080113.2	ILMN_1756091	Homo sapiens chromosome 14 open reading frame 184 (C14orf184), mRNA.
50746	0.267245	0.267245	-1.02276	6.57886	0.0388584	HSD11B1	1	NM_005525.2	ILMN_1811370	Homo sapiens hydroxysteroid (11-beta) dehydrogenase 1 (HSD11B1), transcript variant 1, mRNA.
50747	0.647214	0.647214	-1.01425	6.5596	0.0565882	NFATC3	16	NM_173164.1	ILMN_1677633	Homo sapiens nuclear factor of activated T-cells, cytoplasmic, calcineurin-dependent 3 (NFATC3), transcript variant 4, mRNA.
50750	0.914622	0.914622	-1.00688	6.51876	0.116005		7	AW449342	ILMN_1843692	UI-H-BI3-aki-c-07-0-UI.s1 NCI_CGAP_Sub5 Homo sapiens cDNA clone IMAGE:2734452 3, mRNA sequence
50753	0.796263	0.796263	1.01331	6.61942	0.0931213		7	AA902795	ILMN_1831179	ok68e08.s1 NCI_CGAP_GC4 Homo sapiens cDNA clone IMAGE:1519142 3, mRNA sequence
50754	0.000481535	0.000481535	1.2714	6.89607	0.196699	SPG21	15	NM_016630.3	ILMN_1733560	Homo sapiens spastic paraplegia 21 (autosomal recessive, Mast syndrome) (SPG21), transcript variant 1, mRNA. XM_945612 XM_945613 XM_945615 XM_945617 XM_945619 XM_945622
50762	0.446522	0.446522	1.01941	6.56396	0.0469776	LOC643261	21	XM_926621.1	ILMN_1662418	PREDICTED: Homo sapiens similar to heat shock protein 90Bf (LOC643261), mRNA.
50767	0.88047	0.88047	-1.00698	6.63654	0.0838805	GLIS1	1	NM_147193.1	ILMN_1736101	Homo sapiens GLIS family zinc finger 1 (GLIS1), mRNA.
50768	0.285106	0.285106	-1.05348	6.56345	0.0929949	LOC650227		XM_939321.1	ILMN_1764436	PREDICTED: Homo sapiens similar to mucin 6, gastric (LOC650227), mRNA.
60008	0.420938	0.420938	1.0638	6.63206	0.143435	LOC642521	10	XM_926017.1	ILMN_1654641	PREDICTED: Homo sapiens similar to nuclear DNA-binding protein (LOC642521), mRNA.
60014	8.42666e-06	8.42666e-06	1.58999	7.06111	0.36307	FAM84B	8	NM_174911.3	ILMN_1670807	Homo sapiens family with sequence similarity 84, member B (FAM84B), mRNA.
60017	0.352171	0.352171	1.06355	6.56995	0.124799	T1560	8	NM_199048.1	ILMN_1667314	Homo sapiens T1560 protein (T1560), mRNA.
60020	0.32821	0.32821	1.05312	6.58099	0.100169	LOC643807	2	XM_931822.1	ILMN_1721560	PREDICTED: Homo sapiens hypothetical protein LOC643807 (LOC643807), mRNA.
60021	0.930377	0.930377	1.00396	6.5958	0.0820436	LOC642372	4	XM_930758.1	ILMN_1759698	PREDICTED: Homo sapiens hypothetical protein LOC642372 (LOC642372), mRNA.
60022	0.0330414	0.0330414	1.23122	8.16801	0.214616	C3orf39	3	NM_032806.4	ILMN_1792415	Homo sapiens chromosome 3 open reading frame 39 (C3orf39), mRNA.
60037	8.06825e-05	8.06825e-05	2.14173	8.8509	0.606795	TMED7	5	NM_181836.3	ILMN_1672405	Homo sapiens transmembrane emp24 protein transport domain containing 7 (TMED7), mRNA.
60039	0.984382	0.984382	-1.001	6.55913	0.0925177	SLC30A2	1	NM_001004434.1	ILMN_1785549	Homo sapiens solute carrier family 30 (zinc transporter), member 2 (SLC30A2), transcript variant 1, mRNA.
60040	0.408106	0.408106	-1.06577	6.85199	0.14394	C15orf21	15	NM_001005267.1	ILMN_1696031	Homo sapiens chromosome 15 open reading frame 21 (C15orf21), transcript variant 2, mRNA.
60041	0.184813	0.184813	-1.09055	8.18093	0.128134	C21orf51		NM_001042401.1	ILMN_2356311	Homo sapiens chromosome 21 open reading frame 51 (C21orf51), transcript variant 2, mRNA.
60044	0.367477	0.367477	1.05738	6.60574	0.116395		5	DB344366	ILMN_1836277	DB344366 THYMU2 Homo sapiens cDNA clone THYMU2037427 3, mRNA sequence
60047	0.20167	0.20167	1.04238	6.58233	0.0633626		3	BU623235	ILMN_1863081	UI-H-FL1-bgd-p-02-0-UI.s1 NCI_CGAP_FL1 Homo sapiens cDNA clone UI-H-FL1-bgd-p-02-0-UI 3, mRNA sequence
60048	0.236573	0.236573	-1.03484	6.75456	0.0558411	BICD1	12	NM_001714.2	ILMN_1692973	Homo sapiens bicaudal D homolog 1 (Drosophila) (BICD1), transcript variant 1, mRNA.
60050	0.489743	0.489743	1.03802	6.67383	0.100046	GTF2IRD2P	7	NR_002164.1	ILMN_2088234	Homo sapiens GTF2I repeat domain containing 2 pseudogene (GTF2IRD2P), non-coding RNA.
60053	0.0844648	0.0844648	-1.12821	13.5391	0.144329	RPL11	1	NM_000975.2	ILMN_1672446	Homo sapiens ribosomal protein L11 (RPL11), mRNA.
60059	0.689462	0.689462	-1.0196	6.56962	0.0886578	KIAA1432	9	NM_020829.1	ILMN_1689965	Homo sapiens KIAA1432 (KIAA1432), mRNA.
60064	0.867101	0.867101	-1.00878	6.53233	0.0948173	ZNF136		XM_001126650.1	ILMN_1685825	PREDICTED: Homo sapiens zinc finger protein 136 (ZNF136), mRNA.
60070	0.468356	0.468356	-1.03538	6.64395	0.0889922	LPGAT1	1	NM_014873.1	ILMN_2151277	Homo sapiens lysophosphatidylglycerol acyltransferase 1 (LPGAT1), mRNA.
60072	0.763931	0.763931	1.00879	6.6421	0.0530556	NRN1L	16	NM_198443.1	ILMN_1711359	Homo sapiens neuritin 1-like (NRN1L), mRNA.
60075	0.29927	0.29927	-1.03013	6.57749	0.0544012		14	AU311380	ILMN_1894881	AU311380 human 4S neuroblastoma cDNA Homo sapiens cDNA clone Nbla-00546 3, mRNA sequence
60079	8.84652e-05	8.84652e-05	-1.57306	7.95178	0.361311	DNAJB1	19	NM_006145.1	ILMN_1775304	Homo sapiens DnaJ (Hsp40) homolog, subfamily B, member 1 (DNAJB1), mRNA.
60086	0.469069	0.469069	1.03917	6.58606	0.0984962	RP13-360B22.2	X	NM_032227.1	ILMN_1789398	Homo sapiens hypothetical protein FLJ22679 (RP13-360B22.2), mRNA.
60088	0.90577	0.90577	-1.00818	6.64712	0.124777	LOC643662	12	XM_926967.1	ILMN_1756081	PREDICTED: Homo sapiens hypothetical protein LOC643662 (LOC643662), mRNA.
60091	0.223619	0.223619	-1.04653	6.55495	0.0723732		8	DB035978	ILMN_1898748	DB035978 TESTI2 Homo sapiens cDNA clone TESTI2021503 5, mRNA sequence
60092	0.00155857	0.00155857	1.4421	10.0912	0.309339	PUS1	12	NM_001002019.1	ILMN_1662658	Homo sapiens pseudouridylate synthase 1 (PUS1), transcript variant 2, mRNA.
60093	9.2156e-09	9.2156e-09	-7.4925	7.93424	1.55543	NCALD	8	NM_032041.1	ILMN_1788538	Homo sapiens neurocalcin delta (NCALD), mRNA.
60095	0.22115	0.22115	-1.04571	6.65423	0.0708013	CCPG1	15	NM_020739.2	ILMN_2409290	Homo sapiens cell cycle progression 1 (CCPG1), transcript variant 2, mRNA.
60097	0.749143	0.749143	-1.01197	6.60709	0.0677396		12	AK054674	ILMN_1916847	Homo sapiens cDNA FLJ30112 fis, clone BNGH42000405
60100	0.165311	0.165311	1.054	6.57926	0.0748431		11	AI218617	ILMN_1891506	qf53b12.x1 Soares_testis_NHT Homo sapiens cDNA clone IMAGE:1753727 3, mRNA sequence
60102	7.97581e-07	7.97581e-07	4.62681	8.55403	1.18945	MAPKAP1	9	NM_001006618.1	ILMN_2268068	Homo sapiens mitogen-activated protein kinase associated protein 1 (MAPKAP1), transcript variant 6, mRNA.
60110	0.11017	0.11017	-1.04902	6.56256	0.0607518		10	BX112697	ILMN_1903670	BX112697 Soares_testis_NHT Homo sapiens cDNA clone IMAGp998A091831, mRNA sequence
60113	0.286845	0.286845	-1.04328	6.57403	0.0758739	IFT80	3	NM_020800.1	ILMN_2156115	Homo sapiens intraflagellar transport 80 homolog (Chlamydomonas) (IFT80), mRNA.
60114	0.235067	0.235067	-1.03813	6.58922	0.0608397	ABCC3	17	NM_020038.1	ILMN_1717466	Homo sapiens ATP-binding cassette, sub-family C (CFTR/MRP), member 3 (ABCC3), transcript variant MRP3B, mRNA.
60121	4.43143e-06	4.43143e-06	2.15373	11.0053	0.598901	CTSB	8	NM_001908.3	ILMN_2359742	Homo sapiens cathepsin B (CTSB), transcript variant 1, mRNA.
60128	7.62969e-05	7.62969e-05	1.46076	9.74512	0.301735	PTDSS1	8	NM_014754.1	ILMN_1688753	Homo sapiens phosphatidylserine synthase 1 (PTDSS1), mRNA.
60131	0.704218	0.704218	-1.01131	6.61795	0.0540522	RBL1	20	NM_183404.1	ILMN_1753013	Homo sapiens retinoblastoma-like 1 (p107) (RBL1), transcript variant 2, mRNA.
60132	0.000560011	0.000560011	-1.35645	9.6663	0.25056	DCBLD2	3	NM_080927.3	ILMN_1735499	Homo sapiens discoidin, CUB and LCCL domain containing 2 (DCBLD2), mRNA.
60136	0.000863845	0.000863845	1.3241	9.22762	0.233149	CPVL	7	NM_031311.3	ILMN_2400759	Homo sapiens carboxypeptidase, vitellogenic-like (CPVL), transcript variant 1, mRNA.
60138	0.0180681	0.0180681	1.23142	7.28131	0.201625	CTH	1	NM_153742.3	ILMN_2305112	Homo sapiens cystathionase (cystathionine gamma-lyase) (CTH), transcript variant 2, mRNA.
60139	0.501284	0.501284	1.02094	6.75556	0.057001		12	AV731331	ILMN_1824297	AV731331 HTF Homo sapiens cDNA clone HTFBAA12 5, mRNA sequence
60142	0.374374	0.374374	-1.05076	6.6086	0.104688			BM547433	ILMN_1849121	AGENCOURT_6507512 NIH_MGC_125 Homo sapiens cDNA clone IMAGE:5724441 5, mRNA sequence
60148	0.00321642	0.00321642	-1.79259	11.7745	0.506808	BOLA2	16	NM_001031827.1	ILMN_1782633	Homo sapiens bolA homolog 2 (E. coli) (BOLA2), mRNA.
60152	0.134853	0.134853	-1.06674	6.52222	0.0864547		3	BI094734	ILMN_1880537	EST-CD34N-065 cDNA library of human CD 34+ stem/progenitor cells Homo sapiens cDNA 3, mRNA sequence
60154	0.0011413	0.0011413	1.63707	8.8167	0.412507	AARSD1	17	NM_025267.2	ILMN_1700461	Homo sapiens alanyl-tRNA synthetase domain containing 1 (AARSD1), mRNA.
60161	0.728123	0.728123	-1.02711	6.58461	0.140225	LOC650755		XM_939838.1	ILMN_1768165	PREDICTED: Homo sapiens similar to cytoplasmic beta-actin (LOC650755), mRNA.
60162	0.962395	0.962395	-1.00141	6.50839	0.0542818		10	AI223955	ILMN_1850533	qx07c04.x1 NCI_CGAP_Lym12 Homo sapiens cDNA clone IMAGE:2000646 3, mRNA sequence
60167	0.000562464	0.000562464	-1.85951	8.17988	0.509853	SNX26	19	NM_052948.2	ILMN_1678781	Homo sapiens sorting nexin 26 (SNX26), mRNA.
60176	0.885519	0.885519	1.00588	6.62176	0.0738402	LOC653483		XM_942095.2	ILMN_1792570	PREDICTED: Homo sapiens similar to myeloid/lymphoid or mixed-lineage leukemia (trithorax homolog, Drosophila); translocated to, 4 (LOC653483), mRNA.
60180	0.544386	0.544386	1.01797	6.5796	0.0541526	UBE2V2	8	NM_003350.2	ILMN_2076567	Homo sapiens ubiquitin-conjugating enzyme E2 variant 2 (UBE2V2), mRNA.
60181	0.952857	0.952857	1.00347	6.59419	0.10606	LOC644058		XM_943592.2	ILMN_1670166	PREDICTED: Homo sapiens hCG2045048 (LOC644058), mRNA.
60184	4.93443e-08	4.93443e-08	-5.38657	7.84701	1.30207	NDN	15	NM_002487.2	ILMN_1692058	Homo sapiens necdin homolog (mouse) (NDN), mRNA.
60187	0.402296	0.402296	-1.02497	6.60131	0.0550998	LOC648763		XM_944522.1	ILMN_1802762	PREDICTED: Homo sapiens similar to ribonucleic acid binding protein S1 (predicted), transcript variant 5 (LOC648763), mRNA.
60189	0.166918	0.166918	-1.07051	6.56862	0.0972633		1	BG212515	ILMN_1856907	RST32102 Athersys RAGE Library Homo sapiens cDNA, mRNA sequence
60192	0.283685	0.283685	-1.02991	6.61549	0.0524589	CXCL6	4	NM_002993.2	ILMN_2161577	Homo sapiens chemokine (C-X-C motif) ligand 6 (granulocyte chemotactic protein 2) (CXCL6), mRNA.
60193	0.990659	0.990659	-1.00036	6.6447	0.0562276	WDR17	4	NM_181265.2	ILMN_2367440	Homo sapiens WD repeat domain 17 (WDR17), transcript variant 2, mRNA.
60196	0.0108886	0.0108886	1.3875	7.85215	0.304525	GCSH	16	NM_004483.3	ILMN_2090782	Homo sapiens glycine cleavage system protein H (aminomethyl carrier) (GCSH), mRNA.
60201	0.694625	0.694625	-1.01595	6.59057	0.0735803	RAD51AP2	2	NM_001099218.2	ILMN_1830985	Homo sapiens RAD51 associated protein 2 (RAD51AP2), mRNA.
60202	0.80199	0.80199	1.01761	8.22733	0.126493	ELAC2	17	NM_018127.5	ILMN_1718044	Homo sapiens elaC homolog 2 (E. coli) (ELAC2), mRNA.
60204	0.853988	0.853988	1.00699	6.5009	0.0686746		21	AA663089	ILMN_1860225	ab73c08.s1 Stratagene fetal retina 937202 Homo sapiens cDNA clone IMAGE:852590 3, mRNA sequence
60209	0.979141	0.979141	-1.00127	6.59753	0.0883142	CYP4Z1	1	NM_178134.2	ILMN_1728550	Homo sapiens cytochrome P450, family 4, subfamily Z, polypeptide 1 (CYP4Z1), mRNA.
60215	0.963524	0.963524	-1.00173	6.72116	0.068448	CDCP1	3	NM_178181.1	ILMN_2341611	Homo sapiens CUB domain containing protein 1 (CDCP1), transcript variant 2, mRNA.
60220	4.13543e-05	4.13543e-05	-1.31634	7.0339	0.217533	C16orf79	16	NM_182563.2	ILMN_1759411	Homo sapiens chromosome 16 open reading frame 79 (C16orf79), mRNA.
60221	0.00119999	0.00119999	-1.44668	7.77328	0.309492	RFXANK	19	NM_134440.1	ILMN_2399497	Homo sapiens regulatory factor X-associated ankyrin-containing protein (RFXANK), transcript variant 2, mRNA.
60224	0.962065	0.962065	-1.00275	6.61579	0.104517		8	AA056091	ILMN_1849885	zf55e10.s1 Soares retina N2b4HR Homo sapiens cDNA clone IMAGE:380874 3, mRNA sequence
60228	0.864284	0.864284	1.00899	6.64001	0.0949818	DRD5	4	NM_000798.3	ILMN_1689043	Homo sapiens dopamine receptor D5 (DRD5), mRNA.
60239	0.347962	0.347962	1.01317	6.62299	0.0263002	GLIS2	16	NM_032575.2	ILMN_1710985	Homo sapiens GLIS family zinc finger 2 (GLIS2), mRNA.
60240	0.901707	0.901707	1.00711	6.52878	0.10408		10	CF135399	ILMN_1824795	UI-HF-BR0p-ary-j-21-0-UI.r1 NIH_MGC_209 Homo sapiens cDNA clone IMAGE:30554252 5, mRNA sequence
60241	0.0301415	0.0301415	1.11797	6.70957	0.113814	CASC4	15	NM_138423.2	ILMN_1686948	Homo sapiens cancer susceptibility candidate 4 (CASC4), transcript variant 1, mRNA.
60243	0.0373972	0.0373972	1.15897	7.07338	0.154589	C16orf52	16	NM_173501.1	ILMN_1717324	Homo sapiens chromosome 16 open reading frame 52 (C16orf52), mRNA.
60246	0.821344	0.821344	1.00802	6.66409	0.0642681	ZNF74	22	NM_003426.2	ILMN_2281404	Homo sapiens zinc finger protein 74 (ZNF74), transcript variant 1, mRNA.
60255	0.0254891	0.0254891	-1.24261	7.3265	0.21761	ANTXR1	2	NM_018153.2	ILMN_1811877	Homo sapiens anthrax toxin receptor 1 (ANTXR1), transcript variant 3, mRNA.
60259	0.0639095	0.0639095	-1.07431	6.61222	0.0813749	SPACA5B	X	NM_001079900.1	ILMN_1739343	Homo sapiens sperm acrosome associated 5B (SPACA5B), mRNA.
60270	0.594949	0.594949	-1.04545	6.66297	0.153463	C8ORFK29	8	XR_017725.1	ILMN_1792663	PREDICTED: Homo sapiens hypothetical LOC340393 (C8ORFK29), misc RNA.
60273	0.0166844	0.0166844	-1.1055	7.46328	0.0964662	KCNJ8	12	NM_004982.2	ILMN_1735779	Homo sapiens potassium inwardly-rectifying channel, subfamily J, member 8 (KCNJ8), mRNA.
60274	0.0194736	0.0194736	1.21314	6.75662	0.188431	USP45	6	NM_001080481.1	ILMN_2380453	Homo sapiens ubiquitin specific peptidase 45 (USP45), mRNA.
60278	0.899667	0.899667	1.00562	6.63963	0.0805464	SLC7A3	X	NM_001048164.1	ILMN_2401457	Homo sapiens solute carrier family 7 (cationic amino acid transporter, y+ system), member 3 (SLC7A3), transcript variant 2, mRNA.
60279	0.805386	0.805386	-1.01248	6.55593	0.0914892	LOC400581	17	XM_928199.2	ILMN_1729680	PREDICTED: Homo sapiens GRB2-related adaptor protein-like (LOC400581), mRNA.
60280	0.00153253	0.00153253	1.39867	6.916	0.283347	AASS	7	NM_005763.2	ILMN_1678323	Homo sapiens aminoadipate-semialdehyde synthase (AASS), nuclear gene encoding mitochondrial protein, mRNA.
60288	0.674676	0.674676	1.0197	6.59447	0.0849072	CST8	20	NM_005492.2	ILMN_1765103	Homo sapiens cystatin 8 (cystatin-related epididymal specific) (CST8), mRNA.
60291	0.0793008	0.0793008	1.13986	6.83133	0.15465	RGMB	5	NM_173670.2	ILMN_1710479	Homo sapiens RGM domain family, member B (RGMB), transcript variant 2, mRNA.
60292	0.00457294	0.00457294	1.11665	6.63715	0.0973873		3	AV725344	ILMN_1891930	AV725344 HTC Homo sapiens cDNA clone HTCAGC10 5, mRNA sequence
60296	0.000880225	0.000880225	1.25644	6.82146	0.189683		15	BM009483	ILMN_1849285	603630012F1 NIH_MGC_41 Homo sapiens cDNA clone IMAGE:5443634 5, mRNA sequence
60307	0.300407	0.300407	1.14472	7.43597	0.248251	FCF1	14	NM_015962.4	ILMN_2189869	Homo sapiens FCF1 small subunit (SSU) processome component homolog (S. cerevisiae) (FCF1), mRNA.
60309	0.000483112	0.000483112	1.46859	9.22193	0.314828	ASB3	2	NM_145863.1	ILMN_2358784	Homo sapiens ankyrin repeat and SOCS box-containing 3 (ASB3), transcript variant 2, mRNA.
60315	0.230186	0.230186	1.06408	6.56484	0.100067	LOC644298	20	XM_927472.1	ILMN_1665585	PREDICTED: Homo sapiens hypothetical protein LOC644298 (LOC644298), mRNA.
60324	0.511134	0.511134	-1.08919	8.78922	0.240318	OCRL	X	NM_000276.3	ILMN_1760855	Homo sapiens oculocerebrorenal syndrome of Lowe (OCRL), transcript variant a, mRNA.
60326	0.578967	0.578967	1.0313	8.22481	0.102065	C7orf42	7	NM_017994.4	ILMN_1729130	Homo sapiens chromosome 7 open reading frame 42 (C7orf42), mRNA.
60327	0.45969	0.45969	1.04892	6.57772	0.120015			XM_379086	ILMN_1900190	PREDICTED: Homo sapiens hypothetical protein LOC285045 (LOC285045), mRNA
60328	0.217926	0.217926	-1.06233	6.596	0.0951969	IL34	16	NM_152456.1	ILMN_1713686	Homo sapiens interleukin 34 (IL34), mRNA.
60332	0.261164	0.261164	1.05513	6.62708	0.0916023		3	BQ027572	ILMN_1843642	UI-H-CO0-aqu-c-07-0-UI.s1 NCI_CGAP_Sub9 Homo sapiens cDNA clone IMAGE:3105371 3, mRNA sequence
60333	4.82088e-05	4.82088e-05	-3.13048	7.46207	0.904448	CHRNA3	15	NM_000743.2	ILMN_1794816	Homo sapiens cholinergic receptor, nicotinic, alpha 3 (CHRNA3), mRNA.
60338	0.103481	0.103481	-1.04838	6.5422	0.0590916	LOC728946	17	XM_001128870.1	ILMN_1669119	PREDICTED: Homo sapiens similar to keratin associated protein 1-1 (LOC728946), mRNA.
60341	0.013713	0.013713	1.3336	8.61781	0.272391	LOC653171	6	XM_926322.1	ILMN_1715702	PREDICTED: Homo sapiens similar to MAPK-interacting and spindle-stabilizing protein (LOC653171), mRNA.
60343	0.966315	0.966315	1.00238	6.52333	0.102182		6	DB298747	ILMN_1886439	DB298747 BRACE3 Homo sapiens cDNA clone BRACE3006894 3, mRNA sequence
60347	0.610687	0.610687	1.02619	6.59031	0.0931144	TMTC1	12	NM_175861.2	ILMN_1699251	Homo sapiens transmembrane and tetratricopeptide repeat containing 1 (TMTC1), mRNA.
60349	0.00439689	0.00439689	1.31265	7.05212	0.239656	MAPK13	6	NM_002754.3	ILMN_1749327	Homo sapiens mitogen-activated protein kinase 13 (MAPK13), mRNA.
60356	0.0135284	0.0135284	1.10215	6.59457	0.0919322	LOC643906	6	XM_927171.1	ILMN_1671819	PREDICTED: Homo sapiens similar to 60S ribosomal protein L7 (LOC643906), mRNA.
60358	0.91691	0.91691	-1.00715	6.54249	0.123861			DA092637	ILMN_1891129	DA092637 BRACE3 Homo sapiens cDNA clone BRACE3001043 5, mRNA sequence
60360	0.0821719	0.0821719	1.24918	7.48519	0.264708	PSMD3	17	NM_002809.2	ILMN_1796430	Homo sapiens proteasome (prosome, macropain) 26S subunit, non-ATPase, 3 (PSMD3), mRNA.
60364	0.277244	0.277244	1.06475	6.69894	0.110353	PCDHGB4	5	NM_003736.2	ILMN_1719533	Homo sapiens protocadherin gamma subfamily B, 4 (PCDHGB4), transcript variant 1, mRNA.
60368	0.0806318	0.0806318	1.11199	6.63442	0.125817	LOC646999	7	XM_929979.2	ILMN_1671646	PREDICTED: Homo sapiens hypothetical LOC646999 (LOC646999), mRNA.
60369	0.449969	0.449969	1.10122	7.29878	0.237372	LOC440145	13	NM_001071775.1	ILMN_1809662	Homo sapiens similar to RIKEN cDNA 2410129H14 (LOC440145), mRNA.
60370	0.000955794	0.000955794	-1.54188	7.44728	0.360575	MPHOSPH8	13	NM_017520.2	ILMN_2054213	Homo sapiens M-phase phosphoprotein 8 (MPHOSPH8), mRNA.
60373	0.402217	0.402217	-1.03273	6.55083	0.0719327		5	CD643244	ILMN_1834398	AGENCOURT_14553697 NIA Homo sapiens cDNA clone IMAGE:30428897 5, mRNA sequence
60376	0.866389	0.866389	-1.00663	6.56947	0.0712777		8	AW075303	ILMN_1891845	xa92d03.x1 NCI_CGAP_Co17 Homo sapiens cDNA clone IMAGE:2574245 3, mRNA sequence
60377	0.982607	0.982607	-1.001	6.69852	0.0833131	LY6H		XM_937329.1	ILMN_1755694	PREDICTED: Homo sapiens lymphocyte antigen 6 complex, locus H (LY6H), mRNA.
60382	0.805991	0.805991	-1.01145	6.65696	0.0842188	SPAG11A	8	NM_001081552.2	ILMN_2118201	Homo sapiens sperm associated antigen 11A (SPAG11A), mRNA. XM_933412 XM_933416
60390	4.97195e-06	4.97195e-06	-2.39551	9.9608	0.682283	URM1	9	NM_030914.1	ILMN_1774196	Homo sapiens ubiquitin related modifier 1 homolog (S. cerevisiae) (URM1), mRNA.
60397	0.00117927	0.00117927	-1.42687	6.88803	0.297782	TRK1		NR_001449.1	ILMN_1776125	Homo sapiens tRNA lysine 1 (TRK1) on chromosome 17.
60398	0.628002	0.628002	-1.01629	6.54313	0.0610886	KCNJ4	22	NM_152868.1	ILMN_1800179	Homo sapiens potassium inwardly-rectifying channel, subfamily J, member 4 (KCNJ4), transcript variant 1, mRNA.
60400	0.859433	0.859433	1.0141	10.9307	0.143505	RARS	5	NM_002887.3	ILMN_1751378	Homo sapiens arginyl-tRNA synthetase (RARS), mRNA.
60402	0.869941	0.869941	1.00739	6.51716	0.0815844	LOC646734	9	XM_929681.1	ILMN_1795312	PREDICTED: Homo sapiens similar to integrin, beta 6 (LOC646734), mRNA.
60403	0.000101283	0.000101283	1.40283	8.38082	0.270394	ZFAND2B	2	NM_138802.1	ILMN_1653718	Homo sapiens zinc finger, AN1-type domain 2B (ZFAND2B), mRNA.
60408	0.449213	0.449213	1.03904	7.00397	0.0941274	NFRKB	11	NM_006165.2	ILMN_1718990	Homo sapiens nuclear factor related to kappaB binding protein (NFRKB), mRNA.
60411	0.128339	0.128339	1.05144	6.69062	0.0662111	RTN4RL2	11	NM_178570.1	ILMN_1725098	Homo sapiens reticulon 4 receptor-like 2 (RTN4RL2), mRNA.
60427	0.26539	0.26539	1.1567	8.15611	0.250461	NUCB2	11	NM_005013.2	ILMN_1655913	Homo sapiens nucleobindin 2 (NUCB2), mRNA.
60431	0.52421	0.52421	-1.03239	6.61415	0.0924063		17	BF507633	ILMN_1894259	UI-H-BW1-ana-h-03-0-UI.s2 NCI_CGAP_Sub7 Homo sapiens cDNA clone IMAGE:3071860 3, mRNA sequence
60433	0.265236	0.265236	1.03184	6.62504	0.0539094		2	DB027866	ILMN_1818872	DB027866 TESTI2 Homo sapiens cDNA clone TESTI2010533 5, mRNA sequence
60435	0.877075	0.877075	1.0048	6.59664	0.0561082		2	AA861738	ILMN_1838645	ak38c02.s1 Soares_testis_NHT Homo sapiens cDNA clone IMAGE:1408226 3, mRNA sequence
60437	0.0523898	0.0523898	-1.28111	10.4604	0.272237	PLOD1	1	NM_000302.2	ILMN_1684391	Homo sapiens procollagen-lysine 1, 2-oxoglutarate 5-dioxygenase 1 (PLOD1), mRNA.
60438	0.687682	0.687682	-1.02927	6.61027	0.131003	FLJ20397		XM_935536.1	ILMN_1656615	PREDICTED: Homo sapiens hypothetical protein FLJ20397, transcript variant 3 (FLJ20397), mRNA.
60440	0.755963	0.755963	1.0079	6.58901	0.0460631	LOC642772	16	XM_926194.1	ILMN_1668554	PREDICTED: Homo sapiens hypothetical protein LOC642772 (LOC642772), mRNA.
60441	0.797707	0.797707	-1.01334	6.55116	0.0939529		5	BX119820	ILMN_1850795	BX119820 Soares_testis_NHT Homo sapiens cDNA clone IMAGp998N033519 ; IMAGE:1393730, mRNA sequence
60445	0.00548084	0.00548084	-1.11922	6.59899	0.100353	GRIN1	9	NM_007327.2	ILMN_1659199	Homo sapiens glutamate receptor, ionotropic, N-methyl D-aspartate 1 (GRIN1), transcript variant NR1-3, mRNA.
60446	0.577043	0.577043	1.01523	6.61925	0.0498041	FGF20	8	NM_019851.1	ILMN_1788232	Homo sapiens fibroblast growth factor 20 (FGF20), mRNA.
60451	0.228549	0.228549	-1.05574	6.58853	0.0871188	LOC641815		XM_935719.1	ILMN_1668541	PREDICTED: Homo sapiens hypothetical protein LOC641815 (LOC641815), mRNA.
60452	3.59738e-05	3.59738e-05	-3.74269	9.03905	1.0433	GAL	11	NM_015973.3	ILMN_1682015	Homo sapiens galanin prepropeptide (GAL), mRNA.
60458	0.0077394	0.0077394	1.10446	6.62619	0.0903018	LOC650013		XM_939105.1	ILMN_1660170	PREDICTED: Homo sapiens similar to integrin, beta 6 (LOC650013), mRNA.
60463	0.0377189	0.0377189	-1.19103	6.82541	0.183389	OTUD5	X	NM_017602.2	ILMN_2088847	Homo sapiens OTU domain containing 5 (OTUD5), mRNA.
60465	0.435638	0.435638	1.03251	6.64136	0.0764558	CDAN1		XM_938968.1	ILMN_1662008	PREDICTED: Homo sapiens congenital dyserythropoietic anemia, type I (CDAN1), mRNA.
60468	0.78492	0.78492	-1.00956	6.59195	0.0633977		16	AA935895	ILMN_1898253	op26d05.s1 Soares_NFL_T_GBC_S1 Homo sapiens cDNA clone IMAGE:1577961 3, mRNA sequence
60470	0.0111329	0.0111329	1.26182	6.69984	0.216585	STX11	6	NM_003764.2	ILMN_1720771	Homo sapiens syntaxin 11 (STX11), mRNA.
60471	0.545561	0.545561	1.0432	6.67954	0.128944	LOC649926		XM_939005.1	ILMN_1742549	PREDICTED: Homo sapiens hypothetical protein LOC649926 (LOC649926), mRNA.
60475	0.822327	0.822327	1.01667	6.60602	0.133744		4	BM673749	ILMN_1879135	UI-E-EJ0-ahh-i-01-0-UI.s1 UI-E-EJ0 Homo sapiens cDNA clone UI-E-EJ0-ahh-i-01-0-UI 3, mRNA sequence
60477	0.427101	0.427101	1.03905	6.60681	0.0899496		8	AW976634	ILMN_1885116	EST388743 MAGE resequences, MAGN Homo sapiens cDNA, mRNA sequence
60482	0.0591895	0.0591895	1.14884	6.60878	0.155491	LOC729759	1	XM_001133865.1	ILMN_1679910	PREDICTED: Homo sapiens similar to Olfactory receptor 4F3 (LOC729759), mRNA.
60484	0.450351	0.450351	1.04282	6.64736	0.103301	LOC643226		XM_939959.1	ILMN_1783705	PREDICTED: Homo sapiens similar to glutaredoxin cysteine-rich 1 protein (LOC643226), mRNA.
60487	0.189466	0.189466	-1.15544	6.79969	0.215492		11	AK125302	ILMN_1846430	Homo sapiens cDNA FLJ43312 fis, clone NT2RI2012659
60491	0.0209467	0.0209467	-1.15296	6.71546	0.139782	DGCR5	22	NR_002733.1	ILMN_2221808	Homo sapiens DiGeorge syndrome critical region gene 5 (non-protein coding) (DGCR5), non-coding RNA.
60494	0.3024	0.3024	1.04766	6.53857	0.085837		2	BX095234	ILMN_1907971	BX095234 Soares_testis_NHT Homo sapiens cDNA clone IMAGp998K221830, mRNA sequence
60500	0.00238321	0.00238321	-1.60402	8.1394	0.40531	RIOK1	6	NM_031480.2	ILMN_1797534	Homo sapiens RIO kinase 1 (yeast) (RIOK1), transcript variant 1, mRNA.
60504	0.921932	0.921932	1.00981	7.20586	0.180519	CTBS	1	NM_004388.1	ILMN_2144574	Homo sapiens chitobiase, di-N-acetyl- (CTBS), mRNA.
60520	0.897053	0.897053	-1.00322	6.54628	0.0450884	PCP4L1	1	XM_929467.2	ILMN_1681643	PREDICTED: Homo sapiens Purkinje cell protein 4 like 1 (PCP4L1), mRNA.
60521	0.136647	0.136647	-1.05256	6.70654	0.0687993	P2RY6	11	NM_176798.1	ILMN_1790029	Homo sapiens pyrimidinergic receptor P2Y, G-protein coupled, 6 (P2RY6), transcript variant 2, mRNA.
60523	6.53434e-06	6.53434e-06	1.51524	7.13772	0.324962		3	AK095534	ILMN_1821397	Homo sapiens cDNA FLJ38215 fis, clone FCBBF2000291
60524	6.29409e-06	6.29409e-06	-1.6714	7.6108	0.401592	DENND1A	9	NM_024820.2	ILMN_1727315	Homo sapiens DENN/MADD domain containing 1A (DENND1A), transcript variant 2, mRNA.
60537	2.53112e-05	2.53112e-05	-2.13722	8.12917	0.598719	NAT14	19	NM_020378.2	ILMN_1784113	Homo sapiens N-acetyltransferase 14 (GCN5-related, putative) (NAT14), mRNA.
60543	0.58591	0.58591	-1.05115	6.56372	0.168194		8	AW341872	ILMN_1867352	xu29c02.x1 NCI_CGAP_Ov40 Homo sapiens cDNA clone IMAGE:2801570 3, mRNA sequence
60544	0.00257687	0.00257687	-1.14251	6.71073	0.114627	NSUN5B	7	NM_001039575.1	ILMN_1722450	Homo sapiens NOP2/Sun domain family, member 5B (NSUN5B), transcript variant 1, mRNA.
60546	0.420411	0.420411	-1.05388	6.53036	0.121574		4	DB311674	ILMN_1885940	DB311674 BRTHA2 Homo sapiens cDNA clone BRTHA2021801 3, mRNA sequence
60551	0.581322	0.581322	1.02182	6.63074	0.0719131	ARHGAP8	22	NM_181335.2	ILMN_2342851	Homo sapiens Rho GTPase activating protein 8 (ARHGAP8), transcript variant 2, mRNA.
60553	0.000117689	0.000117689	1.31454	7.63882	0.218877	NDFIP1	5	NM_030571.2	ILMN_1751452	Homo sapiens Nedd4 family interacting protein 1 (NDFIP1), mRNA.
60554	0.333021	0.333021	-1.04511	6.61659	0.0861657	PLXNC1	12	NM_005761.1	ILMN_2117623	Homo sapiens plexin C1 (PLXNC1), mRNA.
60561	0.854459	0.854459	1.00898	6.52776	0.0884237			AA776193	ILMN_1889137	ae80e06.s1 Stratagene schizo brain S11 Homo sapiens cDNA clone IMAGE:970498 3 similar to contains L1.t3 L1 repetitive element ;, mRNA sequence
60563	0.835697	0.835697	1.00663	6.52672	0.0578479	F2RL2	5	NM_004101.2	ILMN_2202894	Homo sapiens coagulation factor II (thrombin) receptor-like 2 (F2RL2), mRNA.
60575	0.0257756	0.0257756	-1.13631	6.90135	0.128173	ZNF251	8	NM_138367.1	ILMN_1656404	Homo sapiens zinc finger protein 251 (ZNF251), mRNA.
60576	0.582248	0.582248	-1.02383	6.64489	0.0786583	LOC642639	9	XM_926107.1	ILMN_1767810	PREDICTED: Homo sapiens similar to Contactin-associated protein-like 3 precursor (Cell recognition molecule Caspr3) (LOC642639), mRNA.
60577	0.769633	0.769633	1.01608	6.56592	0.0991251			DB343653	ILMN_1876177	DB343653 THYMU2 Homo sapiens cDNA clone THYMU2021959 3, mRNA sequence
60593	0.657255	0.657255	1.0195	6.56012	0.0795929	C11orf76	11	NM_145308.2	ILMN_2168079	Homo sapiens chromosome 11 open reading frame 76 (C11orf76), mRNA.
60594	0.346805	0.346805	-1.07419	6.76689	0.143483	DNAJB14	4	NM_001031723.1	ILMN_1657619	Homo sapiens DnaJ (Hsp40) homolog, subfamily B, member 14 (DNAJB14), transcript variant 1, mRNA.
60598	0.20685	0.20685	-1.07275	6.71291	0.108271	TMEM220	17	NM_001004313.1	ILMN_2105549	Homo sapiens transmembrane protein 220 (TMEM220), mRNA.
60600	0.00325705	0.00325705	-2.0196	7.08337	0.610679	VIPR2	7	NM_003382.3	ILMN_1683939	Homo sapiens vasoactive intestinal peptide receptor 2 (VIPR2), mRNA.
60601	0.0559806	0.0559806	-1.09032	6.7483	0.0960231	P4HA1	10	NM_001017962.1	ILMN_1747442	Homo sapiens procollagen-proline, 2-oxoglutarate 4-dioxygenase (proline 4-hydroxylase), alpha polypeptide I (P4HA1), transcript variant 2, mRNA.
60603	0.0171127	0.0171127	-1.09123	7.13334	0.0841506	GLRB	4	NM_000824.2	ILMN_1669631	Homo sapiens glycine receptor, beta (GLRB), mRNA.
60609	0.00439799	0.00439799	-1.40367	7.52637	0.298716	AFG3L1	16	NM_001031805.1	ILMN_1705447	Homo sapiens AFG3 ATPase family gene 3-like 1 (yeast) (AFG3L1), transcript variant 2, mRNA.
60612	0.878059	0.878059	-1.00815	6.60714	0.0960278		4	AW271853	ILMN_1817370	xs11g10.x1 NCI_CGAP_Kid11 Homo sapiens cDNA clone IMAGE:2769378 3, mRNA sequence
60615	0.701188	0.701188	-1.01836	6.58528	0.0865107			CF890816	ILMN_1908952	UI-CF-EC1-adz-f-08-18-UI.s18 UI-CF-EC1 Homo sapiens cDNA clone UI-CF-EC1-adz-f-08-18-UI 3, mRNA sequence
60619	0.649281	0.649281	-1.01924	6.54656	0.0766619	KLRF1	12	NM_016523.1	ILMN_2055781	Homo sapiens killer cell lectin-like receptor subfamily F, member 1 (KLRF1), mRNA.
60626	0.981732	0.981732	-1.00139	6.56787	0.109572	OR2A25	7	NM_001004488.1	ILMN_1743654	Homo sapiens olfactory receptor, family 2, subfamily A, member 25 (OR2A25), mRNA.
60630	0.210294	0.210294	-1.11969	8.92686	0.17544	GLA	X	NM_000169.2	ILMN_1766637	Homo sapiens galactosidase, alpha (GLA), mRNA.
60634	0.00181556	0.00181556	1.81075	7.38081	0.504262	FAM18B	17	NM_016078.4	ILMN_1751492	Homo sapiens family with sequence similarity 18, member B (FAM18B), mRNA.
60639	0.0346552	0.0346552	1.19484	7.32484	0.184747	EZH2	7	NM_004456.3	ILMN_1652913	Homo sapiens enhancer of zeste homolog 2 (Drosophila) (EZH2), transcript variant 1, mRNA.
60646	0.610532	0.610532	-1.02784	6.54946	0.0988572			BG197021	ILMN_1897387	RST16256 Athersys RAGE Library Homo sapiens cDNA, mRNA sequence
60647	0.0118776	0.0118776	-1.27936	11.0315	0.230535	GPX1	3	NM_201397.1	ILMN_1749662	Homo sapiens glutathione peroxidase 1 (GPX1), transcript variant 2, mRNA.
60653	0.837021	0.837021	1.01297	7.7129	0.113738	PRR7	5	NM_030567.3	ILMN_1677509	Homo sapiens proline rich 7 (synaptic) (PRR7), mRNA.
60661	0.704792	0.704792	1.01821	6.52176	0.0869033	C17orf67	17	NM_001085430.1	ILMN_1707292	Homo sapiens chromosome 17 open reading frame 67 (C17orf67), mRNA.
60669	0.383156	0.383156	1.0511	6.59994	0.107201	LOC649317		XM_944529.1	ILMN_1657948	PREDICTED: Homo sapiens hypothetical protein LOC649316, transcript variant 3 (LOC649317), mRNA.
60670	0.0706421	0.0706421	1.07716	6.53886	0.085905	LXN	3	NM_020169.2	ILMN_1723962	Homo sapiens latexin (LXN), mRNA.
60672	8.50566e-05	8.50566e-05	2.05931	7.88883	0.575874	ZNF217	20	NM_006526.2	ILMN_1755303	Homo sapiens zinc finger protein 217 (ZNF217), mRNA.
60673	0.709771	0.709771	-1.02257	6.5602	0.109382	MLL2	12	NM_003482.3	ILMN_1802743	Homo sapiens myeloid/lymphoid or mixed-lineage leukemia 2 (MLL2), mRNA.
60674	0.0134761	0.0134761	-1.10113	6.52278	0.0910284	LOC652102		XM_941434.1	ILMN_1743797	PREDICTED: Homo sapiens similar to Ig heavy chain V-I region HG3 precursor (LOC652102), mRNA.
60681	0.185784	0.185784	1.10327	7.02999	0.145548	FKBP10	17	NM_021939.2	ILMN_1659905	Homo sapiens FK506 binding protein 10, 65 kDa (FKBP10), mRNA.
60682	0.0639138	0.0639138	1.13618	6.71732	0.144943	LOC641705	1	XM_925793.2	ILMN_1766542	PREDICTED: Homo sapiens similar to KIAA1839 protein (LOC641705), mRNA.
60687	0.510237	0.510237	-1.02591	6.53175	0.0718051		20	AA704293	ILMN_1899221	zj22d02.s1 Soares_fetal_liver_spleen_1NFLS_S1 Homo sapiens cDNA clone IMAGE:451011 3, mRNA sequence
60689	0.0380539	0.0380539	1.20577	7.13167	0.196516	AAAS	12	NM_015665.4	ILMN_1755321	Homo sapiens achalasia, adrenocortical insufficiency, alacrimia (Allgrove, triple-A) (AAAS), mRNA.
60692	0.760421	0.760421	1.01572	6.6421	0.0931046	OR1D4	17	NM_003552.2	ILMN_1701776	Homo sapiens olfactory receptor, family 1, subfamily D, member 4 (OR1D4), mRNA.
60703	0.0270581	0.0270581	-1.28452	7.20335	0.252461	RELL2	5	NM_173828.3	ILMN_1652540	Homo sapiens RELT-like 2 (RELL2), mRNA.
60706	0.573497	0.573497	1.02972	8.36072	0.0956729	SDCCAG3	9	NM_001039708.1	ILMN_2380850	Homo sapiens serologically defined colon cancer antigen 3 (SDCCAG3), transcript variant 3, mRNA.
60707	0.11645	0.11645	-1.19208	7.00554	0.226122	DPP8	15	NM_130434.3	ILMN_2312732	Homo sapiens dipeptidyl-peptidase 8 (DPP8), transcript variant 1, mRNA.
60711	0.0659796	0.0659796	1.06842	6.60052	0.0755514		11	AW976737	ILMN_1844004	EST388846 MAGE resequences, MAGO Homo sapiens cDNA, mRNA sequence
60719	0.558239	0.558239	-1.04485	6.62499	0.137942	KCNJ2	17	NM_000891.2	ILMN_1780334	Homo sapiens potassium inwardly-rectifying channel, subfamily J, member 2 (KCNJ2), mRNA.
60722	0.0186541	0.0186541	-1.44587	8.20219	0.358168	GUSBL1	6	NR_003504.1	ILMN_1705991	Homo sapiens glucuronidase, beta-like 1 (GUSBL1), non-coding RNA.
60730	0.657331	0.657331	-1.02266	6.6426	0.0923803			BM675220	ILMN_1842740	UI-E-EJ0-ahr-m-24-0-UI.s1 UI-E-EJ0 Homo sapiens cDNA clone UI-E-EJ0-ahr-m-24-0-UI 3, mRNA sequence
60735	0.0424549	0.0424549	1.08415	6.65639	0.0861085	GGTLC1	20	NM_178311.1	ILMN_1680730	Homo sapiens gamma-glutamyltransferase light chain 1 (GGTLC1), transcript variant A, mRNA.
60736	0.116377	0.116377	-1.11777	6.47432	0.143261	TRHR	8	NM_003301.2	ILMN_1719393	Homo sapiens thyrotropin-releasing hormone receptor (TRHR), mRNA.
60739	0.749993	0.749993	1.0202	6.58186	0.114272		Y	AI263926	ILMN_1888658	qk02b10.x1 NCI_CGAP_Kid3 Homo sapiens cDNA clone IMAGE:1867771 3, mRNA sequence
60743	0.00286178	0.00286178	-1.30129	6.80168	0.227555	TRIM55	8	NM_184085.1	ILMN_1702712	Homo sapiens tripartite motif-containing 55 (TRIM55), transcript variant 1, mRNA.
60746	0.00890948	0.00890948	1.40247	7.07514	0.310189	CENTB2	3	NM_012287.3	ILMN_2088825	Homo sapiens centaurin, beta 2 (CENTB2), mRNA.
60747	0.23501	0.23501	-1.0675	6.51269	0.106195		11	BE351020	ILMN_1823746	ht64b09.x1 NCI_CGAP_Mel15 Homo sapiens cDNA clone IMAGE:3151481 3, mRNA sequence
60754	0.0836144	0.0836144	-1.0513	6.50721	0.0597328	FTHL17	X	NM_031894.1	ILMN_1735439	Homo sapiens ferritin, heavy polypeptide-like 17 (FTHL17), mRNA.
60762	0.748323	0.748323	1.0171	6.62221	0.0962413	GJA5	1	NM_005266.4	ILMN_1702972	Homo sapiens gap junction protein, alpha 5, 40kDa (connexin 40) (GJA5), transcript variant A, mRNA.
60768	0.0664148	0.0664148	-1.15158	6.78562	0.161307	FBXL12	19	NM_017703.1	ILMN_1693438	Homo sapiens F-box and leucine-rich repeat protein 12 (FBXL12), mRNA.
70008	0.715162	0.715162	-1.01636	6.52253	0.0810562	NCF2	1	NM_000433.2	ILMN_1796642	Homo sapiens neutrophil cytosolic factor 2 (65kDa, chronic granulomatous disease, autosomal 2) (NCF2), mRNA.
70010	0.410593	0.410593	1.06449	6.6027	0.141927	MIB2		XM_001125956.1	ILMN_1752107	PREDICTED: Homo sapiens mindbomb homolog 2 (Drosophila) (MIB2), mRNA.
70019	0.0396727	0.0396727	-1.19974	9.46784	0.192301	SFRS14	19	NM_014884.2	ILMN_1711270	Homo sapiens splicing factor, arginine/serine-rich 14 (SFRS14), transcript variant 2, mRNA.
70021	0.445941	0.445941	-1.04396	6.53989	0.105037	LOC653080	8	XM_925939.1	ILMN_1728098	PREDICTED: Homo sapiens similar to Beta-glucuronidase precursor, transcript variant 1 (LOC653080), mRNA.
70025	0.384917	0.384917	-1.02856	6.57606	0.0607807	KCTD1	18	NM_198991.1	ILMN_1692365	Homo sapiens potassium channel tetramerisation domain containing 1 (KCTD1), mRNA.
70026	0.632611	0.632611	1.03656	6.7671	0.137557	SYNGR1	22	NM_004711.3	ILMN_1810875	Homo sapiens synaptogyrin 1 (SYNGR1), transcript variant 1a, mRNA.
70035	0.874643	0.874643	1.0076	6.52981	0.0870667	ZFP42	4	NM_174900.3	ILMN_1751127	Homo sapiens zinc finger protein 42 homolog (mouse) (ZFP42), mRNA.
70037	0.270836	0.270836	1.0666	7.02862	0.11206	CLUAP1	16	NM_015041.1	ILMN_1774974	Homo sapiens clusterin associated protein 1 (CLUAP1), transcript variant 1, mRNA.
70039	0.957961	0.957961	1.0014	6.56868	0.0482472			AA886944	ILMN_1841945	nz51h02.s1 NCI_CGAP_Pr12 Homo sapiens cDNA clone IMAGE:1291347, mRNA sequence
70040	0.255379	0.255379	1.0646	6.56819	0.105719			AL712470	ILMN_1875919	DKFZp686E1489_r1 686 (synonym: hlcc3) Homo sapiens cDNA clone DKFZp686E1489 5, mRNA sequence
70041	0.0151127	0.0151127	-1.21076	7.71688	0.182391	UPF3A	13	NM_023011.2	ILMN_1671742	Homo sapiens UPF3 regulator of nonsense transcripts homolog A (yeast) (UPF3A), transcript variant 1, mRNA.
70044	0.00400201	0.00400201	-1.38911	12.965	0.288223	JTB	1	NM_006694.2	ILMN_2206716	Homo sapiens jumping translocation breakpoint (JTB), mRNA.
70047	0.167765	0.167765	1.04888	6.54185	0.0682445		11	AI914729	ILMN_1902080	tr01c05.x1 NCI_CGAP_Ov23 Homo sapiens cDNA clone IMAGE:2217032 3, mRNA sequence
70048	0.858723	0.858723	-1.00745	6.56552	0.0756625	ARHGEF10L	1	NM_018125.3	ILMN_1727205	Homo sapiens Rho guanine nucleotide exchange factor (GEF) 10-like (ARHGEF10L), transcript variant 1, mRNA.
70050	0.169855	0.169855	1.05577	6.55872	0.0779253		17	AI863643	ILMN_1907926	wh73f09.x1 NCI_CGAP_Kid11 Homo sapiens cDNA clone IMAGE:2386409 3, mRNA sequence
70053	0.36064	0.36064	1.05675	6.65867	0.113643	TSLP	5	NM_138551.2	ILMN_1801098	Homo sapiens thymic stromal lymphopoietin (TSLP), transcript variant 2, mRNA.
70056	0.428483	0.428483	-1.03464	6.579	0.0801958	LOC648041		XM_937091.1	ILMN_1669314	PREDICTED: Homo sapiens hypothetical protein LOC648041 (LOC648041), mRNA.
70059	0.108088	0.108088	-1.10485	6.56564	0.125992		15	BX091899	ILMN_1897864	BX091899 Soares placenta Nb2HP Homo sapiens cDNA clone IMAGp998O18186 ; IMAGE:133097, mRNA sequence
70064	0.779389	0.779389	-1.01038	6.57724	0.0670186	C10orf108	10	NM_001012714.1	ILMN_1654413	Homo sapiens chromosome 10 open reading frame 108 (C10orf108), mRNA.
70066	0.317522	0.317522	-1.05594	6.59365	0.103239	LOC401620	X	NM_001013688.1	ILMN_1809550	Homo sapiens similar to LINE-1 reverse transcriptase homolog (LOC401620), mRNA.
70068	0.216727	0.216727	-1.04203	6.53692	0.0646792	ACBD4	17	NM_024722.1	ILMN_1676288	Homo sapiens acyl-Coenzyme A binding domain containing 4 (ACBD4), mRNA.
70070	0.00636984	0.00636984	-1.46453	8.50513	0.342771	GRINA	8	NM_000837.1	ILMN_1796490	Homo sapiens glutamate receptor, ionotropic, N-methyl D-aspartate-associated protein 1 (glutamate binding) (GRINA), transcript variant 1, mRNA.
70075	0.13301	0.13301	-1.08162	6.52472	0.104584	GAGE6	X	NM_001476.1	ILMN_1764225	Homo sapiens G antigen 6 (GAGE6), mRNA.
70082	0.989976	0.989976	1.00086	6.54963	0.123486		9	BQ184623	ILMN_1825461	UI-E-EJ1-ajr-h-19-0-UI.s1 UI-E-EJ1 Homo sapiens cDNA clone UI-E-EJ1-ajr-h-19-0-UI 3, mRNA sequence
70086	0.880339	0.880339	-1.0063	6.75585	0.0756861	STAC2	17	NM_198993.2	ILMN_1718295	Homo sapiens SH3 and cysteine rich domain 2 (STAC2), mRNA.
70088	0.0041469	0.0041469	-1.11396	6.55139	0.0948037	SGCD	5	NM_000337.4	ILMN_1763457	Homo sapiens sarcoglycan, delta (35kDa dystrophin-associated glycoprotein) (SGCD), transcript variant 1, mRNA.
70091	0.956814	0.956814	-1.00106	6.60139	0.0352944	FGF8	10	NM_033164.1	ILMN_1812517	Homo sapiens fibroblast growth factor 8 (androgen-induced) (FGF8), transcript variant E, mRNA.
70092	0.604135	0.604135	-1.03985	6.92346	0.13827	POLR2J4		NR_003655.1	ILMN_1699383	Homo sapiens polymerase (RNA) II (DNA directed) polypeptide J, 13.3kDa pseudogene (POLR2J4) on chromosome 7.
70093	0.941186	0.941186	-1.00275	6.55825	0.0675068		8	BX103480	ILMN_1901068	BX103480 NCI_CGAP_GC4 Homo sapiens cDNA clone IMAGp998M074021, mRNA sequence
70095	0.9473	0.9473	1.00245	6.60272	0.0670717	LOC644175	9	XM_927374.1	ILMN_1808102	PREDICTED: Homo sapiens hypothetical protein LOC644175 (LOC644175), mRNA.
70097	0.0792986	0.0792986	-1.07181	6.48579	0.0819297		4	CR736855	ILMN_1843096	CR736855 Soares fetal liver spleen 1NFLS Homo sapiens cDNA clone IMAGp971B1729 ; IMAGE:294204 5, mRNA sequence
70100	0.888465	0.888465	1.00692	6.58232	0.0891521	UGT3A1	5	NM_152404.2	ILMN_2133038	Homo sapiens UDP glycosyltransferase 3 family, polypeptide A1 (UGT3A1), mRNA.
70102	0.00102372	0.00102372	1.74891	9.29913	0.466371	ALDH7A1	5	NM_001182.2	ILMN_1687508	Homo sapiens aldehyde dehydrogenase 7 family, member A1 (ALDH7A1), mRNA.
70110	0.446062	0.446062	1.03322	6.55193	0.0797965	TCL1A	14	NM_001098725.1	ILMN_1788841	Homo sapiens T-cell leukemia/lymphoma 1A (TCL1A), transcript variant 2, mRNA.
70112	0.417229	0.417229	1.03953	7.05201	0.0892398	SCML2	X	NM_006089.1	ILMN_1698191	Homo sapiens sex comb on midleg-like 2 (Drosophila) (SCML2), mRNA.
70113	0.303679	0.303679	1.09037	6.59115	0.159887		11	BX089531	ILMN_1825412	BX089531 NCI_CGAP_Lu5 Homo sapiens cDNA clone IMAGp998C024060 ; IMAGE:1601209, mRNA sequence
70114	0.000339164	0.000339164	1.75198	6.96398	0.456169	C14orf37	14	NM_001001872.2	ILMN_1796377	Homo sapiens chromosome 14 open reading frame 37 (C14orf37), mRNA.
70128	0.0357148	0.0357148	-1.15867	6.67269	0.153415		1	AK123745	ILMN_1831834	Homo sapiens cDNA FLJ41751 fis, clone HSYRA2008154
70129	0.271439	0.271439	1.06811	6.53965	0.114649	LOC643186	21	XM_926555.1	ILMN_1656600	PREDICTED: Homo sapiens hypothetical protein LOC643186 (LOC643186), mRNA.
70131	0.159086	0.159086	1.06238	6.5543	0.0850493		3	AA506051	ILMN_1847998	ni03c02.s1 NCI_CGAP_Br2 Homo sapiens cDNA clone IMAGE:966914 3, mRNA sequence
70132	0.774053	0.774053	1.00926	6.52865	0.0583875	TIGD3	11	NM_145719.1	ILMN_1695878	Homo sapiens tigger transposable element derived 3 (TIGD3), mRNA.
70133	0.844199	0.844199	1.01475	6.58563	0.135268		8	AU156846	ILMN_1841218	AU156846 PLACE1 Homo sapiens cDNA clone PLACE1004979 3, mRNA sequence
70136	0.146878	0.146878	1.131	6.78406	0.16884		2	AA658833	ILMN_1830474	nt78g02.s1 NCI_CGAP_Pr3 Homo sapiens cDNA clone IMAGE:1204658, mRNA sequence
70138	0.354994	0.354994	1.05118	6.59024	0.101654		3	DB305385	ILMN_1911383	DB305385 BRAWH3 Homo sapiens cDNA clone BRAWH3024019 3, mRNA sequence
70139	0.0229586	0.0229586	-1.23167	6.8873	0.206498	PRKX		NM_005044.2	ILMN_1786834	Homo sapiens protein kinase, X-linked (PRKX), mRNA.
70142	0.98517	0.98517	-1.00072	6.62516	0.0698779	NR5A1	9	NM_004959.3	ILMN_1815320	Homo sapiens nuclear receptor subfamily 5, group A, member 1 (NR5A1), mRNA.
70148	0.719103	0.719103	-1.02364	6.53816	0.118406		2	AI807256	ILMN_1845824	wf38g04.x1 Soares_NFL_T_GBC_S1 Homo sapiens cDNA clone IMAGE:2357910 3, mRNA sequence
70152	0.341535	0.341535	-1.06166	6.5484	0.118773	C16orf46	16	NM_152337.1	ILMN_1667665	Homo sapiens chromosome 16 open reading frame 46 (C16orf46), mRNA.
70154	0.529521	0.529521	-1.02751	6.62878	0.0796427	ZNF214	11	NM_013249.1	ILMN_1797701	Homo sapiens zinc finger protein 214 (ZNF214), mRNA.
70156	0.967038	0.967038	-1.00249	6.49274	0.10923		18	AA780066	ILMN_1905470	zj24h02.s1 Soares_fetal_liver_spleen_1NFLS_S1 Homo sapiens cDNA clone IMAGE:451251 3 similar to contains OFR.t3 OFR OFR repetitive element ;, mRNA sequence
70161	4.15921e-05	4.15921e-05	-3.04452	7.75889	0.8812	PKD2	4	NM_000297.2	ILMN_2052891	Homo sapiens polycystic kidney disease 2 (autosomal dominant) (PKD2), mRNA.
70162	0.000527224	0.000527224	-2.0419	8.08894	0.585926	TDG	12	NM_003211.3	ILMN_1782331	Homo sapiens thymine-DNA glycosylase (TDG), mRNA.
70164	0.504448	0.504448	-1.03407	6.6676	0.0928297			AA811071	ILMN_1842319	oa85b01.s1 NCI_CGAP_GCB1 Homo sapiens cDNA clone IMAGE:1319017 3, mRNA sequence
70167	0.280112	0.280112	-1.09714	6.87138	0.163946	LY96	8	NM_015364.2	ILMN_1724533	Homo sapiens lymphocyte antigen 96 (LY96), mRNA.
70168	0.0585972	0.0585972	-1.33335	7.984	0.321861	MED29	19	NM_017592.1	ILMN_1728360	Homo sapiens mediator complex subunit 29 (MED29), mRNA.
70176	0.634479	0.634479	1.02251	6.58322	0.085729		1	AW071649	ILMN_1816080	wt94g01.x1 NCI_CGAP_GC6 Homo sapiens cDNA clone IMAGE:2515152 3, mRNA sequence
70181	0.0200195	0.0200195	1.42534	11.027	0.346551	NAP1L4	11	NM_005969.3	ILMN_1804327	Homo sapiens nucleosome assembly protein 1-like 4 (NAP1L4), mRNA.
70184	0.0856165	0.0856165	-1.08279	6.5305	0.0954254	CDX1	5	NM_001804.2	ILMN_1815619	Homo sapiens caudal type homeobox 1 (CDX1), mRNA.
70187	0.698895	0.698895	1.01686	6.58496	0.078869	C6orf201	6	NM_001085401.1	ILMN_1651624	Homo sapiens chromosome 6 open reading frame 201 (C6orf201), mRNA.
70189	0.155523	0.155523	-1.10134	6.67232	0.134715	BBS7	4	NM_018190.2	ILMN_1703111	Homo sapiens Bardet-Biedl syndrome 7 (BBS7), transcript variant 2, mRNA.
70192	0.102674	0.102674	1.04076	6.57667	0.0498781		1	AA625511	ILMN_1915132	af72e03.r1 Soares_NhHMPu_S1 Homo sapiens cDNA clone IMAGE:1047580 5, mRNA sequence
70193	0.512111	0.512111	1.03544	6.56382	0.0981707	LOC643293	X	XM_931499.1	ILMN_1693459	PREDICTED: Homo sapiens hypothetical protein LOC643293, transcript variant 2 (LOC643293), mRNA.
70196	0.489591	0.489591	1.03654	6.56451	0.0961841	COL8A2	1	NM_005202.1	ILMN_2102330	Homo sapiens collagen, type VIII, alpha 2 (COL8A2), mRNA.
70201	0.428916	0.428916	-1.03274	6.56783	0.0759412	RUNX2	6	NM_001015051.2	ILMN_2377746	Homo sapiens runt-related transcription factor 2 (RUNX2), transcript variant 2, mRNA.
70209	0.00349503	0.00349503	1.67293	8.45766	0.448455	ETV4	17	NM_001986.1	ILMN_1753830	Homo sapiens ets variant gene 4 (E1A enhancer binding protein, E1AF) (ETV4), mRNA.
70215	0.270428	0.270428	-1.03056	6.54437	0.052279		7	N80094	ILMN_1848481	yz87d04.r1 Soares_multiple_sclerosis_2NbHMSP Homo sapiens cDNA clone IMAGE:290023 5, mRNA sequence
70220	0.916028	0.916028	1.00662	6.57847	0.113511	LOC646399	8	XM_929326.1	ILMN_1689736	PREDICTED: Homo sapiens hypothetical protein LOC646399 (LOC646399), mRNA.
70221	0.929762	0.929762	1.00416	6.5576	0.0854381	LOC728516		XM_001132985.1	ILMN_1817193	PREDICTED: Homo sapiens hypothetical LOC728516 (LOC728516), mRNA.
70224	0.775962	0.775962	1.00732	6.48944	0.0466118	MGC34821	11	NM_173586.1	ILMN_1701376	Homo sapiens hypothetical protein MGC34821 (MGC34821), mRNA.
70228	0.293273	0.293273	1.05402	6.58666	0.0953537	FLJ13224	12	XM_495918.3	ILMN_1678674	PREDICTED: Homo sapiens hypothetical protein FLJ13224 (FLJ13224), mRNA.
70239	0.000284731	0.000284731	-1.72988	8.09205	0.444443	AGGF1	5	NM_018046.3	ILMN_2064917	Homo sapiens angiogenic factor with G patch and FHA domains 1 (AGGF1), mRNA.
70240	0.170909	0.170909	-1.09794	6.50832	0.134428	CHID1	11	NM_023947.2	ILMN_2069615	Homo sapiens chitinase domain containing 1 (CHID1), mRNA.
70241	0.0350975	0.0350975	-1.11678	6.63103	0.114806		9	BM545878	ILMN_1847870	AGENCOURT_6505119 NIH_MGC_125 Homo sapiens cDNA clone IMAGE:5588241 5, mRNA sequence
70243	0.0046703	0.0046703	-1.23834	7.04707	0.188883	C19orf29	19	NM_001080543.1	ILMN_2262462	Homo sapiens chromosome 19 open reading frame 29 (C19orf29), transcript variant 1, mRNA.
70253	0.16495	0.16495	1.01627	6.58809	0.0229502	UGT2B11	4	NM_001073.1	ILMN_2162819	Homo sapiens UDP glucuronosyltransferase 2 family, polypeptide B11 (UGT2B11), mRNA.
70255	0.277623	0.277623	1.03885	6.67236	0.0670916	OR4M1	14	NM_001005500.1	ILMN_1800923	Homo sapiens olfactory receptor, family 4, subfamily M, member 1 (OR4M1), mRNA.
70270	6.78454e-05	6.78454e-05	-2.93992	9.43283	0.857565	MGC39900	X	NM_194324.1	ILMN_1731640	Homo sapiens hypothetical protein MGC39900 (MGC39900), mRNA.
70273	0.63136	0.63136	-1.03057	6.57269	0.114928		18	AI625535	ILMN_1842062	ty57b08.x1 NCI_CGAP_Ut2 Homo sapiens cDNA clone IMAGE:2283159 3, mRNA sequence
70274	0.60379	0.60379	1.01788	6.60173	0.0626651	LOC653796	2	XM_929960.1	ILMN_1749920	PREDICTED: Homo sapiens similar to SH2 containing inositol phosphatase isoform b (LOC653796), mRNA.
70279	0.5209	0.5209	-1.02702	6.57302	0.0767047	TMEM195	7	NM_001004320.1	ILMN_1812678	Homo sapiens transmembrane protein 195 (TMEM195), mRNA.
70280	0.286505	0.286505	-1.08154	6.58665	0.140286		4	CA388694	ILMN_1834427	cs01h06.y1 Human Retinal pigment epithelium/choroid cDNA (Un-normalized, unamplified): cs Homo sapiens cDNA clone cs01h06 5, mRNA sequence
70286	0.129141	0.129141	1.06474	6.96336	0.0829486	LOC441743		NM_001045548.1	ILMN_2110829	Homo sapiens similar to C367G8.3 (novel protein similar to RPL23A (60S ribosomal protein L23A)) (LOC441743), mRNA.
70288	0.715853	0.715853	1.01247	6.63703	0.0620697		1	AK125357	ILMN_1902123	Homo sapiens cDNA FLJ43367 fis, clone NT2RP8000435
70292	0.246414	0.246414	1.05156	6.63922	0.0834987	HIST1H1A	6	NM_005325.2	ILMN_1692831	Homo sapiens histone 1, H1a (HIST1H1A), mRNA.
70296	0.618102	0.618102	-1.02228	6.49436	0.081023	AMPD2	1	NM_004037.6	ILMN_1701589	Homo sapiens adenosine monophosphate deaminase 2 (isoform L) (AMPD2), transcript variant 1, mRNA.
70300	1.52543e-05	1.52543e-05	1.64324	7.65951	0.39017	LYPLA1	8	NM_006330.2	ILMN_1666713	Homo sapiens lysophospholipase I (LYPLA1), mRNA.
70301	0.000860537	0.000860537	-1.35373	6.86847	0.251504	SLC26A10	12	NM_001018084.1	ILMN_1732371	Homo sapiens solute carrier family 26, member 10 (SLC26A10), transcript variant 1, mRNA.
70307	0.364422	0.364422	-1.02743	6.52676	0.056129	KRTAP9-4	17	NM_033191.2	ILMN_2209088	Homo sapiens keratin associated protein 9-4 (KRTAP9-4), mRNA.
70326	0.185566	0.185566	-1.0782	6.58116	0.111454	LOC649429		XM_938510.1	ILMN_1659693	PREDICTED: Homo sapiens similar to glutathione S-transferase, theta 3 (LOC649429), mRNA.
70333	0.497118	0.497118	-1.04686	6.60822	0.124815	CLCNKB	1	NM_000085.1	ILMN_1798742	Homo sapiens chloride channel Kb (CLCNKB), mRNA.
70338	0.659777	0.659777	1.01465	6.5566	0.0604146	AQP1	7	NM_198098.1	ILMN_1776857	Homo sapiens aquaporin 1 (Colton blood group) (AQP1), mRNA.
70341	0.262636	0.262636	1.0343	6.53597	0.057723	LOC651319		XM_944594.1	ILMN_1768828	PREDICTED: Homo sapiens hypothetical protein LOC651319 (LOC651319), mRNA.
70343	0.939869	0.939869	-1.00408	6.66708	0.0977656	FRAT1	10	NM_005479.2	ILMN_1781416	Homo sapiens frequently rearranged in advanced T-cell lymphomas (FRAT1), mRNA.
70347	0.0644146	0.0644146	1.06661	6.5537	0.0733054	TM4SF19		XM_946172.1	ILMN_1794532	PREDICTED: Homo sapiens transmembrane 4 L six family member 19, transcript variant 3 (TM4SF19), mRNA.
70348	0.87025	0.87025	-1.0082	6.62229	0.0907264	SYNPO2	4	NM_133477.1	ILMN_1688220	Homo sapiens synaptopodin 2 (SYNPO2), mRNA.
70349	0.08735	0.08735	1.06911	6.58042	0.080511		5	DA821820	ILMN_1886952	DA821820 PERIC2 Homo sapiens cDNA clone PERIC2001885 5, mRNA sequence
70358	0.375557	0.375557	-1.02915	6.59506	0.060896	FAM151B	5	NM_205548.1	ILMN_1811450	Homo sapiens family with sequence similarity 151, member B (FAM151B), mRNA.
70360	0.8107	0.8107	1.01246	6.52216	0.0939045	PKHD1	6	NM_170724.2	ILMN_1749579	Homo sapiens polycystic kidney and hepatic disease 1 (autosomal recessive) (PKHD1), transcript variant 2, mRNA.
70364	0.238641	0.238641	1.08192	6.78321	0.12888	ARL5A	2	NM_012097.3	ILMN_1771738	Homo sapiens ADP-ribosylation factor-like 5A (ARL5A), transcript variant 1, mRNA.
70367	0.401958	0.401958	-1.06786	6.55857	0.146565	TBC1D3B	17	NM_001001417.5	ILMN_1674587	Homo sapiens TBC1 domain family, member 3B (TBC1D3B), mRNA.
70368	0.0146818	0.0146818	-1.25334	6.80488	0.214841	C21orf34	21	NM_001005734.1	ILMN_1690703	Homo sapiens chromosome 21 open reading frame 34 (C21orf34), transcript variant 3, mRNA.
70369	0.921946	0.921946	-1.00585	6.67357	0.107885	NFS1	20	NM_021100.3	ILMN_1703079	Homo sapiens NFS1 nitrogen fixation 1 homolog (S. cerevisiae) (NFS1), nuclear gene encoding mitochondrial protein, mRNA.
70370	0.163465	0.163465	-1.0644	6.5353	0.088494		4	BF508606	ILMN_1881495	UI-H-BI4-aoo-f-10-0-UI.s1 NCI_CGAP_Sub8 Homo sapiens cDNA clone IMAGE:3085602 3, mRNA sequence
70376	0.977093	0.977093	-1.00111	6.57712	0.0700355	CYP4F8	19	NM_007253.3	ILMN_1718603	Homo sapiens cytochrome P450, family 4, subfamily F, polypeptide 8 (CYP4F8), mRNA.
70377	0.238513	0.238513	1.07763	6.49724	0.12235	LOC645410	12	XM_932885.1	ILMN_1665563	PREDICTED: Homo sapiens hypothetical protein LOC645410 (LOC645410), mRNA.
70382	0.27489	0.27489	1.03215	6.59059	0.0554178	GABRR3		XM_116036.7	ILMN_1700949	PREDICTED: Homo sapiens gamma-aminobutyric acid (GABA) receptor, rho 3 (GABRR3), mRNA.
70386	0.695165	0.695165	1.01011	6.5202	0.046859	CD8B	2	NM_004931.3	ILMN_1748601	Homo sapiens CD8b molecule (CD8B), transcript variant 5, mRNA.
70390	0.938108	0.938108	-1.0058	6.63732	0.134911	GPR158L1		XM_936553.1	ILMN_1762188	PREDICTED: Homo sapiens GPR158-like 1 (GPR158L1), mRNA.
70392	0.19228	0.19228	-1.02973	6.6042	0.043936	OR4C11	11	NM_001004700.1	ILMN_1740816	Homo sapiens olfactory receptor, family 4, subfamily C, member 11 (OR4C11), mRNA.
70398	0.135016	0.135016	-1.05265	6.55269	0.0686838	LOC642178		XM_936332.1	ILMN_1681411	PREDICTED: Homo sapiens similar to T-cell receptor beta chain V region 86T1 precursor (LOC642178), mRNA.
70400	0.13936	0.13936	1.06609	6.63931	0.0864421		X	AA577794	ILMN_1853860	nn24b04.s1 NCI_CGAP_Gas1 Homo sapiens cDNA clone IMAGE:1084783 3, mRNA sequence
70402	0.600248	0.600248	-1.02318	6.5781	0.0802362	LOC652038		XM_941346.1	ILMN_1736200	PREDICTED: Homo sapiens hypothetical protein LOC652038 (LOC652038), mRNA.
70403	0.014299	0.014299	-1.1634	6.93209	0.143684	C14orf45	14	NM_025057.1	ILMN_1806456	Homo sapiens chromosome 14 open reading frame 45 (C14orf45), mRNA.
70408	0.792986	0.792986	1.01586	6.61348	0.108977		3	AW511059	ILMN_1830253	hd42h04.x1 Soares_NFL_T_GBC_S1 Homo sapiens cDNA clone IMAGE:2912215 3, mRNA sequence
70411	0.715079	0.715079	-1.01326	6.56997	0.0657949	LOC649948		XM_499602.2	ILMN_1742309	PREDICTED: Homo sapiens similar to FLJ43859 protein (LOC649948), mRNA.
70414	0.540533	0.540533	1.03086	6.55372	0.0915349		12	AW295130	ILMN_1827582	UI-H-BW0-ait-h-08-0-UI.s1 NCI_CGAP_Sub6 Homo sapiens cDNA clone IMAGE:2730495 3, mRNA sequence
70424	0.834278	0.834278	-1.00943	6.50678	0.0814585	LOC649112		XM_938191.1	ILMN_1732407	PREDICTED: Homo sapiens similar to BMS1-like, ribosome assembly protein (LOC649112), mRNA.
70431	0.0476453	0.0476453	1.08619	6.68164	0.0895664	LOC650799		XM_939885.1	ILMN_1715436	PREDICTED: Homo sapiens similar to Ig lambda chain V-I region BL2 precursor (LOC650799), mRNA.
70433	0.480457	0.480457	1.04404	6.86264	0.11324	SMPD1	11	NM_000543.3	ILMN_1741684	Homo sapiens sphingomyelin phosphodiesterase 1, acid lysosomal (SMPD1), transcript variant ASM-1, mRNA.
70435	0.0836113	0.0836113	-1.06648	6.55281	0.0768438	ATP2B2	3	NM_001001331.1	ILMN_1802223	Homo sapiens ATPase, Ca++ transporting, plasma membrane 2 (ATP2B2), transcript variant 1, mRNA.
70437	0.255681	0.255681	-1.02663	6.50496	0.0444128	MGAT4C	12	NM_013244.2	ILMN_2117736	Homo sapiens mannosyl (alpha-1,3-)-glycoprotein beta-1,4-N-acetylglucosaminyltransferase, isozyme C (putative) (MGAT4C), mRNA.
70440	0.000859429	0.000859429	-1.27536	6.76771	0.201976	TP53I11	11	NM_006034.2	ILMN_1715669	Homo sapiens tumor protein p53 inducible protein 11 (TP53I11), mRNA.
70441	0.000138782	0.000138782	1.8657	11.252	0.500188	NDUFS7	19	NM_024407.3	ILMN_1669966	Homo sapiens NADH dehydrogenase (ubiquinone) Fe-S protein 7, 20kDa (NADH-coenzyme Q reductase) (NDUFS7), mRNA.
70446	0.61788	0.61788	1.01887	6.66786	0.0686907	LOC339778	2	XM_496547.3	ILMN_1740463	PREDICTED: Homo sapiens hypothetical protein LOC339778 (LOC339778), mRNA.
70451	0.0539758	0.0539758	-1.11876	6.79439	0.123899	WAS	X	NM_000377.1	ILMN_1760027	Homo sapiens Wiskott-Aldrich syndrome (eczema-thrombocytopenia) (WAS), mRNA.
70452	0.482088	0.482088	-1.04218	6.58463	0.108935		10	DB046767	ILMN_1849472	DB046767 TESTI2 Homo sapiens cDNA clone TESTI2035389 5, mRNA sequence
70458	0.105912	0.105912	-1.06078	6.79913	0.0741925	BTN2A2	6	NM_006995.3	ILMN_1752758	Homo sapiens butyrophilin, subfamily 2, member A2 (BTN2A2), transcript variant 1, mRNA.
70463	0.000411408	0.000411408	-1.61902	7.01438	0.393421	NOL3	16	NM_003946.3	ILMN_2059797	Homo sapiens nucleolar protein 3 (apoptosis repressor with CARD domain) (NOL3), mRNA.
70465	0.852774	0.852774	1.00946	6.62104	0.0920591		17	CN271561	ILMN_1833121	17000532241514 GRN_EB Homo sapiens cDNA 5, mRNA sequence
70468	0.436645	0.436645	-1.03077	6.58968	0.0725686	MREG	2	NM_018000.2	ILMN_1713679	Homo sapiens melanoregulin (MREG), mRNA.
70470	0.418347	0.418347	1.02666	6.51558	0.0606953	MAGEA8	X	NM_005364.3	ILMN_2069912	Homo sapiens melanoma antigen family A, 8 (MAGEA8), mRNA.
70471	0.0419848	0.0419848	-1.12295	6.71	0.123395	C21orf58	21	NM_199071.2	ILMN_2310295	Homo sapiens chromosome 21 open reading frame 58 (C21orf58), transcript variant 2, mRNA.
70475	0.057923	0.057923	-1.09191	6.61404	0.098185	NTS	12	NM_006183.3	ILMN_1764690	Homo sapiens neurotensin (NTS), mRNA.
70484	0.308293	0.308293	-1.11325	7.68739	0.199997	AKR7A3	1	NM_012067.2	ILMN_2145396	Homo sapiens aldo-keto reductase family 7, member A3 (aflatoxin aldehyde reductase) (AKR7A3), mRNA.
70487	0.732547	0.732547	-1.01643	6.84751	0.086858	ADAMTS19	5	NM_133638.2	ILMN_1656171	Homo sapiens ADAM metallopeptidase with thrombospondin type 1 motif, 19 (ADAMTS19), mRNA.
70491	0.255007	0.255007	1.05089	6.53987	0.0837666		4	BM684036	ILMN_1846874	UI-E-EJ1-ajk-n-12-0-UI.s1 UI-E-EJ1 Homo sapiens cDNA clone UI-E-EJ1-ajk-n-12-0-UI 3, mRNA sequence
70497	0.0879667	0.0879667	-1.06257	6.59013	0.0732283	FAM54A	6	NM_138419.2	ILMN_2139827	Homo sapiens family with sequence similarity 54, member A (FAM54A), mRNA.
70500	0.537279	0.537279	1.01658	6.58587	0.0491572		17	AL598455	ILMN_1876620	DKFZp313H1820_r1 313 (synonym: hlcc2) Homo sapiens cDNA clone DKFZp313H1820 5, mRNA sequence
70504	0.0037058	0.0037058	-1.3412	6.94602	0.256525	GREM1	15	NM_013372.5	ILMN_2124585	Homo sapiens gremlin 1, cysteine knot superfamily, homolog (Xenopus laevis) (GREM1), mRNA.
70519	0.121954	0.121954	-1.10227	6.55515	0.126805	ZNF682	19	NM_033196.2	ILMN_1807263	Homo sapiens zinc finger protein 682 (ZNF682), transcript variant 1, mRNA.
70520	3.19915e-06	3.19915e-06	1.63152	7.43786	0.381644	FGFR4	5	NM_213647.1	ILMN_2410713	Homo sapiens fibroblast growth factor receptor 4 (FGFR4), transcript variant 3, mRNA.
70521	0.305824	0.305824	-1.04579	6.55559	0.0830703		6	AW293732	ILMN_1852219	UI-H-BI2-aho-h-05-0-UI.s1 NCI_CGAP_Sub4 Homo sapiens cDNA clone IMAGE:2727776 3, mRNA sequence
70523	0.346263	0.346263	-1.04794	6.54373	0.0937814	CCDC153	11	NM_001033658.1	ILMN_1723594	Homo sapiens coiled-coil domain containing 153 (CCDC153), mRNA.
70528	0.570538	0.570538	-1.03814	6.72604	0.12135	BBS7	4	NM_176824.1	ILMN_1776656	Homo sapiens Bardet-Biedl syndrome 7 (BBS7), transcript variant 1, mRNA.
70537	0.462756	0.462756	1.02762	6.57173	0.0689105		2	AI962959	ILMN_1819884	wt25d03.x1 NCI_CGAP_Ut1 Homo sapiens cDNA clone IMAGE:2508485 3, mRNA sequence
70538	0.259081	0.259081	-1.05578	6.56607	0.0923056	LOC644420	5	XM_927568.1	ILMN_1656604	PREDICTED: Homo sapiens hypothetical protein LOC644420 (LOC644420), mRNA.
70541	1.41911e-08	1.41911e-08	-16.4393	8.68673	2.16284	REC8	14	NM_005132.2	ILMN_1751886	Homo sapiens REC8 homolog (yeast) (REC8), transcript variant 1, mRNA.
70543	0.381131	0.381131	-1.04768	6.59171	0.0997974	ZNF3		NM_017715.1	ILMN_1714800	Homo sapiens zinc finger protein 3 (A8-51) (ZNF3), transcript variant 1, mRNA.
70544	0.560973	0.560973	1.02874	6.58865	0.0897008		13	CD722363	ILMN_1854580	oj08g11.y1 Human lacrimal gland, unamplified: oj Homo sapiens cDNA clone oj08g11 5, mRNA sequence
70546	0.51017	0.51017	1.03064	6.52409	0.0847069	PCDHGA1	5	NM_031993.1	ILMN_1717967	Homo sapiens protocadherin gamma subfamily A, 1 (PCDHGA1), transcript variant 2, mRNA.
70551	0.775159	0.775159	-1.0318	6.77734	0.199344	IQCG	3	NM_032263.2	ILMN_1802377	Homo sapiens IQ motif containing G (IQCG), mRNA.
70553	0.696987	0.696987	1.01573	6.63136	0.0731325		10	DA301482	ILMN_1895101	DA301482 BRHIP2 Homo sapiens cDNA clone BRHIP2016282 5, mRNA sequence
70554	0.168357	0.168357	1.07499	6.63388	0.103515	MGC40489	17	XR_016048.1	ILMN_1659110	PREDICTED: Homo sapiens hypothetical protein MGC40489 (MGC40489), misc RNA.
70563	0.611763	0.611763	1.02467	6.55418	0.0880567		5	BM989698	ILMN_1835749	UI-H-DH0-asb-n-08-0-UI.s1 NCI_CGAP_DH0 Homo sapiens cDNA clone IMAGE:5856967 3, mRNA sequence
70575	0.418197	0.418197	-1.03066	6.61553	0.0696436	RGPD5	2	NM_005054.2	ILMN_2320574	Homo sapiens RANBP2-like and GRIP domain containing 5 (RGPD5), transcript variant 1, mRNA.
70592	5.32195e-05	5.32195e-05	1.79094	11.581	0.462284	VCL	10	NM_014000.2	ILMN_1795429	Homo sapiens vinculin (VCL), transcript variant 1, mRNA.
70593	0.840455	0.840455	-1.01143	6.69205	0.102518	NUP43	6	NM_198887.1	ILMN_1762674	Homo sapiens nucleoporin 43kDa (NUP43), transcript variant 1, mRNA.
70594	0.157245	0.157245	-1.0972	6.62345	0.12991	ING4	12	NM_198287.1	ILMN_1744126	Homo sapiens inhibitor of growth family, member 4 (ING4), transcript variant 2, mRNA.
70598	0.630852	0.630852	1.02308	6.6155	0.0869592		17	AA983865	ILMN_1827572	op63a09.s1 Soares_NFL_T_GBC_S1 Homo sapiens cDNA clone IMAGE:1581496 3, mRNA sequence
70601	0.00718661	0.00718661	-1.72024	7.5595	0.490803	CUL1	7	NM_003592.2	ILMN_1749629	Homo sapiens cullin 1 (CUL1), mRNA.
70603	0.00524152	0.00524152	1.45066	9.15742	0.330664	CCDC50	3	NM_174908.2	ILMN_2302118	Homo sapiens coiled-coil domain containing 50 (CCDC50), transcript variant 1, mRNA.
70605	0.0249728	0.0249728	1.51989	11.9613	0.418496	HSPD1	2	NM_002156.4	ILMN_2381397	Homo sapiens heat shock 60kDa protein 1 (chaperonin) (HSPD1), nuclear gene encoding mitochondrial protein, transcript variant 1, mRNA.
70608	8.75098e-05	8.75098e-05	2.22722	8.82104	0.638567	MRPL42	12	NM_172177.1	ILMN_2356895	Homo sapiens mitochondrial ribosomal protein L42 (MRPL42), nuclear gene encoding mitochondrial protein, transcript variant 2, mRNA.
70619	0.502843	0.502843	1.02749	6.55888	0.0748744		2	AI767634	ILMN_1849803	wh37h10.x1 NCI_CGAP_Kid11 Homo sapiens cDNA clone IMAGE:2382979 3, mRNA sequence
70626	0.902743	0.902743	1.008	6.59735	0.118205		2	AW272084	ILMN_1885687	wu99g01.x1 NCI_CGAP_Kid3 Homo sapiens cDNA clone IMAGE:2528208 3, mRNA sequence
70630	0.0354757	0.0354757	1.24228	6.75757	0.225812	RNF144B	6	NM_182757.2	ILMN_1752526	Homo sapiens ring finger protein 144B (RNF144B), mRNA.
70632	0.617876	0.617876	1.03101	6.64746	0.11221		8	DA189000	ILMN_1849966	DA189000 BRAMY3 Homo sapiens cDNA clone BRAMY3010565 5, mRNA sequence
70634	0.626625	0.626625	1.04807	9.99836	0.176783	RABAC1	19	NM_006423.1	ILMN_2207363	Homo sapiens Rab acceptor 1 (prenylated) (RABAC1), mRNA.
70646	0.000124851	0.000124851	1.22798	7.13613	0.164485	CAPN2	1	NM_001748.3	ILMN_1716057	Homo sapiens calpain 2, (m/II) large subunit (CAPN2), mRNA.
70653	0.0392912	0.0392912	1.14341	6.73874	0.141341			BQ717518	ILMN_1838861	AGENCOURT_8478230 Lupski_sympathetic_trunk Homo sapiens cDNA clone IMAGE:6196840 5, mRNA sequence
70661	0.0069032	0.0069032	-1.75058	11.2125	0.505412	CCDC72	3	NM_015933.3	ILMN_1707783	Homo sapiens coiled-coil domain containing 72 (CCDC72), mRNA.
70670	0.880137	0.880137	-1.00662	6.54788	0.0793986	LOC653047	17	XM_925801.1	ILMN_1791525	PREDICTED: Homo sapiens similar to TBC1 domain family member 3 (Rab GTPase-activating protein PRC17) (Prostate cancer gene 17 protein) (TRE17 alpha protein), transcript variant 1 (LOC653047), mRNA.
70671	0.476849	0.476849	1.03401	6.54023	0.0871844	RPL13L	12	NR_002803.1	ILMN_1740181	Homo sapiens ribosomal protein L13-like (RPL13L), non-coding RNA.
70672	1.60513e-07	1.60513e-07	3.10357	7.38788	0.876886	TCIRG1	11	NM_006053.2	ILMN_1711994	Homo sapiens T-cell, immune regulator 1, ATPase, H+ transporting, lysosomal V0 subunit A3 (TCIRG1), transcript variant 2, mRNA.
70674	0.17054	0.17054	-1.21707	8.63643	0.282431	TM9SF4	20	NM_014742.2	ILMN_1674421	Homo sapiens transmembrane 9 superfamily protein member 4 (TM9SF4), mRNA.
70678	0.00203511	0.00203511	1.39208	7.68092	0.282083	GPBP1L1	1	NM_021639.3	ILMN_1662719	Homo sapiens GC-rich promoter binding protein 1-like 1 (GPBP1L1), mRNA.
70681	0.593709	0.593709	1.02472	6.54575	0.0840375	PCK1	20	NM_002591.2	ILMN_1731948	Homo sapiens phosphoenolpyruvate carboxykinase 1 (soluble) (PCK1), mRNA.
70689	0.0678331	0.0678331	-1.11935	6.6861	0.129345	MTCH2	11	NM_014342.2	ILMN_1785218	Homo sapiens mitochondrial carrier homolog 2 (C. elegans) (MTCH2), nuclear gene encoding mitochondrial protein, mRNA.
70703	0.0302532	0.0302532	1.09784	6.51695	0.0953122	TAS2R3	7	NM_016943.2	ILMN_1718253	Homo sapiens taste receptor, type 2, member 3 (TAS2R3), mRNA.
70707	0.00143672	0.00143672	-1.55577	11.2558	0.372468	WDR6	3	NM_018031.2	ILMN_1669484	Homo sapiens WD repeat domain 6 (WDR6), mRNA.
70709	0.745945	0.745945	1.01891	6.59251	0.105298		14	BX092635	ILMN_1897683	BX092635 Soares_testis_NHT Homo sapiens cDNA clone IMAGp998P144413 ; IMAGE:1737085, mRNA sequence
70711	0.292366	0.292366	-1.05212	6.59345	0.0919336		15	CR605870	ILMN_1915547	full-length cDNA clone CS0DI067YL24 of Placenta Cot 25-normalized of Homo sapiens (human)
70717	0.556791	0.556791	-1.02261	6.56787	0.0700512	CIB3	19	NM_054113.2	ILMN_1736013	Homo sapiens calcium and integrin binding family member 3 (CIB3), mRNA.
70719	0.73882	0.73882	-1.01495	6.56592	0.081061		1	AI673691	ILMN_1863430	we77e08.x1 Soares_Dieckgraefe_colon_NHCD Homo sapiens cDNA clone IMAGE:2347142 3, mRNA sequence
70722	0.908797	0.908797	-1.00666	6.53921	0.105017	LOC728276	16	XM_001129496.1	ILMN_1759380	PREDICTED: Homo sapiens similar to Lithostathine 1 precursor (Pancreatic stone protein 1) (PSP) (Pancreatic thread protein 1) (PTP) (Islet of Langerhans regenerating protein 1) (REG 1) (LOC728276), mRNA.
70730	5.48092e-05	5.48092e-05	-2.0925	8.15382	0.585902	GAS6	13	NM_000820.1	ILMN_1779558	Homo sapiens growth arrest-specific 6 (GAS6), mRNA.
70731	0.000598727	0.000598727	-1.40037	6.7882	0.277163	GABRB3	15	NM_000814.4	ILMN_1687090	Homo sapiens gamma-aminobutyric acid (GABA) A receptor, beta 3 (GABRB3), transcript variant 1, mRNA.
70735	0.0136816	0.0136816	1.08668	6.56867	0.0786385		8	AW339651	ILMN_1875332	he15g04.x1 NCI_CGAP_CML1 Homo sapiens cDNA clone IMAGE:2919126 3 similar to contains element PTR5 repetitive element ;, mRNA sequence
70736	0.241423	0.241423	1.17154	6.92609	0.260486	BP75	6	NR_002730.1	ILMN_2147920	Homo sapiens bromodomain containing protein 75 kDa pseudogene (BP75) on chromosome 6.
70743	0.537614	0.537614	1.04155	6.65705	0.12177	N4BP1	16	NM_153029.3	ILMN_1706225	Homo sapiens NEDD4 binding protein 1 (N4BP1), mRNA.
70747	0.859772	0.859772	-1.01191	6.60412	0.12161	LGALS8	1	NM_201545.1	ILMN_2266214	Homo sapiens lectin, galactoside-binding, soluble, 8 (LGALS8), transcript variant 4, mRNA.
70750	0.447219	0.447219	-1.04177	6.7056	0.100166	SERHL	22	NM_170694.1	ILMN_2289844	Homo sapiens serine hydrolase-like (SERHL), mRNA.
70753	0.0287044	0.0287044	-1.0932	7.71825	0.090444	C9orf123	9	NM_033428.1	ILMN_1769409	Homo sapiens chromosome 9 open reading frame 123 (C9orf123), mRNA.
70754	0.633177	0.633177	1.02256	6.57232	0.0855905	FCRL3	1	NM_052939.3	ILMN_1699599	Homo sapiens Fc receptor-like 3 (FCRL3), mRNA.
70762	0.709135	0.709135	1.01855	6.56621	0.0898457	C1orf167		XM_938203.2	ILMN_1701101	PREDICTED: Homo sapiens chromosome 1 open reading frame 167 (C1orf167), mRNA.
70767	0.000293413	0.000293413	1.75901	7.85066	0.458226	BAIAP2	17	NM_006340.1	ILMN_1705922	Homo sapiens BAI1-associated protein 2 (BAIAP2), transcript variant 3, mRNA.
110008	0.117204	0.117204	1.0905	6.58771	0.111682		18	AI369950	ILMN_1859238	ta67d03.x1 Soares_total_fetus_Nb2HF8_9w Homo sapiens cDNA clone IMAGE:2049125 3, mRNA sequence
110010	0.600578	0.600578	1.02627	6.7093	0.0908798	RAB27A	15	NM_004580.3	ILMN_2329773	Homo sapiens RAB27A, member RAS oncogene family (RAB27A), transcript variant 1, mRNA.
110019	0.13469	0.13469	-1.11506	6.55921	0.145686			BQ014331	ILMN_1839370	UI-H-ED1-axs-d-04-0-UI.s1 NCI_CGAP_ED1 Homo sapiens cDNA clone IMAGE:5832915 3, mRNA sequence
110021	0.132059	0.132059	1.03551	6.65353	0.0464269	TRAF1	9	NM_005658.3	ILMN_2171789	Homo sapiens TNF receptor-associated factor 1 (TRAF1), mRNA.
110025	0.12788	0.12788	1.08133	6.58942	0.103113		4	AI140065	ILMN_1841664	qa87c02.x1 Soares_fetal_heart_NbHH19W Homo sapiens cDNA clone IMAGE:1693730 3, mRNA sequence
110026	0.594637	0.594637	-1.03562	6.55209	0.120754	LOC286239		XM_939089.1	ILMN_1661864	PREDICTED: Homo sapiens similar to NAD-dependent malic enzyme, mitochondrial precursor (NAD-ME) (Malic enzyme 2) (LOC286239), mRNA.
110037	0.349829	0.349829	1.11029	6.86512	0.210974	C6orf170	6	NM_152730.3	ILMN_1805695	Homo sapiens chromosome 6 open reading frame 170 (C6orf170), mRNA.
110041	0.956494	0.956494	1.00319	6.50185	0.105684	RABEP2		XM_001127592.1	ILMN_1679087	PREDICTED: Homo sapiens rabaptin, RAB GTPase binding effector protein 2 (RABEP2), mRNA.
110044	0.776411	0.776411	1.01565	6.51241	0.0994421		3	AI004442	ILMN_1907898	ot47h01.s1 Soares_testis_NHT Homo sapiens cDNA clone IMAGE:1619953 3, mRNA sequence
110048	0.0494212	0.0494212	1.16991	6.75295	0.170934	C6orf59		XR_017956.1	ILMN_1655572	PREDICTED: Homo sapiens chromosome 6 open reading frame 59 (C6orf59), misc RNA.
110050	0.74079	0.74079	-1.0122	6.55277	0.0667434		X	AY726580	ILMN_1882343	Homo sapiens clone TESTIS-814 mRNA sequence
110056	4.27761e-06	4.27761e-06	2.18357	7.14597	0.609554	NRP2	2	NM_201266.1	ILMN_1787190	Homo sapiens neuropilin 2 (NRP2), transcript variant 1, mRNA.
110059	0.00292694	0.00292694	1.5742	7.55532	0.392429	UBE1DC1	3	NM_024818.2	ILMN_2408450	Homo sapiens ubiquitin-activating enzyme E1-domain containing 1 (UBE1DC1), transcript variant 1, mRNA.
110064	0.0807444	0.0807444	1.1169	6.61985	0.131079	RNASEL	1	NM_021133.2	ILMN_2210601	Homo sapiens ribonuclease L (2',5'-oligoisoadenylate synthetase-dependent) (RNASEL), mRNA.
110070	0.220079	0.220079	1.06504	6.55939	0.0996056	LOC649800		XR_018710.1	ILMN_1680685	PREDICTED: Homo sapiens similar to BTG3 associated nuclear protein isoform b (LOC649800), mRNA.
110072	0.889535	0.889535	1.00387	6.53378	0.0504634	SGSM1	22	NM_001039948.2	ILMN_1661939	Homo sapiens small G protein signaling modulator 1 (SGSM1), transcript variant 1, mRNA.
110079	0.123451	0.123451	-1.09294	6.52493	0.116108	OSR2		XM_001126824.1	ILMN_1654732	PREDICTED: Homo sapiens odd-skipped related 2 (Drosophila) (OSR2), mRNA.
110092	0.00177651	0.00177651	1.51231	9.08752	0.35104	NUDT14	14	NM_177533.2	ILMN_1669788	Homo sapiens nudix (nucleoside diphosphate linked moiety X)-type motif 14 (NUDT14), mRNA.
110095	0.456587	0.456587	-1.04506	7.59645	0.110035	GMCL1	2	NM_178439.3	ILMN_1670532	Homo sapiens germ cell-less homolog 1 (Drosophila) (GMCL1), mRNA.
110097	0.801133	0.801133	1.00863	6.49445	0.0619792		10	AA889718	ILMN_1870524	ak50f12.s1 Soares_testis_NHT Homo sapiens cDNA clone IMAGE:1409423 3 similar to contains L1.t1 L1 L1 repetitive element ;, mRNA sequence
110100	4.07972e-08	4.07972e-08	-4.99593	7.74143	1.24365	CGNL1	15	NM_032866.3	ILMN_1730229	Homo sapiens cingulin-like 1 (CGNL1), mRNA.
110110	0.275511	0.275511	1.2675	9.00152	0.415614	HSPE1	2	NM_002157.1	ILMN_2092536	Homo sapiens heat shock 10kDa protein 1 (chaperonin 10) (HSPE1), mRNA.
110112	0.716679	0.716679	1.01587	6.58302	0.0790911	SYT5	19	NM_003180.2	ILMN_1755571	Homo sapiens synaptotagmin V (SYT5), mRNA.
110113	0.292174	0.292174	-1.04835	6.53526	0.0854026	TP53TG3	16	NM_016212.2	ILMN_1699389	Homo sapiens TP53 target 3 (TP53TG3), mRNA.
110114	0.22017	0.22017	-1.07032	6.55026	0.107443		5	DB304625	ILMN_1856810	DB304625 BRAWH3 Homo sapiens cDNA clone BRAWH3004440 3, mRNA sequence
110121	0.00185824	0.00185824	1.45034	7.2323	0.316024	UBIAD1	1	NM_013319.1	ILMN_1651872	Homo sapiens UbiA prenyltransferase domain containing 1 (UBIAD1), mRNA.
110128	0.893585	0.893585	-1.00803	6.66931	0.108495	BCAP29	7	NM_001008407.1	ILMN_1715928	Homo sapiens B-cell receptor-associated protein 29 (BCAP29), transcript variant 4, mRNA.
110131	0.418736	0.418736	1.03907	6.47179	0.088481		2	DB043224	ILMN_1864094	DB043224 TESTI2 Homo sapiens cDNA clone TESTI2030841 5, mRNA sequence
110132	0.00599499	0.00599499	-1.38124	6.96679	0.289173	GLTPD1	1	NM_001029885.1	ILMN_2234310	Homo sapiens glycolipid transfer protein domain containing 1 (GLTPD1), mRNA.
110133	0.275295	0.275295	-1.0784	6.62892	0.132277		7	AW085319	ILMN_1902278	xe08f12.x1 Soares_NFL_T_GBC_S1 Homo sapiens cDNA clone IMAGE:2606543 3, mRNA sequence
110136	0.609853	0.609853	-1.02363	6.71171	0.0839324	NSD1	5	NM_172349.1	ILMN_1686136	Homo sapiens nuclear receptor binding SET domain protein 1 (NSD1), transcript variant 1, mRNA.
110138	0.5048	0.5048	1.03781	6.55496	0.102906	ABCC11	16	NM_145186.2	ILMN_2358714	Homo sapiens ATP-binding cassette, sub-family C (CFTR/MRP), member 11 (ABCC11), transcript variant 3, mRNA.
110139	0.00075123	0.00075123	-2.12175	9.53882	0.622515	EML4	2	NM_019063.2	ILMN_1718297	Homo sapiens echinoderm microtubule associated protein like 4 (EML4), mRNA.
110142	0.977815	0.977815	1.00153	6.62429	0.0993694		9	BX108364	ILMN_1819336	BX108364 Soares_pregnant_uterus_NbHPU Homo sapiens cDNA clone IMAGp998G021164, mRNA sequence
110148	0.00547057	0.00547057	1.42465	6.94817	0.315297	BCL10	1	NM_003921.2	ILMN_1716446	Homo sapiens B-cell CLL/lymphoma 10 (BCL10), mRNA.
110152	0.867166	0.867166	1.00823	6.47132	0.0888826	C10orf115		XM_939676.2	ILMN_1810462	PREDICTED: Homo sapiens chromosome 10 open reading frame 115 (C10orf115), mRNA.
110154	0.898181	0.898181	1.00489	6.55985	0.0691049	NXPH3	17	NM_007225.1	ILMN_1714000	Homo sapiens neurexophilin 3 (NXPH3), mRNA.
110161	4.14282e-05	4.14282e-05	1.75793	8.49158	0.446492	EFR3A	8	NM_015137.3	ILMN_1664776	Homo sapiens EFR3 homolog A (S. cerevisiae) (EFR3A), mRNA.
110162	0.326676	0.326676	-1.04707	6.50962	0.0887662	PACRG	6	NM_152410.2	ILMN_2280441	Homo sapiens PARK2 co-regulated (PACRG), transcript variant 1, mRNA.
110167	0.000461773	0.000461773	1.74765	10.714	0.456919	TRAM1	8	NM_014294.4	ILMN_1737146	Homo sapiens translocation associated membrane protein 1 (TRAM1), mRNA.
110168	0.221561	0.221561	-1.06461	6.57397	0.0992444		7	BE466224	ILMN_1879322	hz27g02.x1 NCI_CGAP_GC6 Homo sapiens cDNA clone IMAGE:3209234 3, mRNA sequence
110170	0.702527	0.702527	1.01566	6.53361	0.0742399		18	BX113318	ILMN_1912668	BX113318 NCI_CGAP_Ut2 Homo sapiens cDNA clone IMAGp998O165379, mRNA sequence
110176	0.949351	0.949351	1.00266	6.58535	0.0757772	HSF5	17	NM_001080439.1	ILMN_2346841	Homo sapiens heat shock transcription factor family member 5 (HSF5), mRNA.
110180	0.638908	0.638908	-1.02738	6.57521	0.105391	ARHGAP9	12	NM_001080157.1	ILMN_1663916	Homo sapiens Rho GTPase activating protein 9 (ARHGAP9), transcript variant 2, mRNA.
110181	0.0814065	0.0814065	1.19841	6.86516	0.214937	KIAA1199	15	NM_018689.1	ILMN_1813704	Homo sapiens KIAA1199 (KIAA1199), mRNA.
110189	0.554622	0.554622	-1.04172	6.92486	0.127377	ONECUT2	18	NM_004852.2	ILMN_1892859	Homo sapiens one cut homeobox 2 (ONECUT2), mRNA.
110192	0.189456	0.189456	1.05305	6.57585	0.0771005	GABRB2	5	NM_021911.2	ILMN_1667362	Homo sapiens gamma-aminobutyric acid (GABA) A receptor, beta 2 (GABRB2), transcript variant 1, mRNA.
110195	0.17522	0.17522	1.31268	7.75638	0.394758	LOC646197	8	XM_929153.1	ILMN_1776047	PREDICTED: Homo sapiens similar to Heat shock protein HSP 90-beta (HSP 84) (Tumor-specific transplantation 84 kDa antigen) (TSTA) (LOC646197), mRNA.
110196	0.8703	0.8703	-1.00704	6.51999	0.0779161		11	BM676788	ILMN_1861992	UI-E-EJ0-ahu-a-02-0-UI.s2 UI-E-EJ0 Homo sapiens cDNA clone UI-E-EJ0-ahu-a-02-0-UI 3, mRNA sequence
110201	0.390893	0.390893	1.03101	6.46523	0.0667017	LOC654106	16	XM_001128752.1	ILMN_1800374	PREDICTED: Homo sapiens hypothetical LOC654106 (LOC654106), mRNA.
110202	0.150704	0.150704	1.0734	6.61045	0.0979055	ESRP2	16	NM_024939.2	ILMN_1729640	Homo sapiens epithelial splicing regulatory protein 2 (ESRP2), mRNA.
110209	0.905298	0.905298	-1.00699	6.54104	0.106136		2	AW303310	ILMN_1829464	xv17e07.x1 Soares_NFL_T_GBC_S1 Homo sapiens cDNA clone IMAGE:2813412 3, mRNA sequence
110215	0.158883	0.158883	-1.05751	6.5486	0.0785577		2	AI683864	ILMN_1834533	tw54a08.x1 NCI_CGAP_Ut1 Homo sapiens cDNA clone IMAGE:2263478 3, mRNA sequence
110220	0.859801	0.859801	1.01057	6.56067	0.108004	BTG4	11	NM_017589.2	ILMN_1689154	Homo sapiens B-cell translocation gene 4 (BTG4), mRNA.
110228	0.848883	0.848883	1.00803	6.55738	0.0762018	CHST11	12	NM_018413.3	ILMN_1655880	Homo sapiens carbohydrate (chondroitin 4) sulfotransferase 11 (CHST11), mRNA.
110239	0.450483	0.450483	-1.02532	6.55126	0.0616348	CALCR	7	NM_001742.2	ILMN_1710219	Homo sapiens calcitonin receptor (CALCR), mRNA.
110240	0.0225274	0.0225274	-1.38458	7.66631	0.321855	C12orf29	12	NM_001009894.2	ILMN_1792671	Homo sapiens chromosome 12 open reading frame 29 (C12orf29), mRNA.
110241	0.212555	0.212555	1.06876	6.54914	0.103634	LOC727778	1	XM_001125727.1	ILMN_1762243	PREDICTED: Homo sapiens similar to K07F5.15, transcript variant 2 (LOC727778), mRNA.
110242	0.216485	0.216485	-1.05884	6.51939	0.0897772		X	BF510169	ILMN_1824196	UI-H-BI4-apj-b-11-0-UI.s1 NCI_CGAP_Sub8 Homo sapiens cDNA clone IMAGE:3087333 3, mRNA sequence
110243	0.446044	0.446044	1.05375	6.60375	0.127835		4	BM676336	ILMN_1883107	UI-E-EJ0-ahf-l-12-0-UI.s1 UI-E-EJ0 Homo sapiens cDNA clone UI-E-EJ0-ahf-l-12-0-UI 3, mRNA sequence
110246	0.959176	0.959176	-1.00177	6.67543	0.0627496	PDE8B	5	NM_001029851.1	ILMN_2301725	Homo sapiens phosphodiesterase 8B (PDE8B), transcript variant 3, mRNA.
110253	0.0207712	0.0207712	1.10311	6.56399	0.096297			BE971021	ILMN_1832172	601651240F1 NIH_MGC_81 Homo sapiens cDNA clone IMAGE:3934713 5, mRNA sequence
110255	0.873575	0.873575	1.00473	6.52072	0.0538317	TRIM10	6	NM_006778.2	ILMN_2329290	Homo sapiens tripartite motif-containing 10 (TRIM10), transcript variant 1, mRNA.
110259	0.000962167	0.000962167	-1.4681	7.03206	0.319803	PARD6G	18	NM_032510.3	ILMN_1674344	Homo sapiens par-6 partitioning defective 6 homolog gamma (C. elegans) (PARD6G), mRNA.
110270	0.00122768	0.00122768	-1.53081	8.55184	0.357112	MCM3AP	21	NM_003906.3	ILMN_1784766	Homo sapiens minichromosome maintenance complex component 3 associated protein (MCM3AP), mRNA.
110273	0.11164	0.11164	1.14414	6.57145	0.171489	UBE2MP1	16	NR_002837.1	ILMN_1662879	Homo sapiens ubiquitin-conjugating enzyme E2M pseudogene 1 (UBE2MP1), non-coding RNA.
110274	0.0785005	0.0785005	1.06221	6.77426	0.0711602	DZIP3	3	NM_014648.2	ILMN_1763200	Homo sapiens DAZ interacting protein 3, zinc finger (DZIP3), mRNA.
110278	0.70935	0.70935	-1.01738	6.5644	0.0843258		9	DA647265	ILMN_1816737	DA647265 MAMMA1 Homo sapiens cDNA clone MAMMA1002850 5, mRNA sequence
110279	0.000927612	0.000927612	-1.47114	6.88438	0.32121	RUFY3	4	NM_001037442.1	ILMN_2262901	Homo sapiens RUN and FYVE domain containing 3 (RUFY3), transcript variant 1, mRNA.
110280	0.000899744	0.000899744	-1.3841	6.81387	0.270241	BMF	15	NM_033503.3	ILMN_1695354	Homo sapiens Bcl2 modifying factor (BMF), transcript variant 2, mRNA.
110286	0.544486	0.544486	-1.01919	6.59144	0.0578123		2	AW575003	ILMN_1898270	UI-HF-BN0-afo-d-01-0-UI.s1 NIH_MGC_50 Homo sapiens cDNA clone IMAGE:3067417 3, mRNA sequence
110291	0.490226	0.490226	1.04795	6.63112	0.125717	LDHC	11	NM_017448.1	ILMN_2326324	Homo sapiens lactate dehydrogenase C (LDHC), transcript variant 2, mRNA.
110292	0.057406	0.057406	1.20996	6.75393	0.212507	C6orf1	6	NM_178508.3	ILMN_1691899	Homo sapiens chromosome 6 open reading frame 1 (C6orf1), transcript variant 1, mRNA.
110296	0.1131	0.1131	1.11459	6.59839	0.138598	LOC339809		XM_936940.2	ILMN_1703727	PREDICTED: Homo sapiens KIAA2012 protein (LOC339809), mRNA.
110300	0.467045	0.467045	1.04743	6.57229	0.118288			BF511572	ILMN_1886900	UI-H-BI4-apq-h-10-0-UI.s1 NCI_CGAP_Sub8 Homo sapiens cDNA clone IMAGE:3088386 3, mRNA sequence
110307	5.30602e-06	5.30602e-06	-4.10702	8.00619	1.10363	FILIP1L	3	NM_014890.2	ILMN_1738578	Homo sapiens filamin A interacting protein 1-like (FILIP1L), transcript variant 2, mRNA.
110309	0.0173103	0.0173103	1.08321	6.59857	0.0771191		11	DA598274	ILMN_1889059	DA598274 HSYRA2 Homo sapiens cDNA clone HSYRA2002844 5, mRNA sequence
110315	0.828106	0.828106	1.00719	6.56781	0.0599369		4	BX094610	ILMN_1909417	BX094610 NCI_CGAP_Brn52 Homo sapiens cDNA clone IMAGp998I075675, mRNA sequence
110324	0.924665	0.924665	1.00434	6.53343	0.0830651	MAP2K6	17	NM_031988.1	ILMN_1660964	Homo sapiens mitogen-activated protein kinase kinase 6 (MAP2K6), transcript variant 2, mRNA.
110326	0.00696116	0.00696116	-1.31256	6.95661	0.245614	RDH5	12	NM_002905.2	ILMN_1773395	Homo sapiens retinol dehydrogenase 5 (11-cis/9-cis) (RDH5), mRNA.
110327	0.574259	0.574259	-1.0516	7.6279	0.164652	SEC62	3	NM_003262.3	ILMN_1762003	Homo sapiens SEC62 homolog (S. cerevisiae) (SEC62), mRNA.
110328	0.0165322	0.0165322	-1.18554	9.21271	0.163559	C14orf32	14	NM_144578.2	ILMN_1779279	Homo sapiens chromosome 14 open reading frame 32 (C14orf32), mRNA.
110332	0.0475231	0.0475231	1.15701	6.59636	0.157936			XM_378421	ILMN_1911677	PREDICTED: Homo sapiens hypothetical LOC400144 (LOC400144), mRNA
110333	0.342074	0.342074	-1.02308	6.62851	0.0453413	LOC440585		XM_942137.2	ILMN_1777170	PREDICTED: Homo sapiens hypothetical LOC440585, transcript variant 3 (LOC440585), mRNA.
110338	0.0368368	0.0368368	1.11412	6.58646	0.113017	XRN1	3	NM_001042604.1	ILMN_2384216	Homo sapiens 5'-3' exoribonuclease 1 (XRN1), transcript variant 2, mRNA.
110347	0.542171	0.542171	1.04706	7.02726	0.13905	PDK3	X	NM_005391.2	ILMN_1776582	Homo sapiens pyruvate dehydrogenase kinase, isozyme 3 (PDK3), mRNA.
110348	0.0312823	0.0312823	-1.18194	6.70762	0.171343	MAGOHB	12	NM_018048.2	ILMN_1676058	Homo sapiens mago-nashi homolog B (Drosophila) (MAGOHB), mRNA.
110349	0.112874	0.112874	-1.24382	7.23449	0.278619	SYMPK	19	NM_004819.2	ILMN_1802089	Homo sapiens symplekin (SYMPK), mRNA.
110358	0.985453	0.985453	-1.00057	6.48635	0.0570894	LOC642111		XM_936250.1	ILMN_1748235	PREDICTED: Homo sapiens hypothetical protein LOC642111 (LOC642111), mRNA.
110360	0.449189	0.449189	-1.06278	6.60926	0.149662		8	BU733214	ILMN_1817337	UI-E-CI1-afs-e-04-0-UI.s1 UI-E-CI1 Homo sapiens cDNA clone UI-E-CI1-afs-e-04-0-UI 3, mRNA sequence
110364	0.000259419	0.000259419	1.61563	8.11843	0.388416	PDPR		XM_001134215.1	ILMN_1778013	PREDICTED: Homo sapiens pyruvate dehydrogenase phosphatase regulatory subunit (PDPR), mRNA.
110367	0.478656	0.478656	-1.03934	6.58956	0.100972	LOC645851		XM_940488.2	ILMN_1665323	PREDICTED: Homo sapiens hypothetical LOC645851 (LOC645851), mRNA.
110369	0.964285	0.964285	-1.00278	6.57193	0.112544	LOC646882	13	XM_934013.1	ILMN_1663559	PREDICTED: Homo sapiens hypothetical protein LOC646882 (LOC646882), mRNA.
110370	0.315313	0.315313	1.05016	6.49001	0.0924435	NEK3	13	NM_152720.1	ILMN_2238795	Homo sapiens NIMA (never in mitosis gene a)-related kinase 3 (NEK3), transcript variant 2, mRNA.
110372	0.260239	0.260239	-1.11226	6.59301	0.181303	CSTA	3	NM_005213.3	ILMN_1669888	Homo sapiens cystatin A (stefin A) (CSTA), mRNA.
110376	0.815495	0.815495	1.0077	6.52542	0.0597573	LOC653468	10	XM_934208.1	ILMN_1665144	PREDICTED: Homo sapiens similar to centaurin, gamma-like family, member 1, transcript variant 4 (LOC653468), mRNA.
110377	0.0255862	0.0255862	-1.13397	6.67841	0.126006	LOC442501		XM_935666.2	ILMN_1721614	PREDICTED: Homo sapiens similar to zinc finger protein 577 (LOC442501), mRNA.
110382	1.37989e-07	1.37989e-07	14.7908	8.94999	2.08544	RAC2	22	NM_002872.3	ILMN_1709795	Homo sapiens ras-related C3 botulinum toxin substrate 2 (rho family, small GTP binding protein Rac2) (RAC2), mRNA.
110390	0.000365719	0.000365719	-1.22508	6.71522	0.16538	SLC25A34	1	NM_207348.1	ILMN_1709399	Homo sapiens solute carrier family 25, member 34 (SLC25A34), mRNA.
110397	0.356382	0.356382	-1.06187	6.80257	0.12259	LOC652755		XM_942384.1	ILMN_1788237	PREDICTED: Homo sapiens similar to Baculoviral IAP repeat-containing protein 1 (Neuronal apoptosis inhibitory protein) (LOC652755), mRNA.
110398	0.544432	0.544432	-1.02403	6.56923	0.0721976	GPR83	11	NM_016540.2	ILMN_2174341	Homo sapiens G protein-coupled receptor 83 (GPR83), mRNA.
110400	0.254418	0.254418	-1.05182	6.54179	0.0851714	LOC727832	15	XM_001125730.1	ILMN_1709339	PREDICTED: Homo sapiens similar to cis-Golgi matrix protein GM130 (LOC727832), mRNA.
110403	0.0587855	0.0587855	-1.06951	6.53841	0.0752171		17	BC031668	ILMN_1824116	Homo sapiens, clone IMAGE:5167029, mRNA
110408	0.140035	0.140035	1.05331	6.61369	0.0702494		3	AK097508	ILMN_1829410	Homo sapiens cDNA FLJ40189 fis, clone TESTI2018974
110411	0.123101	0.123101	1.08917	6.59493	0.111508	LOC653701	19	XM_929047.1	ILMN_1663759	PREDICTED: Homo sapiens similar to Complement C3 precursor (LOC653701), mRNA.
110424	4.1826e-05	4.1826e-05	1.51334	7.0464	0.327945	GLI3	7	NM_000168.2	ILMN_1771962	Homo sapiens GLI-Kruppel family member GLI3 (Greig cephalopolysyndactyly syndrome) (GLI3), mRNA.
110427	2.66182e-05	2.66182e-05	2.14617	9.06288	0.60224	TCEA1	8	NM_201437.1	ILMN_2357770	Homo sapiens transcription elongation factor A (SII), 1 (TCEA1), transcript variant 2, mRNA.
110431	7.00791e-05	7.00791e-05	1.80261	7.23968	0.468742	KRT18	12	NM_000224.2	ILMN_1803408	Homo sapiens keratin 18 (KRT18), transcript variant 1, mRNA.
110433	1.48723e-07	1.48723e-07	2.79186	7.47005	0.794853	ASS1	9	NM_000050.4	ILMN_1708778	Homo sapiens argininosuccinate synthetase 1 (ASS1), transcript variant 1, mRNA.
110437	0.0208644	0.0208644	-1.27714	7.84625	0.240148	TERF1	8	NM_017489.1	ILMN_1694847	Homo sapiens telomeric repeat binding factor (NIMA-interacting) 1 (TERF1), transcript variant 1, mRNA.
110438	0.160571	0.160571	1.06287	6.54007	0.0859586	LOC645451	5	XM_928484.1	ILMN_1746857	PREDICTED: Homo sapiens similar to Golgi autoantigen, golgin subfamily A member 2 (Golgi matrix protein GM130) (LOC645451), mRNA.
110440	2.61986e-05	2.61986e-05	1.70534	10.3954	0.420875	ITGB1	10	NM_033668.1	ILMN_1714820	Homo sapiens integrin, beta 1 (fibronectin receptor, beta polypeptide, antigen CD29 includes MDF2, MSK12) (ITGB1), transcript variant 1D, mRNA.
110441	0.534439	0.534439	-1.0233	6.76884	0.0683938	ACADS	12	NM_000017.1	ILMN_1795104	Homo sapiens acyl-Coenzyme A dehydrogenase, C-2 to C-3 short chain (ACADS), nuclear gene encoding mitochondrial protein, mRNA.
110445	2.19611e-06	2.19611e-06	3.96175	8.73834	1.07193	NUMB	14	NM_001005744.1	ILMN_1705114	Homo sapiens numb homolog (Drosophila) (NUMB), transcript variant 2, mRNA.
110446	0.808456	0.808456	-1.01472	6.63362	0.109549		20	BQ012634	ILMN_1890209	UI-1-BC1p-asv-g-06-0-UI.s1 NCI_CGAP_Pl3 Homo sapiens cDNA clone UI-1-BC1p-asv-g-06-0-UI 3, mRNA sequence
110450	7.01674e-05	7.01674e-05	-1.6835	9.12989	0.414364	SLC12A9	7	NM_020246.2	ILMN_1695962	Homo sapiens solute carrier family 12 (potassium/chloride transporters), member 9 (SLC12A9), mRNA.
110451	0.00378466	0.00378466	1.27045	9.51573	0.209367	SSR1	6	NM_003144.2	ILMN_1750693	Homo sapiens signal sequence receptor, alpha (translocon-associated protein alpha) (SSR1), mRNA.
110452	0.967188	0.967188	1.00086	6.61726	0.0380863		10	BF593206	ILMN_1906526	7o50c07.x1 NCI_CGAP_Kid11 Homo sapiens cDNA clone IMAGE:3577357 3, mRNA sequence
110458	0.0576253	0.0576253	-1.10827	6.57527	0.114697	NEURL	10	NM_004210.3	ILMN_1672081	Homo sapiens neuralized homolog (Drosophila) (NEURL), mRNA.
110463	0.513006	0.513006	-1.02227	6.55844	0.0622169		10	BU633800	ILMN_1875306	UI-H-FL1-bgv-d-24-0-UI.s1 NCI_CGAP_FL1 Homo sapiens cDNA clone UI-H-FL1-bgv-d-24-0-UI 3, mRNA sequence
110465	0.279261	0.279261	1.04703	6.53567	0.0811361		1	AA640682	ILMN_1899654	nt70c11.s1 NCI_CGAP_Pr3 Homo sapiens cDNA clone IMAGE:1203860, mRNA sequence
110468	3.71574e-06	3.71574e-06	18.4732	10.2725	2.27497	S100A16	1	NM_080388.1	ILMN_1728049	Homo sapiens S100 calcium binding protein A16 (S100A16), mRNA.
110471	0.431321	0.431321	-1.02671	6.55485	0.0624405	MUC4	3	NM_018406.3	ILMN_2321153	Homo sapiens mucin 4, cell surface associated (MUC4), transcript variant 1, mRNA.
110474	0.00093077	0.00093077	1.76258	8.90061	0.471636	GSS	20	NM_000178.2	ILMN_1683462	Homo sapiens glutathione synthetase (GSS), mRNA.
110475	0.556264	0.556264	1.018	6.54257	0.0558196			DR979660	ILMN_1842180	SM014906 Placenta 3 EST Homo sapiens cDNA clone ID_14906 3', mRNA sequence
110477	0.20363	0.20363	-1.04746	6.53495	0.0710584	C11orf40	11	NM_144663.1	ILMN_1673982	Homo sapiens chromosome 11 open reading frame 40 (C11orf40), mRNA.
110482	0.36223	0.36223	1.04118	6.48499	0.0833489	PATE2	11	NM_212555.1	ILMN_1765039	Homo sapiens prostate and testis expressed 2 (PATE2), mRNA.
110491	0.64493	0.64493	-1.02579	6.56675	0.101108	LOC390349	12	XM_372472.2	ILMN_1783864	PREDICTED: Homo sapiens similar to small nuclear ribonucleoprotein D2 (LOC390349), mRNA.
110494	0.0859522	0.0859522	-1.0691	6.53166	0.080228	OR2T35	1	NM_001001827.1	ILMN_2148122	Homo sapiens olfactory receptor, family 2, subfamily T, member 35 (OR2T35), mRNA.
110500	0.946588	0.946588	1.00442	6.60947	0.119245	FBXL5	4	NM_033535.2	ILMN_1735051	Homo sapiens F-box and leucine-rich repeat protein 5 (FBXL5), transcript variant 2, mRNA.
110521	0.643837	0.643837	-1.0112	6.52273	0.0440857			AI791714	ILMN_1842471	nl06h05.y5 NCI_CGAP_Pr11 Homo sapiens cDNA clone IMAGE:1029561, mRNA sequence
110523	0.0366379	0.0366379	1.12571	7.30873	0.12375		3	AV700714	ILMN_1833478	AV700714 GKC Homo sapiens cDNA clone GKCAEH11 3, mRNA sequence
110524	0.829524	0.829524	-1.00894	6.5411	0.0750915			BQ276750	ILMN_1847037	AGENCOURT_7025310 NIH_MGC_126 Homo sapiens cDNA clone IMAGE:5809748 5, mRNA sequence
110537	0.779767	0.779767	1.01756	6.5676	0.113243			BG564611	ILMN_1891757	602584296F1 NIH_MGC_76 Homo sapiens cDNA clone IMAGE:4712302 5, mRNA sequence
110538	0.351755	0.351755	-1.06661	6.5578	0.130519	LOC647466		XM_936529.1	ILMN_1759402	PREDICTED: Homo sapiens similar to phosphodiesterase 4D interacting protein isoform 1 (LOC647466), mRNA.
110541	0.349663	0.349663	-1.02635	6.51831	0.0524293	LOC391013	1	XM_372769.4	ILMN_1656867	PREDICTED: Homo sapiens similar to Group IIC secretory phospholipase A2 precursor (Phosphatidylcholine 2-acylhydrolase GIIC) (GIIC sPLA2) (PLA2-8) (14 kDa phospholipase A2) (LOC391013), mRNA.
110544	0.647949	0.647949	1.01077	6.53763	0.0429316		11	F03766	ILMN_1866514	HSC29A082 normalized infant brain cDNA Homo sapiens cDNA clone c-29a08 3, mRNA sequence
110546	0.4461	0.4461	-1.04602	6.46221	0.109869		9	BX954200	ILMN_1892991	DKFZp781C0353_r1 781 (synonym: hlcc4) Homo sapiens cDNA clone DKFZp781C0353 5, mRNA sequence
110553	0.348577	0.348577	-1.03758	6.5457	0.0742252		4	AI950657	ILMN_1883641	wx51h05.x1 NCI_CGAP_Lu28 Homo sapiens cDNA clone IMAGE:2547225 3, mRNA sequence
110554	0.610041	0.610041	-1.02442	6.46581	0.0867497	LOC728185	2	XM_001126803.1	ILMN_1767456	PREDICTED: Homo sapiens similar to Gamma-2-syntrophin (G2SYN) (Syntrophin 5) (SYN5) (LOC728185), mRNA.
110561	0.00510373	0.00510373	-1.32804	7.77971	0.251812	NDST2	10	NM_003635.2	ILMN_2206344	Homo sapiens N-deacetylase/N-sulfotransferase (heparan glucosaminyl) 2 (NDST2), mRNA.
110563	0.965952	0.965952	1.00228	6.60166	0.0968925	LOC645686	13	XM_928695.1	ILMN_1671856	PREDICTED: Homo sapiens similar to general transcription factor II, i isoform 1 (LOC645686), mRNA.
110564	0.0437496	0.0437496	-1.08887	6.57229	0.0911144	LOC653801	3	XM_934188.2	ILMN_1651806	PREDICTED: Homo sapiens hypothetical LOC653801 (LOC653801), mRNA.
110575	4.63052e-09	4.63052e-09	2.32351	7.38731	0.650941	KIAA0672	17	NM_014859.3	ILMN_2065022	Homo sapiens KIAA0672 gene product (KIAA0672), mRNA.
110592	0.314593	0.314593	-1.05239	6.67735	0.0963132	SUSD2	22	NM_019601.3	ILMN_1693270	Homo sapiens sushi domain containing 2 (SUSD2), mRNA.
110598	0.863924	0.863924	1.00848	6.59727	0.0894254	LOC646162	Y	XM_929124.1	ILMN_1813297	PREDICTED: Homo sapiens similar to hypothetical gene supported by AK125149 (LOC646162), mRNA.
110600	0.436543	0.436543	-1.05457	6.65344	0.127207	LOC648424		XM_943319.1	ILMN_1673489	PREDICTED: Homo sapiens hypothetical LOC648424 (LOC648424), mRNA.
110605	0.153389	0.153389	-1.11084	6.48131	0.146077	GEMIN7	19	NM_024707.2	ILMN_2327181	Homo sapiens gem (nuclear organelle) associated protein 7 (GEMIN7), transcript variant 1, mRNA.
110615	0.122969	0.122969	1.1069	7.22312	0.132548	DNAJC17	15	NM_018163.1	ILMN_1703573	Homo sapiens DnaJ (Hsp40) homolog, subfamily C, member 17 (DNAJC17), mRNA.
110619	0.158214	0.158214	-1.06541	6.54422	0.0888959		11	DB304627	ILMN_1817181	DB304627 BRAWH3 Homo sapiens cDNA clone BRAWH3004458 3, mRNA sequence
110626	0.747018	0.747018	-1.01611	6.57824	0.0901886		8	AW105202	ILMN_1834918	xd75g11.x1 Soares_NFL_T_GBC_S1 Homo sapiens cDNA clone IMAGE:2603492 3, mRNA sequence
110630	0.0400004	0.0400004	-1.13931	6.5999	0.137875	C3orf57	3	NM_001040100.1	ILMN_1757639	Homo sapiens chromosome 3 open reading frame 57 (C3orf57), mRNA.
110634	0.709498	0.709498	1.0204	6.58532	0.0988535	JUP	17	NM_021991.1	ILMN_2366864	Homo sapiens junction plakoglobin (JUP), transcript variant 2, mRNA.
110639	0.0144568	0.0144568	1.2116	6.73441	0.182388	MAPK14	6	NM_139012.1	ILMN_1788002	Homo sapiens mitogen-activated protein kinase 14 (MAPK14), transcript variant 2, mRNA.
110646	0.661088	0.661088	-1.01317	6.63254	0.0545624	NRAP	10	NM_006175.3	ILMN_2312587	Homo sapiens nebulin-related anchoring protein (NRAP), transcript variant 1, mRNA.
110653	0.00743827	0.00743827	-1.23634	6.87207	0.192352	NPL	1	NM_030769.1	ILMN_1782070	Homo sapiens N-acetylneuraminate pyruvate lyase (dihydrodipicolinate synthase) (NPL), mRNA.
110661	0.000893897	0.000893897	1.63922	9.66504	0.410818	TSPAN4	11	NM_001025235.1	ILMN_1718607	Homo sapiens tetraspanin 4 (TSPAN4), transcript variant 3, mRNA.
110669	0.0113829	0.0113829	1.45367	9.22104	0.348964	USO1	4	NM_003715.2	ILMN_1692121	Homo sapiens USO1 homolog, vesicle docking protein (yeast) (USO1), mRNA.
110670	0.296098	0.296098	-1.0864	6.61013	0.150997	LOC649318		XM_938385.1	ILMN_1779765	PREDICTED: Homo sapiens hypothetical protein LOC649318 (LOC649318), mRNA.
110671	0.168104	0.168104	-1.0649	6.51024	0.0899679			AF315715	ILMN_1829846	Homo sapiens ovarian cancer-related protein 3 (OCR3) mRNA, partial cds
110673	0.806344	0.806344	-1.01317	6.56725	0.0969808		5	DB335843	ILMN_1900789	DB335843 TESTI2 Homo sapiens cDNA clone TESTI2000940 3, mRNA sequence
110674	0.379821	0.379821	-1.04789	6.54509	0.0999646	PTER	10	NM_030664.3	ILMN_2392624	Homo sapiens phosphotriesterase related (PTER), transcript variant 2, mRNA.
110678	0.788675	0.788675	-1.03016	8.22792	0.201573	KIAA0368	9	NM_001080398.1	ILMN_1847822	Homo sapiens KIAA0368 (KIAA0368), mRNA.
110682	7.89541e-06	7.89541e-06	3.20154	8.51063	0.91075	S100A11	1	NM_005620.1	ILMN_1750101	Homo sapiens S100 calcium binding protein A11 (S100A11), mRNA.
110685	0.121933	0.121933	-1.1234	6.72904	0.151531	SYK	9	NM_003177.3	ILMN_2059549	Homo sapiens spleen tyrosine kinase (SYK), mRNA.
110703	0.0626022	0.0626022	1.12325	6.5554	0.131475	LOC642730	8	XM_931047.1	ILMN_1658200	PREDICTED: Homo sapiens hypothetical protein LOC642730 (LOC642730), mRNA.
110706	1.92091e-05	1.92091e-05	-3.11156	7.50815	0.893065	EFS	14	NM_032459.1	ILMN_1702105	Homo sapiens embryonal Fyn-associated substrate (EFS), transcript variant 2, mRNA.
110707	0.161244	0.161244	-1.05837	6.57809	0.0800786	ANKAR	2	NM_144708.2	ILMN_2112829	Homo sapiens ankyrin and armadillo repeat containing (ANKAR), mRNA.
110711	0.000643846	0.000643846	-1.24067	6.85218	0.177801	TM2D2	8	NM_078473.2	ILMN_1741171	Homo sapiens TM2 domain containing 2 (TM2D2), transcript variant 1, mRNA.
110717	0.503668	0.503668	1.05285	6.63674	0.14243	WHSC1	4	NM_001042424.1	ILMN_2296335	Homo sapiens Wolf-Hirschhorn syndrome candidate 1 (WHSC1), transcript variant 10, mRNA.
110719	0.0257428	0.0257428	1.35103	8.03177	0.301737	SLC16A3	17	NM_004207.2	ILMN_2364022	Homo sapiens solute carrier family 16, member 3 (monocarboxylic acid transporter 4) (SLC16A3), transcript variant 2, mRNA.
110725	0.117488	0.117488	-1.03673	6.53146	0.0465266		18	BU570434	ILMN_1822075	AGENCOURT_10405054 NIH_MGC_82 Homo sapiens cDNA clone IMAGE:6622157 5, mRNA sequence
110730	0.341681	0.341681	-1.04534	6.55087	0.0880484	C1R	12	XM_930681.1	ILMN_1656242	PREDICTED: Homo sapiens complement component 1, r subcomponent, transcript variant 3 (C1R), mRNA.
110731	0.538785	0.538785	-1.04129	8.33752	0.121365	ADAM23	2	NM_003812.2	ILMN_2060086	Homo sapiens ADAM metallopeptidase domain 23 (ADAM23), mRNA.
110735	0.75133	0.75133	1.01103	6.49939	0.0630114	SOX6	11	NM_017508.1	ILMN_2395506	Homo sapiens SRY (sex determining region Y)-box 6 (SOX6), transcript variant 1, mRNA.
110736	0.550454	0.550454	1.02363	6.57656	0.0720593		2	BM993281	ILMN_1900137	UI-H-DT0-avi-i-12-0-UI.s1 NCI_CGAP_DT0 Homo sapiens cDNA clone IMAGE:5879891 3, mRNA sequence
110739	0.0050101	0.0050101	-1.25227	7.11655	0.199478	ZNF394	7	NM_032164.2	ILMN_1807514	Homo sapiens zinc finger protein 394 (ZNF394), mRNA.
110743	0.206846	0.206846	-1.10914	7.04567	0.159708	OSBPL1A	18	NM_080597.2	ILMN_1773063	Homo sapiens oxysterol binding protein-like 1A (OSBPL1A), transcript variant OSBPL1B, mRNA.
110747	0.412922	0.412922	-1.04174	6.5348	0.0933045	BCL2L15	1	NM_001010922.2	ILMN_1694666	Homo sapiens BCL2-like 15 (BCL2L15), mRNA.
110754	0.784679	0.784679	1.01445	6.53977	0.0954625	RBM35A	8	NM_001034915.1	ILMN_1749180	Homo sapiens RNA binding motif protein 35A (RBM35A), transcript variant 2, mRNA.
110762	0.462316	0.462316	1.01014	6.51353	0.0254818		9	BI913141	ILMN_1916248	603179887F1 NIH_MGC_121 Homo sapiens cDNA clone IMAGE:5244117 5, mRNA sequence
110767	0.495001	0.495001	-1.03482	6.55433	0.0928471	SHC2	19	XM_375550.3	ILMN_1754942	PREDICTED: Homo sapiens SHC (Src homology 2 domain containing) transforming protein 2 (SHC2), mRNA.
110768	0.993751	0.993751	-1.0003	6.51835	0.0703883	MYH1	17	NM_005963.3	ILMN_2051113	Homo sapiens myosin, heavy chain 1, skeletal muscle, adult (MYH1), mRNA.
130008	0.000121034	0.000121034	1.76672	6.88624	0.455644	ARHGAP24	4	NM_001042669.1	ILMN_2352633	Homo sapiens Rho GTPase activating protein 24 (ARHGAP24), transcript variant 3, mRNA.
130014	0.335439	0.335439	-1.03834	6.55414	0.0738136		7	DA152293	ILMN_1843961	DA152293 BRAMY2 Homo sapiens cDNA clone BRAMY2010517 5, mRNA sequence
130017	0.230981	0.230981	1.04589	6.54628	0.0723999	LOC645335	4	XM_928372.1	ILMN_1803201	PREDICTED: Homo sapiens hypothetical protein LOC645335 (LOC645335), mRNA.
130020	0.000554505	0.000554505	1.5429	7.91029	0.356326	C14orf159		NM_024952.5	ILMN_1721106	Homo sapiens chromosome 14 open reading frame 159 (C14orf159), mRNA.
130021	0.477996	0.477996	1.02598	6.54456	0.0670154	IL2RA	10	NM_000417.1	ILMN_1683774	Homo sapiens interleukin 2 receptor, alpha (IL2RA), mRNA.
130022	0.100977	0.100977	-1.16717	10.3915	0.19223	CDCA5	11	NM_080668.2	ILMN_1683450	Homo sapiens cell division cycle associated 5 (CDCA5), mRNA.
130026	0.503262	0.503262	1.04796	6.60862	0.129452	LOC646173	15	XM_929132.1	ILMN_1736254	PREDICTED: Homo sapiens similar to chromosome 9 open reading frame 79 (LOC646173), mRNA.
130037	0.00194772	0.00194772	1.59851	7.35114	0.399364	PHF5A	22	NM_032758.3	ILMN_1775901	Homo sapiens PHD finger protein 5A (PHF5A), mRNA.
130039	0.919449	0.919449	-1.0041	6.5941	0.0733685	C21orf94	21	XR_017891.1	ILMN_1767601	PREDICTED: Homo sapiens chromosome 21 open reading frame 94 (C21orf94), misc RNA.
130041	0.944826	0.944826	1.00281	6.60984	0.0736007	NR1I3	1	NM_001077469.1	ILMN_1684106	Homo sapiens nuclear receptor subfamily 1, group I, member 3 (NR1I3), transcript variant 6, mRNA.
130047	0.878006	0.878006	1.00885	6.51085	0.104144		X	W27086	ILMN_1882020	20b11 Human retina cDNA randomly primed sublibrary Homo sapiens cDNA, mRNA sequence
130048	1.11377e-05	1.11377e-05	-1.47038	7.02571	0.302292	KIAA1958	9	NM_133465.2	ILMN_1769140	Homo sapiens KIAA1958 (KIAA1958), mRNA.
130050	0.845354	0.845354	-1.01544	6.54287	0.142622	LOC653652	16	XM_933026.1	ILMN_1699443	PREDICTED: Homo sapiens similar to small optic lobes homolog (Drosophila) (LOC653652), mRNA.
130053	0.169582	0.169582	-1.04775	6.53973	0.066942		6	DA015083	ILMN_1884027	DA015083 ADRGL2 Homo sapiens cDNA clone ADRGL2008245 5, mRNA sequence
130056	0.0148848	0.0148848	-1.1497	6.74423	0.132877	C20orf96	20	NM_153269.1	ILMN_1808633	Homo sapiens chromosome 20 open reading frame 96 (C20orf96), mRNA.
130064	4.44554e-05	4.44554e-05	-2.06945	7.4129	0.575979	AGA	4	NM_000027.2	ILMN_1802631	Homo sapiens aspartylglucosaminidase (AGA), mRNA.
130068	0.663499	0.663499	1.01334	6.54667	0.0556574			BQ706262	ILMN_1831577	AGENCOURT_8484933 NIH_MGC_113 Homo sapiens cDNA clone IMAGE:6301016 5, mRNA sequence
130070	0.0226936	0.0226936	-1.27003	7.11792	0.236619	IFT172	2	NM_015662.1	ILMN_1784178	Homo sapiens intraflagellar transport 172 homolog (Chlamydomonas) (IFT172), mRNA.
130075	0.925111	0.925111	-1.00758	6.6185	0.145553	NCK2	2	NM_003581.2	ILMN_2356632	Homo sapiens NCK adaptor protein 2 (NCK2), transcript variant 1, mRNA.
130079	0.459201	0.459201	1.02797	6.64623	0.0692568	CCDC11	18	NM_145020.2	ILMN_1746949	Homo sapiens coiled-coil domain containing 11 (CCDC11), mRNA.
130086	5.17007e-06	5.17007e-06	-2.11191	7.5562	0.583973	CYB561	17	NM_001915.3	ILMN_1771179	Homo sapiens cytochrome b-561 (CYB561), transcript variant 1, mRNA.
130088	0.982789	0.982789	-1.00087	6.59178	0.0727915		21	AI830992	ILMN_1869025	wj80h07.x1 NCI_CGAP_Lym12 Homo sapiens cDNA clone IMAGE:2409181 3, mRNA sequence
130091	0.768816	0.768816	1.01891	6.54287	0.115969		1	T16493	ILMN_1881681	NIB1388 Normalized infant brain, Bento Soares Homo sapiens cDNA 3end, mRNA sequence
130093	0.528228	0.528228	1.03058	6.70328	0.0881397	MT1H	16	NM_005951.2	ILMN_2124802	Homo sapiens metallothionein 1H (MT1H), mRNA.
130095	0.704813	0.704813	1.01762	6.5572	0.084114	PDZK3	5	NM_178140.1	ILMN_1717722	Homo sapiens PDZ domain containing 3 (PDZK3), transcript variant 1, mRNA.
130097	0.441167	0.441167	1.03683	6.54414	0.0874147	LCE1E		XM_944301.1	ILMN_1689849	PREDICTED: Homo sapiens late cornified envelope 1E, transcript variant 3 (LCE1E), mRNA.
130102	0.00328991	0.00328991	-1.06884	6.6601	0.0578618	GGA1	22	NM_013365.3	ILMN_1681668	Homo sapiens golgi associated, gamma adaptin ear containing, ARF binding protein 1 (GGA1), transcript variant 1, mRNA.
130110	0.000339362	0.000339362	-1.40723	6.77597	0.277917	ASB9	X	NM_024087.1	ILMN_2373728	Homo sapiens ankyrin repeat and SOCS box-containing 9 (ASB9), transcript variant 2, mRNA.
130114	0.131081	0.131081	-1.08787	6.71506	0.111822		12	BM722470	ILMN_1883445	UI-E-EO0-ahx-p-21-0-UI.r1 UI-E-EO0 Homo sapiens cDNA clone UI-E-EO0-ahx-p-21-0-UI 5, mRNA sequence
130121	0.894439	0.894439	1.00587	8.00869	0.0799917	HSF2	6	NM_004506.2	ILMN_1800311	Homo sapiens heat shock transcription factor 2 (HSF2), mRNA.
130128	0.178939	0.178939	-1.10667	6.72323	0.14813	LOC285016	2	NM_001002919.1	ILMN_2089752	Homo sapiens hypothetical protein LOC285016 (LOC285016), mRNA.
130129	0.306424	0.306424	-1.07743	6.57203	0.138542		14	BM681618	ILMN_1907766	UI-E-EJ0-aij-f-01-0-UI.s1 UI-E-EJ0 Homo sapiens cDNA clone UI-E-EJ0-aij-f-01-0-UI 3, mRNA sequence
130131	0.0924306	0.0924306	1.09018	6.62803	0.10528	ACSL4	X	NM_022977.1	ILMN_2391458	Homo sapiens acyl-CoA synthetase long-chain family member 4 (ACSL4), transcript variant 2, mRNA.
130133	0.585384	0.585384	1.03286	6.51979	0.108886		5	AI369563	ILMN_1849600	ta69d07.x1 Soares_total_fetus_Nb2HF8_9w Homo sapiens cDNA clone IMAGE:2049325 3 similar to contains element MER28 repetitive element ;, mRNA sequence
130138	0.824783	0.824783	1.01344	7.01461	0.109555	APCDD1L	20	NM_153360.1	ILMN_1689431	Homo sapiens adenomatosis polyposis coli down-regulated 1-like (APCDD1L), mRNA.
130142	0.00139802	0.00139802	1.5336	8.89136	0.360061	LOC653994		XM_944429.1	ILMN_1737586	PREDICTED: Homo sapiens similar to Eukaryotic translation initiation factor 4H (eIF-4H) (Williams-Beuren syndrome chromosome region 1 protein homolog), transcript variant 2 (LOC653994), mRNA.
130148	1.49628e-06	1.49628e-06	3.78012	7.90696	1.03418	GALNTL4	11	NM_198516.1	ILMN_1673773	Homo sapiens UDP-N-acetyl-alpha-D-galactosamine:polypeptide N-acetylgalactosaminyltransferase-like 4 (GALNTL4), mRNA.
130152	0.830904	0.830904	-1.01113	6.58391	0.0940979		X	BF055925	ILMN_1914985	7i75f03.y1 NCI_CGAP_Brn20 Homo sapiens cDNA clone IMAGE:3340541 5, mRNA sequence
130154	0.146611	0.146611	-1.05392	6.73167	0.0719835	ZC4H2	X	NM_018684.1	ILMN_1752088	Homo sapiens zinc finger, C4H2 domain containing (ZC4H2), mRNA.
130156	0.20881	0.20881	-1.06971	6.53531	0.104279	PDE1B	12	NM_000924.2	ILMN_1805098	Homo sapiens phosphodiesterase 1B, calmodulin-dependent (PDE1B), mRNA.
130161	0.500974	0.500974	-1.03212	6.63368	0.0869206	LCK	1	NM_001042771.1	ILMN_2377109	Homo sapiens lymphocyte-specific protein tyrosine kinase (LCK), transcript variant 1, mRNA.
130162	0.250241	0.250241	1.09452	6.52301	0.15107		20	DB341379	ILMN_1886218	DB341379 TESTI4 Homo sapiens cDNA clone TESTI4039406 3, mRNA sequence
130164	0.00070193	0.00070193	1.4868	7.49533	0.327681	SPAG9	17	NM_003971.3	ILMN_1728256	Homo sapiens sperm associated antigen 9 (SPAG9), mRNA.
130167	0.729538	0.729538	-1.02104	6.55308	0.109746	FAAH2	X	NM_174912.2	ILMN_1679158	Homo sapiens fatty acid amide hydrolase 2 (FAAH2), mRNA.
130168	0.664191	0.664191	-1.01259	6.61663	0.0526857	NEDD1	12	NM_152905.2	ILMN_2206151	Homo sapiens neural precursor cell expressed, developmentally down-regulated 1 (NEDD1), mRNA.
130176	0.464568	0.464568	1.04688	6.75048	0.116332	LOC653625	15	XM_934846.1	ILMN_1786290	PREDICTED: Homo sapiens similar to Golgi autoantigen, golgin subfamily A member 6 (Golgin linked to PML) (Golgin-like protein), transcript variant 2 (LOC653625), mRNA.
130181	0.660429	0.660429	1.01752	6.56945	0.0722695	ANKRD22	10	NM_144590.2	ILMN_1799848	Homo sapiens ankyrin repeat domain 22 (ANKRD22), mRNA.
130184	0.389585	0.389585	1.04004	6.58998	0.0855146		3	H10060	ILMN_1907052	ym03e05.s1 Soares infant brain 1NIB Homo sapiens cDNA clone IMAGE:46630 3, mRNA sequence
130187	0.000922049	0.000922049	-1.69303	9.63024	0.438024	PAPSS1	4	NM_005443.4	ILMN_1781819	Homo sapiens 3'-phosphoadenosine 5'-phosphosulfate synthase 1 (PAPSS1), mRNA.
130189	0.280746	0.280746	1.06088	6.63233	0.104634	CYP4Z2P	1	XR_000161.4	ILMN_1797170	PREDICTED: Homo sapiens cytochrome P450 4Z2 pseudogene, transcript variant 3 (CYP4Z2P), misc RNA.
130192	0.316473	0.316473	1.02464	6.68673	0.0460773	ZCWPW2	3	NM_001040432.1	ILMN_2054461	Homo sapiens zinc finger, CW type with PWWP domain 2 (ZCWPW2), mRNA.
130193	0.565796	0.565796	-1.02557	6.58297	0.0808731	ACADL	2	NM_001608.2	ILMN_1660890	Homo sapiens acyl-Coenzyme A dehydrogenase, long chain (ACADL), nuclear gene encoding mitochondrial protein, mRNA.
130195	0.832791	0.832791	1.00637	6.51356	0.0545968			AW514171	ILMN_1911968	hd24f04.x1 Soares_NFL_T_GBC_S1 Homo sapiens cDNA clone IMAGE:2910463 3 similar to contains LTR8.b1 LTR8 repetitive element ;, mRNA sequence
130196	0.0898438	0.0898438	-1.09105	6.60656	0.105612		2	CD515724	ILMN_1851451	AGENCOURT_14367543 NIH_MGC_181 Homo sapiens cDNA clone IMAGE:30399180 5, mRNA sequence
130204	0.715611	0.715611	-1.01651	6.52227	0.0819242		13	DB337502	ILMN_1895023	DB337502 TESTI2 Homo sapiens cDNA clone TESTI2022651 3, mRNA sequence
130215	0.0069435	0.0069435	-1.18075	6.86462	0.150018	CCNG2	4	NM_004354.1	ILMN_1747244	Homo sapiens cyclin G2 (CCNG2), mRNA.
130220	0.000376624	0.000376624	1.56205	8.58614	0.363541	MRTO4	1	NM_016183.3	ILMN_1689800	Homo sapiens mRNA turnover 4 homolog (S. cerevisiae) (MRTO4), mRNA.
130221	0.0708176	0.0708176	-1.08499	6.62164	0.0943113	EPS8L2		XM_943956.1	ILMN_1691047	PREDICTED: Homo sapiens EPS8-like 2, transcript variant 7 (EPS8L2), mRNA.
130224	0.51752	0.51752	-1.04027	14.9549	0.11268	LOC440589		XM_942424.2	ILMN_1652768	PREDICTED: Homo sapiens similar to ribosomal protein S2, transcript variant 3 (LOC440589), mRNA.
130228	2.17367e-05	2.17367e-05	-1.93863	7.1121	0.521263	HDHD1A	X	NM_012080.3	ILMN_1710136	Homo sapiens haloacid dehalogenase-like hydrolase domain containing 1A (HDHD1A), mRNA.
130239	0.560834	0.560834	-1.03403	6.95819	0.105895	DPH2	1	NM_001384.4	ILMN_1763162	Homo sapiens DPH2 homolog (S. cerevisiae) (DPH2), transcript variant 1, mRNA.
130241	2.25148e-05	2.25148e-05	-1.78792	8.12567	0.457652	SMARCB1	22	NM_001007468.1	ILMN_2403458	Homo sapiens SWI/SNF related, matrix associated, actin dependent regulator of chromatin, subfamily b, member 1 (SMARCB1), transcript variant 2, mRNA.
130242	0.819311	0.819311	1.0118	6.55575	0.0932881	H2BFXP	X	NR_003238.1	ILMN_2234730	Homo sapiens H2B histone family, member X, pseudogene (H2BFXP), non-coding RNA.
130243	0.938186	0.938186	1.00618	6.68599	0.143983			DB375383	ILMN_1898727	DB375383 PLACE1 Homo sapiens cDNA clone PLACE1004762 3, mRNA sequence
130253	0.795739	0.795739	1.0144	6.64892	0.100427		4	BQ429265	ILMN_1879142	AGENCOURT_7838753 NIH_MGC_82 Homo sapiens cDNA clone IMAGE:6101372 5, mRNA sequence
130255	0.185235	0.185235	1.114	8.24893	0.159714	CSNK2A1	20	NM_001895.3	ILMN_2386355	Homo sapiens casein kinase 2, alpha 1 polypeptide (CSNK2A1), transcript variant 2, mRNA.
130259	0.943401	0.943401	-1.00351	6.61709	0.0894617		6	DB303172	ILMN_1830676	DB303172 BRAMY3 Homo sapiens cDNA clone BRAMY3006777 3, mRNA sequence
130270	0.0809481	0.0809481	1.06882	6.58167	0.0789446			AI005575	ILMN_1902850	ov58e07.s1 Soares_testis_NHT Homo sapiens cDNA clone IMAGE:1641540 3, mRNA sequence
130273	0.493215	0.493215	1.03262	6.55062	0.0867283	OR1L4	9	NM_001005235.1	ILMN_2067813	Homo sapiens olfactory receptor, family 1, subfamily L, member 4 (OR1L4), mRNA.
130274	0.842469	0.842469	-1.00885	6.4781	0.0804487	LCK	1	NM_005356.3	ILMN_2279844	Homo sapiens lymphocyte-specific protein tyrosine kinase (LCK), transcript variant 2, mRNA.
130279	0.704893	0.704893	-1.02278	6.61332	0.108473	PDE10A	6	NM_006661.1	ILMN_1782955	Homo sapiens phosphodiesterase 10A (PDE10A), mRNA.
130280	0.0197025	0.0197025	1.06594	6.80818	0.0623471	C3orf62	3	NM_198562.1	ILMN_1679339	Homo sapiens chromosome 3 open reading frame 62 (C3orf62), mRNA.
130286	0.57615	0.57615	-1.01566	6.65205	0.0511024	GAK		XM_938227.1	ILMN_1731268	PREDICTED: Homo sapiens cyclin G associated kinase, transcript variant 2 (GAK), mRNA.
130288	0.165792	0.165792	1.05629	6.61766	0.0779957		17	BM972749	ILMN_1853157	UI-CF-EC1-abr-e-10-0-UI.s1 UI-CF-EC1 Homo sapiens cDNA clone UI-CF-EC1-abr-e-10-0-UI 3, mRNA sequence
130289	1.88109e-06	1.88109e-06	-1.93515	7.15647	0.513789		4	BX119024	ILMN_1912424	BX119024 Soares_total_fetus_Nb2HF8_9w Homo sapiens cDNA clone IMAGp998F172587, mRNA sequence
130291	0.944467	0.944467	1.00322	6.61928	0.0836218	SLC24A4	14	NM_153648.2	ILMN_1815949	Homo sapiens solute carrier family 24 (sodium/potassium/calcium exchanger), member 4 (SLC24A4), transcript variant 3, mRNA.
130292	0.649663	0.649663	1.03236	6.57297	0.128266		16	BX093762	ILMN_1840895	BX093762 NCI_CGAP_GC6 Homo sapiens cDNA clone IMAGp998P125541, mRNA sequence
130296	0.69599	0.69599	1.03115	6.48981	0.143276		1	BC043534	ILMN_1906957	Homo sapiens, clone IMAGE:5169349, mRNA
130300	0.600764	0.600764	-1.0269	6.87161	0.0930794	ZNF174	16	NM_001032292.1	ILMN_1663158	Homo sapiens zinc finger protein 174 (ZNF174), transcript variant 2, mRNA.
130301	0.001992	0.001992	1.25734	8.02641	0.195125	KIAA0146	8	NM_001080394.1	ILMN_1887174	Homo sapiens KIAA0146 (KIAA0146), mRNA.
130309	0.000679316	0.000679316	-2.16142	7.91558	0.636282	CDKN1B	12	NM_004064.2	ILMN_1722811	Homo sapiens cyclin-dependent kinase inhibitor 1B (p27, Kip1) (CDKN1B), mRNA.
130315	0.0579791	0.0579791	-1.06492	6.57547	0.0702464		2	BQ001945	ILMN_1875420	UI-H-DH1-aws-a-06-0-UI.s1 NCI_CGAP_DH1 Homo sapiens cDNA clone IMAGE:5822861 3, mRNA sequence
130324	0.674964	0.674964	1.00839	6.48995	0.0363938	TMPRSS2	21	NM_005656.2	ILMN_1791123	Homo sapiens transmembrane protease, serine 2 (TMPRSS2), mRNA.
130326	0.0338385	0.0338385	1.2942	7.65007	0.266859	GAR1	4	NM_018983.3	ILMN_1708954	Homo sapiens GAR1 ribonucleoprotein homolog (yeast) (GAR1), transcript variant 1, mRNA.
130333	0.330451	0.330451	-1.04157	6.56607	0.0791674	LOC650187		XM_944078.1	ILMN_1772168	PREDICTED: Homo sapiens hypothetical protein LOC650187 (LOC650187), mRNA.
130338	0.446123	0.446123	1.06321	6.53247	0.149683	SAA1	11	NM_000331.3	ILMN_1808732	Homo sapiens serum amyloid A1 (SAA1), transcript variant 1, mRNA.
130341	0.864308	0.864308	1.00812	6.56311	0.0858733	SMA3	5	NM_006780.1	ILMN_1745567	Homo sapiens SMA3 (SMA3), mRNA.
130343	0.231896	0.231896	1.05285	6.64647	0.0832394		17	BX106620	ILMN_1869514	BX106620 Soares_testis_NHT Homo sapiens cDNA clone IMAGp998C204170, mRNA sequence
130347	0.1583	0.1583	1.18842	7.78091	0.242257	NDE1	16	NM_017668.1	ILMN_1739805	Homo sapiens nudE nuclear distribution gene E homolog 1 (A. nidulans) (NDE1), mRNA.
130348	0.130514	0.130514	1.03876	6.63903	0.0504273		2	CA503089	ILMN_1846110	UI-CF-FN0-afp-k-20-0-UI.s1 UI-CF-FN0 Homo sapiens cDNA clone UI-CF-FN0-afp-k-20-0-UI 3, mRNA sequence
130349	0.0805747	0.0805747	-1.03946	6.53245	0.0458651	CAPN3	15	NM_212464.1	ILMN_1716357	Homo sapiens calpain 3, (p94) (CAPN3), transcript variant 8, mRNA.
130356	0.209814	0.209814	-1.07306	6.62063	0.109326		X	BQ439091	ILMN_1839609	AGENCOURT_7761579 NIH_MGC_70 Homo sapiens cDNA clone IMAGE:6020085 5, mRNA sequence
130358	0.539157	0.539157	-1.03697	6.67958	0.108994	LOC650008		XM_939096.1	ILMN_1734201	PREDICTED: Homo sapiens similar to Location Of Vulva defective family member (lov-1) (LOC650008), mRNA.
130360	0.000135827	0.000135827	-1.31726	8.65926	0.220943	IDS	X	NM_000202.3	ILMN_1758626	Homo sapiens iduronate 2-sulfatase (Hunter syndrome) (IDS), transcript variant 1, mRNA.
130364	7.94966e-06	7.94966e-06	2.39457	7.24499	0.683461	C5orf62	5	NM_032947.3	ILMN_1684368	Homo sapiens chromosome 5 open reading frame 62 (C5orf62), mRNA.
130367	0.0765535	0.0765535	1.06314	6.68887	0.0718391	ACYP2	2	NM_138448.3	ILMN_1697550	Homo sapiens acylphosphatase 2, muscle type (ACYP2), mRNA.
130368	0.344177	0.344177	1.10444	10.621	0.198169	PRKAR1A	17	NM_212472.1	ILMN_1738632	Homo sapiens protein kinase, cAMP-dependent, regulatory, type I, alpha (tissue specific extinguisher 1) (PRKAR1A), transcript variant 3, mRNA.
130369	0.540944	0.540944	1.02758	6.5386	0.0820255	DDX3Y	Y	NM_004660.2	ILMN_1732039	Homo sapiens DEAD (Asp-Glu-Ala-Asp) box polypeptide 3, Y-linked (DDX3Y), mRNA.
130370	0.000430535	0.000430535	-1.62934	7.4009	0.398975	HDAC6	X	NM_006044.2	ILMN_1798546	Homo sapiens histone deacetylase 6 (HDAC6), mRNA.
130373	0.949315	0.949315	-1.00323	6.55609	0.0920452	LOC650961		XM_944438.2	ILMN_1674053	PREDICTED: Homo sapiens hypothetical LOC650961 (LOC650961), mRNA.
130376	0.128126	0.128126	1.04421	6.54808	0.0570764	C15orf37	15	NM_175898.2	ILMN_1768855	Homo sapiens chromosome 15 open reading frame 37 (C15orf37), mRNA.
130379	0.163832	0.163832	1.07263	6.60407	0.0994857	C17orf57	17	NM_152347.3	ILMN_1688422	Homo sapiens chromosome 17 open reading frame 57 (C17orf57), mRNA.
130382	0.266977	0.266977	1.02866	7.14585	0.048762	SH3BP1	22	NM_018957.3	ILMN_1692539	Homo sapiens SH3-domain binding protein 1 (SH3BP1), mRNA.
130386	0.932484	0.932484	1.0035	6.70176	0.0747872	TNRC6A	16	NM_014494.2	ILMN_1739573	Homo sapiens trinucleotide repeat containing 6A (TNRC6A), mRNA.
130390	0.427125	0.427125	1.01936	6.59114	0.045021	OLFML1	11	NM_198474.2	ILMN_1776151	Homo sapiens olfactomedin-like 1 (OLFML1), mRNA.
130392	0.676103	0.676103	-1.01376	6.63713	0.059749	GLUL	1	NM_001033056.1	ILMN_1765208	Homo sapiens glutamate-ammonia ligase (glutamine synthetase) (GLUL), transcript variant 3, mRNA.
130397	0.616605	0.616605	1.01506	6.51872	0.0547391	LOC646507	15	XM_929432.1	ILMN_1735265	PREDICTED: Homo sapiens similar to chromosome 9 open reading frame 79 (LOC646507), mRNA.
130398	0.959814	0.959814	1.00291	6.59457	0.104641		1	DB338976	ILMN_1830653	DB338976 TESTI2 Homo sapiens cDNA clone TESTI2048655 3, mRNA sequence
130400	0.852245	0.852245	-1.01013	6.51985	0.0982581	APOF	12	NM_001638.2	ILMN_1809311	Homo sapiens apolipoprotein F (APOF), mRNA.
130402	0.679836	0.679836	-1.00991	6.49503	0.0436349	TAS2R14	12	NM_023922.1	ILMN_1801349	Homo sapiens taste receptor, type 2, member 14 (TAS2R14), mRNA.
130403	0.0277039	0.0277039	1.2654	7.33169	0.237962	RNF19B	1	NM_153341.1	ILMN_1682081	Homo sapiens ring finger protein 19B (RNF19B), mRNA.
130408	0.00110795	0.00110795	-1.68659	7.30666	0.437073	KLHL20	1	NM_014458.3	ILMN_1756525	Homo sapiens kelch-like 20 (Drosophila) (KLHL20), mRNA.
130411	0.933131	0.933131	1.00359	6.57631	0.0774871	OTUB2	14	NM_023112.2	ILMN_1792012	Homo sapiens OTU domain, ubiquitin aldehyde binding 2 (OTUB2), mRNA.
130424	0.468101	0.468101	-1.02915	6.57012	0.0735053		1	AW572893	ILMN_1848333	hf17b04.x1 Soares_NFL_T_GBC_S1 Homo sapiens cDNA clone IMAGE:2932111 3 similar to contains element MER1 repetitive element ;, mRNA sequence
130427	0.959555	0.959555	1.00132	6.58711	0.0470361	RTP2	3	NM_001004312.1	ILMN_1776146	Homo sapiens receptor (chemosensory) transporter protein 2 (RTP2), mRNA.
130431	0.949695	0.949695	1.00182	6.66673	0.0522672	GPR107	9	NM_020960.3	ILMN_1811048	Homo sapiens G protein-coupled receptor 107 (GPR107), mRNA.
130433	0.675945	0.675945	1.0606	9.85782	0.257137	CTTN	11	NM_005231.2	ILMN_1744912	Homo sapiens cortactin (CTTN), transcript variant 1, mRNA.
130435	0.472096	0.472096	1.04321	6.5798	0.109157		19	AA442245	ILMN_1858508	zv61g06.r1 Soares_testis_NHT Homo sapiens cDNA clone IMAGE:758170 5, mRNA sequence
130440	0.0655171	0.0655171	-1.11087	6.76401	0.119882	LOC643446	4	XM_001130649.1	ILMN_1680302	PREDICTED: Homo sapiens similar to ribonucleic acid binding protein S1 (LOC643446), mRNA.
130445	0.0961325	0.0961325	-1.09931	6.85967	0.116442	HYI	1	NM_031207.2	ILMN_1706660	Homo sapiens hydroxypyruvate isomerase homolog (E. coli) (HYI), mRNA.
130446	0.000215031	0.000215031	-1.52446	8.32238	0.340344	SNX11	17	NM_152244.1	ILMN_1683950	Homo sapiens sorting nexin 11 (SNX11), transcript variant 1, mRNA.
130451	0.936598	0.936598	-1.00231	6.54122	0.0525585		2	AF131779	ILMN_1874037	Homo sapiens clone 25074 mRNA sequence
130452	0.375906	0.375906	-1.04823	6.54193	0.0998993	GP5	3	NM_004488.1	ILMN_1780622	Homo sapiens glycoprotein V (platelet) (GP5), mRNA.
130458	0.457421	0.457421	1.06264	6.53978	0.151947	LOC652437		XM_941880.1	ILMN_1790099	PREDICTED: Homo sapiens similar to Zona pellucida sperm-binding protein 3 precursor (Zona pellucida glycoprotein ZP3) (Zona pellucida protein C) (Sperm receptor) (ZP3A/ZP3B) (LOC652437), mRNA.
130463	0.215409	0.215409	1.06539	6.56825	0.099258	FCGBP		XM_001131379.1	ILMN_1718984	PREDICTED: Homo sapiens Fc fragment of IgG binding protein (FCGBP), mRNA.
130468	0.530301	0.530301	1.06031	6.56881	0.172176	LOC440706	1	XM_496428.2	ILMN_1810252	PREDICTED: Homo sapiens similar to titin isoform N2-A (LOC440706), mRNA.
130471	0.90179	0.90179	-1.00484	6.62191	0.0709724			BF131986	ILMN_1821296	601820973F1 NIH_MGC_58 Homo sapiens cDNA clone IMAGE:4052635 5, mRNA sequence
130474	0.573512	0.573512	-1.06332	6.59472	0.200552	TRIM55	8	NM_033058.2	ILMN_1672479	Homo sapiens tripartite motif-containing 55 (TRIM55), transcript variant 2, mRNA.
130475	0.723836	0.723836	1.02554	6.61658	0.130103		20	AA912914	ILMN_1901032	ol27f09.s1 Soares_NFL_T_GBC_S1 Homo sapiens cDNA clone IMAGE:1524713 3, mRNA sequence
130477	0.0217443	0.0217443	-1.06594	6.70162	0.0629374		10	CA849148	ILMN_1886786	ir70c08.y1 HR85 islet Homo sapiens cDNA clone IMAGE:6607695 5, mRNA sequence
130484	0.737171	0.737171	1.01497	6.56196	0.0806386	OR5B2	11	NM_001005566.1	ILMN_1708772	Homo sapiens olfactory receptor, family 5, subfamily B, member 2 (OR5B2), mRNA.
130487	0.397964	0.397964	1.04056	6.67774	0.088041		2	BI561255	ILMN_1820586	603256406F1 NIH_MGC_97 Homo sapiens cDNA clone IMAGE:5298936 5, mRNA sequence
130491	0.17886	0.17886	1.06637	6.55695	0.093903	OR8G5	11	NM_001005198.1	ILMN_1740409	Homo sapiens olfactory receptor, family 8, subfamily G, member 5 (OR8G5), mRNA.
130494	0.54225	0.54225	1.04227	6.58723	0.125232		10	AK057388	ILMN_1886961	Homo sapiens cDNA FLJ32826 fis, clone TESTI2003104
130497	0.640881	0.640881	1.01858	6.63411	0.0722292	LOC729486	16	XR_015557.1	ILMN_1814153	PREDICTED: Homo sapiens similar to Interleukin-9 receptor precursor (IL-9R) (CD129 antigen) (LOC729486), mRNA.
130504	0.400396	0.400396	-1.03885	6.58838	0.0848274	LOC649470		XM_938552.1	ILMN_1815474	PREDICTED: Homo sapiens similar to zinc finger protein 561 (LOC649470), mRNA.
130519	3.34936e-05	3.34936e-05	-1.8273	9.438	0.476263	STAT2	12	NM_005419.2	ILMN_1690921	Homo sapiens signal transducer and activator of transcription 2, 113kDa (STAT2), mRNA.
130520	0.0608452	0.0608452	1.0695	6.61365	0.0756445		14	BQ218096	ILMN_1864554	AGENCOURT_7575792 NIH_MGC_72 Homo sapiens cDNA clone IMAGE:6047487 5, mRNA sequence
130521	0.0143932	0.0143932	-1.25553	6.72344	0.216153	C4orf23	4	NM_152544.1	ILMN_1704637	Homo sapiens chromosome 4 open reading frame 23 (C4orf23), transcript variant 2, mRNA.
130523	0.00989995	0.00989995	-1.22115	6.76223	0.18453	FUT9	6	NM_006581.3	ILMN_1878007	Homo sapiens fucosyltransferase 9 (alpha (1,3) fucosyltransferase) (FUT9), mRNA.
130524	0.0609296	0.0609296	1.08616	6.53366	0.0930612	EDIL3	5	NM_005711.3	ILMN_1689976	Homo sapiens EGF-like repeats and discoidin I-like domains 3 (EDIL3), mRNA.
130528	0.188373	0.188373	1.04488	6.49005	0.0653365	MFAP2	1	NM_017459.1	ILMN_1659565	Homo sapiens microfibrillar-associated protein 2 (MFAP2), transcript variant 1, mRNA.
130537	0.680898	0.680898	-1.01283	6.5658	0.0566363	EPHA3	3	NM_182644.1	ILMN_1782076	Homo sapiens EPH receptor A3 (EPHA3), transcript variant 2, mRNA.
130538	0.70687	0.70687	-1.01299	6.54039	0.062576	UNC45B	17	NM_001033576.1	ILMN_1698739	Homo sapiens unc-45 homolog B (C. elegans) (UNC45B), transcript variant 2, mRNA.
130541	0.239563	0.239563	-1.03533	6.5672	0.0569243		9	AW074509	ILMN_1909899	xa95a04.x1 NCI_CGAP_Co17 Homo sapiens cDNA clone IMAGE:2574510 3, mRNA sequence
130543	0.777487	0.777487	1.0164	6.56505	0.104677			BM911064	ILMN_1894947	AGENCOURT_6613466 NIH_MGC_98 Homo sapiens cDNA clone IMAGE:5455064 5, mRNA sequence
130544	0.00470982	0.00470982	1.2933	9.09755	0.22735	KIAA1160		XM_001130192.1	ILMN_1785857	PREDICTED: Homo sapiens KIAA1160 protein (KIAA1160), mRNA.
130546	0.970242	0.970242	-1.00205	6.54959	0.0997227	LOC652147		XM_941485.1	ILMN_1673306	PREDICTED: Homo sapiens similar to U5 snRNP-specific protein, 200 kDa (LOC652147), mRNA.
130551	0.0606407	0.0606407	1.33485	8.02353	0.324962	PRKCZ	1	NM_002744.4	ILMN_1697267	Homo sapiens protein kinase C, zeta (PRKCZ), transcript variant 1, mRNA.
130554	0.71222	0.71222	-1.00989	6.50086	0.0486287		10	AI991361	ILMN_1900196	ws09b06.x1 NCI_CGAP_Kid11 Homo sapiens cDNA clone IMAGE:2496659 3, mRNA sequence
130561	9.92242e-05	9.92242e-05	-2.55055	7.68697	0.747767	GSTA4	6	NM_001512.2	ILMN_1771964	Homo sapiens glutathione S-transferase A4 (GSTA4), mRNA.
130563	0.501372	0.501372	-1.03991	6.56326	0.107687	SEPN1	1	NM_020451.2	ILMN_2289887	Homo sapiens selenoprotein N, 1 (SEPN1), transcript variant 1, mRNA.
130575	0.935851	0.935851	1.00333	6.68504	0.0748957	LOC646026	17	XM_933344.1	ILMN_1684987	PREDICTED: Homo sapiens similar to hypothetical protein MGC40489 (LOC646026), mRNA.
130576	0.000164485	0.000164485	-1.72303	6.96911	0.437413	UNC5B	10	NM_170744.2	ILMN_1692665	Homo sapiens unc-5 homolog B (C. elegans) (UNC5B), mRNA.
130577	0.146964	0.146964	-1.05987	6.73383	0.0797598	KENAE	5	NM_176816.2	ILMN_1653480	Homo sapiens Kenae (KENAE), mRNA.
130593	0.0338395	0.0338395	-1.19011	6.69021	0.180101	RNF122	8	NM_024787.2	ILMN_1691119	Homo sapiens ring finger protein 122 (RNF122), mRNA.
130594	0.728444	0.728444	1.01598	6.60295	0.0831874	LOC649864		XM_941341.1	ILMN_1749409	PREDICTED: Homo sapiens similar to HLA class I histocompatibility antigen, A-29 alpha chain precursor (MHC class I antigen A*29) (Aw-19), transcript variant 1 (LOC649864), mRNA.
130598	0.0900908	0.0900908	1.05406	6.51298	0.0638455	KIAA1524	3	NM_020890.1	ILMN_2099045	Homo sapiens KIAA1524 (KIAA1524), mRNA.
130603	0.00102846	0.00102846	-1.71057	10.4529	0.447935	DYNLRB1	20	NM_014183.2	ILMN_2157435	Homo sapiens dynein, light chain, roadblock-type 1 (DYNLRB1), mRNA.
130605	0.966703	0.966703	-1.00146	6.52799	0.06323		3	BQ429228	ILMN_1861677	AGENCOURT_7908222 NIH_MGC_82 Homo sapiens cDNA clone IMAGE:6102471 5, mRNA sequence
130608	0.0749145	0.0749145	1.17293	8.77846	0.186367	PPFIA1	11	NM_003626.2	ILMN_1800164	Homo sapiens protein tyrosine phosphatase, receptor type, f polypeptide (PTPRF), interacting protein (liprin), alpha 1 (PPFIA1), transcript variant 2, mRNA.
130609	0.0338223	0.0338223	-1.11951	6.59361	0.116807	FCGBP	19	NM_003890.1	ILMN_2302757	Homo sapiens Fc fragment of IgG binding protein (FCGBP), mRNA.
130612	0.377118	0.377118	-1.02935	6.54768	0.0614991	LOC440291	15	XM_498617.2	ILMN_1671091	PREDICTED: Homo sapiens hypothetical LOC440291 (LOC440291), mRNA.
130615	0.354952	0.354952	-1.03293	6.54896	0.0659854	LOC646515	4	XM_929439.1	ILMN_1703642	PREDICTED: Homo sapiens hypothetical protein LOC646515 (LOC646515), mRNA.
130619	0.00173064	0.00173064	1.44464	7.39833	0.311908	PRPS2	X	NM_001039091.1	ILMN_1758104	Homo sapiens phosphoribosyl pyrophosphate synthetase 2 (PRPS2), transcript variant 1, mRNA.
130626	0.610322	0.610322	1.02466	7.11416	0.0876711	SOX12	20	NM_006943.2	ILMN_1736974	Homo sapiens SRY (sex determining region Y)-box 12 (SOX12), mRNA.
130630	0.547026	0.547026	1.01464	6.5683	0.044457	TMEM151A	11	NM_153266.2	ILMN_2292576	Homo sapiens transmembrane protein 151A (TMEM151A), mRNA.
130632	0.719718	0.719718	-1.02179	6.57731	0.109505		3	AI671709	ILMN_1880363	wa05a07.x1 NCI_CGAP_Kid11 Homo sapiens cDNA clone IMAGE:2297172 3, mRNA sequence
130639	1.70738e-05	1.70738e-05	-2.01552	10.0925	0.550986	RFWD2	1	NM_022457.5	ILMN_1661002	Homo sapiens ring finger and WD repeat domain 2 (RFWD2), transcript variant 1, mRNA.
130646	0.424079	0.424079	-1.0448	6.66139	0.102279	RALGPS2	1	NM_152663.2	ILMN_1813703	Homo sapiens Ral GEF with PH domain and SH3 binding motif 2 (RALGPS2), transcript variant 2, mRNA.
130647	0.182931	0.182931	-1.13819	7.53522	0.190641	PEX1	7	NM_000466.1	ILMN_1748109	Homo sapiens peroxisome biogenesis factor 1 (PEX1), mRNA.
130653	0.578462	0.578462	-1.01825	6.60206	0.0598222	ARHGAP6	X	NM_013422.2	ILMN_2388746	Homo sapiens Rho GTPase activating protein 6 (ARHGAP6), transcript variant 5, mRNA.
130661	0.893737	0.893737	1.00354	6.58356	0.0479547	LOC650795		XM_939880.1	ILMN_1790771	PREDICTED: Homo sapiens similar to T-cell receptor alpha chain V region PY14 precursor (LOC650795), mRNA.
130669	0.182587	0.182587	1.12144	9.57563	0.168691	BAG5	14	NM_004873.2	ILMN_2361695	Homo sapiens BCL2-associated athanogene 5 (BAG5), transcript variant 2, mRNA.
130670	0.106558	0.106558	1.15296	7.79883	0.179242	ZDHHC5	11	NM_015457.2	ILMN_1679358	Homo sapiens zinc finger, DHHC-type containing 5 (ZDHHC5), mRNA.
130671	0.693544	0.693544	-1.02612	6.70843	0.119449	NLE1	17	NM_018096.3	ILMN_2404454	Homo sapiens notchless homolog 1 (Drosophila) (NLE1), transcript variant 1, mRNA.
130672	0.373869	0.373869	1.05638	6.70671	0.115853	MED21	12	NM_004264.3	ILMN_1773886	Homo sapiens mediator complex subunit 21 (MED21), mRNA.
130673	0.908451	0.908451	-1.00365	6.56955	0.0574339		5	BE326771	ILMN_1860802	hr64f04.x1 NCI_CGAP_Kid11 Homo sapiens cDNA clone IMAGE:3133279 3, mRNA sequence
130674	0.0569403	0.0569403	-1.41118	8.79051	0.383531	CSF2RA		XM_942501.1	ILMN_1721204	PREDICTED: Homo sapiens colony stimulating factor 2 receptor, alpha, low-affinity (granulocyte-macrophage) (CSF2RA), mRNA.
130678	0.785053	0.785053	-1.01262	6.70996	0.0835986	CCDC147	10	NM_001008723.1	ILMN_2100287	Homo sapiens coiled-coil domain containing 147 (CCDC147), mRNA.
130681	0.816087	0.816087	-1.0132	6.62896	0.102438	RNASE6	14	NM_005615.4	ILMN_1780533	Homo sapiens ribonuclease, RNase A family, k6 (RNASE6), mRNA.
130685	0.005992	0.005992	1.43272	8.37951	0.321927	ARL8B	3	NM_018184.2	ILMN_1752837	Homo sapiens ADP-ribosylation factor-like 8B (ARL8B), mRNA.
130689	0.625594	0.625594	1.01514	6.4964	0.0564319	SLC23A2	20	NM_203327.1	ILMN_1655272	Homo sapiens solute carrier family 23 (nucleobase transporters), member 2 (SLC23A2), transcript variant 2, mRNA.
130692	0.337839	0.337839	1.06254	6.54445	0.119561		5	AW168583	ILMN_1911501	xi89f08.x1 NCI_CGAP_Mel3 Homo sapiens cDNA clone IMAGE:2652999 3, mRNA sequence
130703	0.359761	0.359761	-1.02295	6.69848	0.0466433	CCNDBP1	15	NM_012142.2	ILMN_1658743	Homo sapiens cyclin D-type binding-protein 1 (CCNDBP1), transcript variant 1, mRNA.
130707	0.622764	0.622764	-1.03076	6.92239	0.112835	ADC	1	NM_052998.2	ILMN_1659599	Homo sapiens arginine decarboxylase (ADC), mRNA.
130709	0.0114334	0.0114334	-1.20574	6.90441	0.174587	C16orf5	16	NM_013399.2	ILMN_1815812	Homo sapiens chromosome 16 open reading frame 5 (C16orf5), mRNA.
130717	0.150544	0.150544	1.20964	8.71408	0.262976	ARPC1B	7	NM_005720.2	ILMN_2085760	Homo sapiens actin related protein 2/3 complex, subunit 1B, 41kDa (ARPC1B), mRNA.
130719	0.828742	0.828742	-1.01141	6.55254	0.0952757		10	CA310441	ILMN_1819909	UI-H-FE1-bei-h-06-0-UI.s2 NCI_CGAP_FE1 Homo sapiens cDNA clone UI-H-FE1-bei-h-06-0-UI 3, mRNA sequence
130722	0.424075	0.424075	1.03068	6.56312	0.0705248	LOC390192		XM_937678.1	ILMN_1733692	PREDICTED: Homo sapiens similar to chromosome 14 open reading frame 68 (LOC390192), mRNA.
130730	0.858138	0.858138	-1.01039	6.61295	0.104996	LOC654113		XM_941965.1	ILMN_1813114	PREDICTED: Homo sapiens similar to isocitrate dehydrogenase 3, gamma (LOC654113), mRNA.
130731	0.0422239	0.0422239	-1.06897	6.56048	0.0710211		3	AA883219	ILMN_1875250	am24f01.s1 Soares_NFL_T_GBC_S1 Homo sapiens cDNA clone IMAGE:1467769 3, mRNA sequence
130735	0.00848878	0.00848878	1.2189	7.17026	0.180963	PGGT1B	5	NM_005023.2	ILMN_2156786	Homo sapiens protein geranylgeranyltransferase type I, beta subunit (PGGT1B), mRNA.
130743	0.901135	0.901135	-1.00523	6.52693	0.076173	CLEC4C	12	NM_203503.1	ILMN_1682259	Homo sapiens C-type lectin domain family 4, member C (CLEC4C), transcript variant 2, mRNA.
130747	0.260282	0.260282	1.03693	6.51553	0.0617976		13	BF515074	ILMN_1843194	UI-H-BW1-anv-a-04-0-UI.s1 NCI_CGAP_Sub7 Homo sapiens cDNA clone IMAGE:3083430 3, mRNA sequence
130750	0.000154015	0.000154015	-2.00397	7.1686	0.558325	YPEL3	16	NM_031477.4	ILMN_1791147	Homo sapiens yippee-like 3 (Drosophila) (YPEL3), transcript variant 1, mRNA.
130753	0.665614	0.665614	-1.02052	6.55064	0.085914	AIM2	1	NM_004833.1	ILMN_2214232	Homo sapiens absent in melanoma 2 (AIM2), mRNA.
130754	0.348779	0.348779	-1.03803	6.61714	0.0751258	PTPRZ1	7	NM_002851.2	ILMN_1676616	Homo sapiens protein tyrosine phosphatase, receptor-type, Z polypeptide 1 (PTPRZ1), mRNA.
130762	0.287237	0.287237	1.07084	6.66946	0.122659		10	AW510838	ILMN_1882150	hd40c12.x1 Soares_NFL_T_GBC_S1 Homo sapiens cDNA clone IMAGE:2911990 3, mRNA sequence
150008	0.124625	0.124625	1.12232	6.60043	0.151143	LOC651118		XM_940248.1	ILMN_1714427	PREDICTED: Homo sapiens similar to GTP-binding protein PTD004 isoform a (LOC651118), mRNA.
150014	0.0751511	0.0751511	-1.083	6.56367	0.0932206	LOC652238		XM_941633.1	ILMN_1805818	PREDICTED: Homo sapiens similar to G protein-coupled receptor 89 (LOC652238), mRNA.
150017	0.840009	0.840009	-1.01558	6.61132	0.139013		2	BE463771	ILMN_1905805	hy17e11.x1 NCI_CGAP_GC6 Homo sapiens cDNA clone IMAGE:3197612 3, mRNA sequence
150019	0.496753	0.496753	1.09304	7.52875	0.242273	SLAIN1	13	NM_001040153.2	ILMN_1746784	Homo sapiens SLAIN motif family, member 1 (SLAIN1), transcript variant 1, mRNA.
150020	0.119653	0.119653	-1.17172	9.05673	0.205356	C19orf22	19	NM_138774.2	ILMN_1808202	Homo sapiens chromosome 19 open reading frame 22 (C19orf22), mRNA.
150021	0.000134087	0.000134087	-1.87966	8.3193	0.505931	SMARCB1	22	NM_001007468.1	ILMN_1758823	Homo sapiens SWI/SNF related, matrix associated, actin dependent regulator of chromatin, subfamily b, member 1 (SMARCB1), transcript variant 2, mRNA.
150022	0.51746	0.51746	1.04195	6.61925	0.117279	DUSP15	20	NM_080611.3	ILMN_2382471	Homo sapiens dual specificity phosphatase 15 (DUSP15), transcript variant 1, mRNA.
150025	0.956803	0.956803	1.00253	6.58137	0.0844737	KCNIP4	4	NM_147183.3	ILMN_1787948	Homo sapiens Kv channel interacting protein 4 (KCNIP4), transcript variant 4, mRNA.
150035	0.0245019	0.0245019	-1.09769	6.56887	0.0929916	ABCA8	17	NM_007168.2	ILMN_2129886	Homo sapiens ATP-binding cassette, sub-family A (ABC1), member 8 (ABCA8), mRNA.
150037	0.0129161	0.0129161	1.17431	6.59013	0.15132		1	AI651377	ILMN_1838385	wb05e05.x1 NCI_CGAP_GC6 Homo sapiens cDNA clone IMAGE:2304800 3, mRNA sequence
150039	0.098692	0.098692	1.06913	6.57868	0.0826929	KBTBD6	13	NM_152903.4	ILMN_2049063	Homo sapiens kelch repeat and BTB (POZ) domain containing 6 (KBTBD6), mRNA.
150040	0.212369	0.212369	1.11736	7.48378	0.172879	ZNF142	2	NM_005081.2	ILMN_1676745	Homo sapiens zinc finger protein 142 (ZNF142), transcript variant 2, mRNA.
150041	9.46461e-06	9.46461e-06	-1.81698	7.02647	0.467835	MANSC1	12	NM_018050.2	ILMN_1652490	Homo sapiens MANSC domain containing 1 (MANSC1), mRNA.
150044	0.881801	0.881801	1.00745	6.52304	0.0905576	LOC645958		XR_019647.1	ILMN_1702903	PREDICTED: Homo sapiens hypothetical LOC645958 (LOC645958), mRNA.
150047	0.00108603	0.00108603	-1.46034	11.3447	0.316451	PSME1	14	NM_006263.2	ILMN_1806017	Homo sapiens proteasome (prosome, macropain) activator subunit 1 (PA28 alpha) (PSME1), transcript variant 1, mRNA.
150048	0.102801	0.102801	-1.12379	7.33853	0.145738	SEC24B	4	NM_001042734.1	ILMN_2334303	Homo sapiens SEC24 family, member B (S. cerevisiae) (SEC24B), transcript variant 2, mRNA.
150050	0.0801744	0.0801744	1.16867	8.67833	0.184535	DHX36	3	NM_020865.1	ILMN_1738272	Homo sapiens DEAH (Asp-Glu-Ala-His) box polypeptide 36 (DHX36), mRNA.
150053	0.246658	0.246658	1.05812	6.55503	0.0938578		3	AA025808	ILMN_1859895	ze91h04.s1 Soares_fetal_heart_NbHH19W Homo sapiens cDNA clone IMAGE:366391 3, mRNA sequence
150056	0.0389721	0.0389721	1.07629	6.58006	0.0774552	DPEP1	16	NM_004413.2	ILMN_1670779	Homo sapiens dipeptidase 1 (renal) (DPEP1), mRNA.
150059	0.123596	0.123596	1.15835	7.36913	0.1921	SCNN1D	1	NM_002978.2	ILMN_1754757	Homo sapiens sodium channel, nonvoltage-gated 1, delta (SCNN1D), transcript variant 2, mRNA.
150064	7.94902e-05	7.94902e-05	2.25048	8.09288	0.64615	ABHD14B	3	NM_032750.1	ILMN_2227533	Homo sapiens abhydrolase domain containing 14B (ABHD14B), mRNA.
150066	9.64654e-07	9.64654e-07	-2.99504	7.37886	0.852136	ST8SIA2	15	NM_006011.3	ILMN_1758461	Homo sapiens ST8 alpha-N-acetyl-neuraminide alpha-2,8-sialyltransferase 2 (ST8SIA2), mRNA.
150068	0.201479	0.201479	1.08108	6.584	0.118971		2	DA532438	ILMN_1866708	DA532438 FEBRA2 Homo sapiens cDNA clone FEBRA2026055 5, mRNA sequence
150070	0.000248992	0.000248992	1.26151	7.06675	0.187965	WDR33	2	NM_001006623.1	ILMN_1716086	Homo sapiens WD repeat domain 33 (WDR33), transcript variant 3, mRNA.
150072	5.26399e-05	5.26399e-05	1.52608	6.93751	0.33529	IRF8	16	NM_002163.2	ILMN_1666594	Homo sapiens interferon regulatory factor 8 (IRF8), mRNA.
150075	0.322169	0.322169	1.03445	6.55141	0.0648137	NOTCH2NL	1	NM_203458.2	ILMN_1747730	Homo sapiens Notch homolog 2 (Drosophila) N-terminal like (NOTCH2NL), mRNA.
150079	0.205464	0.205464	-1.06723	6.50921	0.100053	NTSR2		XM_001129997.1	ILMN_1716724	PREDICTED: Homo sapiens neurotensin receptor 2 (NTSR2), mRNA.
150082	0.0126373	0.0126373	-1.35732	7.16482	0.287233	SEC11C	18	NM_033280.2	ILMN_1701681	Homo sapiens SEC11 homolog C (S. cerevisiae) (SEC11C), mRNA.
150086	0.474508	0.474508	-1.03423	6.60643	0.0873044	LOC644303	6	XM_927475.1	ILMN_1694951	PREDICTED: Homo sapiens similar to ATP-dependent RNA helicase DDX24 (DEAD-box protein 24) (LOC644303), mRNA.
150088	0.621632	0.621632	1.01718	6.65364	0.0632311	LOC651820		XM_941068.1	ILMN_1738249	PREDICTED: Homo sapiens similar to Succinate dehydrogenase [ubiquinone] cytochrome b small subunit, mitochondrial precursor (CybS) (Succinate-ubiquinone reductase membrane anchor subunit) (QPs3) (CII-4) (Succinate dehydrogenase complex subunit D) (Succinate-ubiquinone oxi... (LOC651820), mRNA.
150091	0.387836	0.387836	-1.02315	6.67079	0.0496772	RNF113B	13	NM_178861.4	ILMN_1768795	Homo sapiens ring finger protein 113B (RNF113B), mRNA.
150092	0.0389823	0.0389823	1.28201	8.6424	0.261729	RBM33	7	NM_001008408.3	ILMN_1747968	Homo sapiens RNA binding motif protein 33 (RBM33), transcript variant 1, mRNA.
150093	0.336038	0.336038	-1.05058	6.71929	0.0969235	RECQL5	17	NM_001003715.2	ILMN_1653340	Homo sapiens RecQ protein-like 5 (RECQL5), transcript variant 2, mRNA.
150095	0.302294	0.302294	1.05442	9.20165	0.0976684	TP53BP2	1	NM_001031685.2	ILMN_1779706	Homo sapiens tumor protein p53 binding protein, 2 (TP53BP2), transcript variant 1, mRNA.
150097	0.373993	0.373993	-1.03795	6.60172	0.0787051	ANKRD53	2	NM_024933.2	ILMN_1772660	Homo sapiens ankyrin repeat domain 53 (ANKRD53), mRNA.
150100	0.000964216	0.000964216	-1.21605	7.07199	0.162926	S100A3	1	NM_002960.1	ILMN_1712545	Homo sapiens S100 calcium binding protein A3 (S100A3), mRNA.
150102	0.411916	0.411916	-1.06717	6.60164	0.14803		3	CA389185	ILMN_1846702	cs06e07.x1 Human Retinal pigment epithelium/choroid cDNA (Un-normalized, unamplified): cs Homo sapiens cDNA clone cs06e07 3, mRNA sequence
150114	0.842908	0.842908	-1.00956	6.66279	0.0871734	DIRAS3	1	NM_004675.2	ILMN_2174215	Homo sapiens DIRAS family, GTP-binding RAS-like 3 (DIRAS3), mRNA.
150128	0.04284	0.04284	1.09588	6.54886	0.0976977	DTWD1	15	NM_020234.3	ILMN_2207816	Homo sapiens DTW domain containing 1 (DTWD1), mRNA.
150129	1.0666e-05	1.0666e-05	1.68172	7.85199	0.407496	C1orf135	1	NM_024037.1	ILMN_1787280	Homo sapiens chromosome 1 open reading frame 135 (C1orf135), mRNA.
150131	0.0223078	0.0223078	-1.26799	10.8523	0.234619	UXT	X	NM_004182.2	ILMN_1671314	Homo sapiens ubiquitously-expressed transcript (UXT), transcript variant 2, mRNA.
150132	0.125183	0.125183	-1.06286	6.57883	0.0799436		1	AI948772	ILMN_1875541	wq26b03.x1 NCI_CGAP_Kid11 Homo sapiens cDNA clone IMAGE:2472365 3, mRNA sequence
150133	0.121668	0.121668	1.10436	6.60292	0.129192		8	BF336512	ILMN_1872472	RC2-CT0522-150900-012-g04 CT0522 Homo sapiens cDNA, mRNA sequence
150136	0.0562289	0.0562289	-1.11516	6.71662	0.121126	ESRRG	1	NM_001438.2	ILMN_1804064	Homo sapiens estrogen-related receptor gamma (ESRRG), transcript variant 1, mRNA.
150138	0.436601	0.436601	1.03457	6.60447	0.081384	LOC253573	3	XM_934672.1	ILMN_1748277	PREDICTED: Homo sapiens hypothetical protein LOC253573 (LOC253573), mRNA.
150139	0.294923	0.294923	1.08944	7.43595	0.155734	ZNF706	8	NM_001042511.1	ILMN_2366490	Homo sapiens zinc finger protein 706 (ZNF706), transcript variant 3, mRNA.
150142	0.814272	0.814272	1.00998	6.64568	0.076798	LOC650200		XM_939284.2	ILMN_1741597	PREDICTED: Homo sapiens similar to Nuclear protein 1 (Protein p8) (Candidate of metastasis 1) (LOC650200), mRNA.
150148	0.107676	0.107676	1.27204	8.61238	0.30377	MAP1S	19	NM_018174.4	ILMN_1796336	Homo sapiens microtubule-associated protein 1S (MAP1S), mRNA.
150152	0.982046	0.982046	-1.00114	6.62952	0.0920727		11	DB341941	ILMN_1831035	DB341941 TESTI4 Homo sapiens cDNA clone TESTI4051640 3, mRNA sequence
150154	0.0250695	0.0250695	-1.464	8.23288	0.381195	FAM108A3	1	NM_001080422.1	ILMN_2239772	Homo sapiens family with sequence similarity 108, member A3 (FAM108A3), mRNA.
150156	0.264097	0.264097	1.11285	6.62764	0.183522	ACBD5	10	NM_145698.2	ILMN_1693250	Homo sapiens acyl-Coenzyme A binding domain containing 5 (ACBD5), transcript variant 1, mRNA.
150162	2.65087e-06	2.65087e-06	-2.19502	7.38505	0.612535	FNDC4	2	NM_022823.1	ILMN_1663032	Homo sapiens fibronectin type III domain containing 4 (FNDC4), mRNA.
150164	0.592058	0.592058	1.02603	6.54041	0.0880521	PPIG	2	NM_004792.2	ILMN_2212156	Homo sapiens peptidylprolyl isomerase G (cyclophilin G) (PPIG), mRNA.
150167	0.607262	0.607262	1.03699	6.59282	0.129614		17	BX094072	ILMN_1823229	BX094072 Soares fetal liver spleen 1NFLS Homo sapiens cDNA clone IMAGp998J18385, mRNA sequence
150168	0.68395	0.68395	1.01397	6.50588	0.0622202		6	BG220916	ILMN_1867940	RST40715 Athersys RAGE Library Homo sapiens cDNA, mRNA sequence
150176	0.00118953	0.00118953	1.2337	7.40897	0.175973	OSGEP	14	NM_017807.2	ILMN_1753393	Homo sapiens O-sialoglycoprotein endopeptidase (OSGEP), mRNA.
150180	0.160529	0.160529	1.0844	6.64056	0.11422	MMP10	11	NM_002425.1	ILMN_1741847	Homo sapiens matrix metallopeptidase 10 (stromelysin 2) (MMP10), mRNA.
150181	0.75585	0.75585	1.00967	6.6568	0.0563559	RUVBL1		XM_939707.1	ILMN_1725352	PREDICTED: Homo sapiens RuvB-like 1 (E. coli) (RUVBL1), mRNA.
150184	0.866442	0.866442	-1.00744	6.70434	0.0800034	CDH26	20	NM_177980.1	ILMN_1765255	Homo sapiens cadherin-like 26 (CDH26), transcript variant a, mRNA.
150187	0.768974	0.768974	1.01195	6.49622	0.0735695		11	DB303607	ILMN_1889234	DB303607 BRAMY4 Homo sapiens cDNA clone BRAMY4002734 3, mRNA sequence
150192	0.213641	0.213641	1.03119	6.77821	0.0479693	HS6ST1	2	NM_004807.1	ILMN_1759987	Homo sapiens heparan sulfate 6-O-sulfotransferase 1 (HS6ST1), mRNA.
150193	0.617061	0.617061	1.03141	6.62062	0.113366			CA310177	ILMN_1901179	UI-H-FT1-big-c-14-0-UI.s1 NCI_CGAP_FT1 Homo sapiens cDNA clone UI-H-FT1-big-c-14-0-UI 3, mRNA sequence
150195	0.0044931	0.0044931	1.06082	6.61228	0.0520646		14	AW963574	ILMN_1849090	EST375647 MAGE resequences, MAGH Homo sapiens cDNA, mRNA sequence
150196	0.326795	0.326795	1.0941	6.4682	0.17359	LOC647683		XM_936739.1	ILMN_1657652	PREDICTED: Homo sapiens hypothetical protein LOC647683 (LOC647683), mRNA.
150202	0.363286	0.363286	-1.04096	6.55537	0.0830809	MPZL2	11	NM_144765.1	ILMN_1775016	Homo sapiens myelin protein zero-like 2 (MPZL2), transcript variant 2, mRNA.
150209	0.994062	0.994062	-1.00051	6.53298	0.124021		20	CA311519	ILMN_1833636	UI-CF-FN0-afd-e-14-0-UI.s1 UI-CF-FN0 Homo sapiens cDNA clone UI-CF-FN0-afd-e-14-0-UI 3, mRNA sequence
150215	0.43287	0.43287	1.04478	6.60471	0.10409		Y	AW072454	ILMN_1903014	xa06b10.x1 Soares_NFL_T_GBC_S1 Homo sapiens cDNA clone IMAGE:2567515 3, mRNA sequence
150224	0.0053209	0.0053209	-1.27175	6.9258	0.213838	LOC196752	10	NM_001010864.1	ILMN_1803743	Homo sapiens similar to CG32542-PA (LOC196752), mRNA.
150228	0.47833	0.47833	-1.03314	6.53668	0.0852617	EPHA6		NM_001080448.1	ILMN_2371119	Homo sapiens EPH receptor A6 (EPHA6), mRNA.
150240	0.369805	0.369805	1.05418	6.61646	0.110581	TRIM78P	11	NR_002777.2	ILMN_1797359	Homo sapiens tripartite motif-containing 78, pseudogene (TRIM78P), non-coding RNA.
150241	0.00141712	0.00141712	1.71277	8.44864	0.453296	MAN2C1	15	NM_006715.2	ILMN_2111739	Homo sapiens mannosidase, alpha, class 2C, member 1 (MAN2C1), mRNA.
150242	0.0784345	0.0784345	1.13647	6.59611	0.150798		13	AI073488	ILMN_1842094	ov45c09.x1 Soares_testis_NHT Homo sapiens cDNA clone IMAGE:1640272 3, mRNA sequence
150253	0.739134	0.739134	1.02563	6.56318	0.138402	LOC400299		XM_375148.3	ILMN_1728091	PREDICTED: Homo sapiens similar to Ribosome biogenesis protein BMS1 homolog (LOC400299), mRNA.
150255	0.734051	0.734051	-1.02037	6.64569	0.108142	LCAP	X	NM_001039768.2	ILMN_2067453	Homo sapiens lung carcinoma-associated protein (LCAP), mRNA.
150259	3.18182e-06	3.18182e-06	-2.96893	7.65023	0.848389	LOC642282	4	XM_925818.1	ILMN_1752406	PREDICTED: Homo sapiens similar to Tektin-3, transcript variant 1 (LOC642282), mRNA.
150270	0.675202	0.675202	-1.02868	6.55882	0.123273	CYB561	17	NM_001017918.1	ILMN_1729733	Homo sapiens cytochrome b-561 (CYB561), transcript variant 4, mRNA.
150274	0.00709385	0.00709385	-1.25082	7.67167	0.202328	THAP10	15	NM_020147.2	ILMN_1767542	Homo sapiens THAP domain containing 10 (THAP10), mRNA.
150278	0.328839	0.328839	1.06222	6.60292	0.116968		12	AW779079	ILMN_1904613	ho48c09.x1 Soares_NFL_T_GBC_S1 Homo sapiens cDNA clone IMAGE:3040624 3, mRNA sequence
150280	0.0184416	0.0184416	1.20606	7.85696	0.181812	HECTD3	1	NM_024602.4	ILMN_1656902	Homo sapiens HECT domain containing 3 (HECTD3), mRNA.
150286	0.298903	0.298903	1.07247	6.6567	0.128145		4	BX092456	ILMN_1819988	BX092456 Soares fetal liver spleen 1NFLS Homo sapiens cDNA clone IMAGp998F1288 ; IMAGE:111755, mRNA sequence
150288	8.03153e-06	8.03153e-06	-2.60736	10.2652	0.750135	UBE1	X	NM_003334.2	ILMN_1683609	Homo sapiens ubiquitin-activating enzyme E1 (UBE1), transcript variant 1, mRNA.
150291	0.484497	0.484497	1.04024	7.01702	0.104571	ZNF616	19	NM_178523.3	ILMN_1719219	Homo sapiens zinc finger protein 616 (ZNF616), mRNA.
150292	0.34454	0.34454	-1.05438	6.7619	0.105716	LOC644482	1	XM_927612.1	ILMN_1666853	PREDICTED: Homo sapiens similar to NADH dehydrogenase (ubiquinone) 1 alpha subcomplex, 3, 9kDa (LOC644482), mRNA.
150296	0.229856	0.229856	1.04754	6.55339	0.074781	LOC643808	20	XM_927089.1	ILMN_1693382	PREDICTED: Homo sapiens similar to zinc finger protein 420 (LOC643808), mRNA.
150300	0.0355201	0.0355201	-1.05353	6.56493	0.054288	PKHD1L1	8	NM_177531.4	ILMN_1717886	Homo sapiens polycystic kidney and hepatic disease 1 (autosomal recessive)-like 1 (PKHD1L1), mRNA.
150301	0.136057	0.136057	1.0968	6.5325	0.123944		12	AW301012	ILMN_1910256	xk11d03.x1 NCI_CGAP_Co20 Homo sapiens cDNA clone IMAGE:2666405 3, mRNA sequence
150307	0.321628	0.321628	-1.04332	6.4996	0.0810546	LOC642832	9	XM_926234.1	ILMN_1666418	PREDICTED: Homo sapiens similar to transcription elongation regulator 1-like (LOC642832), mRNA.
150309	0.449003	0.449003	-1.0355	6.5058	0.0857161	SLC24A3	20	NM_020689.3	ILMN_1663519	Homo sapiens solute carrier family 24 (sodium/potassium/calcium exchanger), member 3 (SLC24A3), mRNA.
150315	0.062203	0.062203	1.17955	6.76666	0.186599	C21orf7	21	NM_020152.2	ILMN_1699071	Homo sapiens chromosome 21 open reading frame 7 (C21orf7), mRNA.
150324	0.653822	0.653822	1.03234	6.54073	0.129791		4	BU620605	ILMN_1896114	UI-H-FL1-bfx-o-17-0-UI.s1 NCI_CGAP_FL1 Homo sapiens cDNA clone UI-H-FL1-bfx-o-17-0-UI 3, mRNA sequence
150327	0.0568714	0.0568714	-1.22632	10.2232	0.227132	HSPH1	13	NM_006644.2	ILMN_1712888	Homo sapiens heat shock 105kDa/110kDa protein 1 (HSPH1), mRNA.
150328	0.148549	0.148549	-1.08806	6.63094	0.116139	LOC654202		XM_946257.1	ILMN_1790384	PREDICTED: Homo sapiens similar to PR domain containing 2, with ZNF domain, transcript variant 2 (LOC654202), mRNA.
150332	0.651538	0.651538	1.02094	6.48269	0.0839276	LOC650788		XM_939871.1	ILMN_1680555	PREDICTED: Homo sapiens similar to 40S ribosomal protein S28 (LOC650788), mRNA.
150333	0.76535	0.76535	1.01952	6.70031	0.117848		18	L37700	ILMN_1897346	Homo sapiens (clone 5) macronuclear mRNA
150341	0.937627	0.937627	-1.00394	6.6796	0.0911738		3	AI866653	ILMN_1842448	tz52a07.x1 NCI_CGAP_Brn52 Homo sapiens cDNA clone IMAGE:2292180 3, mRNA sequence
150343	0.000574072	0.000574072	-1.34444	12.8839	0.243382		1	AK095855	ILMN_1869109	Homo sapiens cDNA FLJ38536 fis, clone HCHON2001200
150348	0.733414	0.733414	-1.01831	6.67291	0.0970772		18	N51987	ILMN_1842818	yz07g01.s1 Soares_multiple_sclerosis_2NbHMSP Homo sapiens cDNA clone IMAGE:282384 3, mRNA sequence
150349	0.109224	0.109224	-1.14769	7.3562	0.1745	PHKB	16	NM_000293.1	ILMN_2288232	Homo sapiens phosphorylase kinase, beta (PHKB), transcript variant 1, mRNA.
150356	7.08027e-06	7.08027e-06	2.25843	9.28441	0.637284	PPP2R5C	14	NM_178588.1	ILMN_1789283	Homo sapiens protein phosphatase 2, regulatory subunit B', gamma isoform (PPP2R5C), transcript variant 4, mRNA.
150360	0.57634	0.57634	-1.04126	6.5872	0.133013		5	BG460179	ILMN_1909516	RST42639 Athersys RAGE Library Homo sapiens cDNA, mRNA sequence
150367	0.808727	0.808727	-1.01314	6.57801	0.0979547	TRIM42	3	NM_152616.3	ILMN_1718142	Homo sapiens tripartite motif-containing 42 (TRIM42), mRNA.
150369	0.0959064	0.0959064	-1.0469	6.5565	0.0563403		5	BQ432570	ILMN_1912505	AGENCOURT_7906478 NIH_MGC_82 Homo sapiens cDNA clone IMAGE:6104002 5, mRNA sequence
150372	0.205075	0.205075	1.08555	6.65542	0.126137	LNPEP	5	NM_005575.2	ILMN_1798433	Homo sapiens leucyl/cystinyl aminopeptidase (LNPEP), transcript variant 1, mRNA.
150373	0.895935	0.895935	1.00379	6.52566	0.0523902	FABP4	8	NM_001442.1	ILMN_1773006	Homo sapiens fatty acid binding protein 4, adipocyte (FABP4), mRNA.
150376	0.341127	0.341127	1.04185	6.69273	0.0813071		20	CR738137	ILMN_1886525	CR738137 Soares_testis_NHT Homo sapiens cDNA clone IMAGp971D1846 ; IMAGE:731424 5, mRNA sequence
150377	0.187442	0.187442	1.05514	6.53601	0.0797477	B3GALT5	21	NM_033172.1	ILMN_2378654	Homo sapiens UDP-Gal:betaGlcNAc beta 1,3-galactosyltransferase, polypeptide 5 (B3GALT5), transcript variant 4, mRNA.
150379	0.918637	0.918637	-1.00733	6.62053	0.129678			AI694475	ILMN_1858084	wd62f11.x1 NCI_CGAP_Lu24 Homo sapiens cDNA clone IMAGE:2336205 3, mRNA sequence
150382	0.783819	0.783819	-1.01284	6.5971	0.0845407	OR8G1	11	NM_001002905.1	ILMN_1768894	Homo sapiens olfactory receptor, family 8, subfamily G, member 1 (OR8G1), mRNA.
150386	0.543799	0.543799	1.04092	6.58646	0.121743	LOC642624	12	XM_926095.1	ILMN_1799414	PREDICTED: Homo sapiens similar to ZK84.1 (LOC642624), mRNA.
150390	0.848005	0.848005	1.00907	6.67374	0.085484	LOC652771		XM_942413.1	ILMN_1777299	PREDICTED: Homo sapiens similar to general transcription factor II, i isoform 1 (LOC652771), mRNA.
150392	7.17452e-05	7.17452e-05	-1.99776	8.05962	0.55065		10	AK125150	ILMN_1849941	Homo sapiens cDNA FLJ43160 fis, clone FCBBF2000199
150397	0.0836842	0.0836842	1.09819	7.73943	0.111849	IRF3	19	NM_001571.2	ILMN_1765649	Homo sapiens interferon regulatory factor 3 (IRF3), mRNA.
150398	0.973922	0.973922	-1.00088	6.5411	0.0487339	RUNX1T1	8	NM_175634.1	ILMN_1723477	Homo sapiens runt-related transcription factor 1; translocated to, 1 (cyclin D-related) (RUNX1T1), transcript variant 2, mRNA.
150400	0.631216	0.631216	1.02808	6.7175	0.105667	LBA1	3	NM_014831.1	ILMN_1750321	Homo sapiens lupus brain antigen 1 (LBA1), mRNA.
150402	0.402596	0.402596	1.0453	6.62502	0.0990201		10	BQ025014	ILMN_1838170	UI-1-BB1p-atq-a-04-0-UI.s1 NCI_CGAP_Pl6 Homo sapiens cDNA clone UI-1-BB1p-atq-a-04-0-UI 3, mRNA sequence
150408	0.998529	0.998529	-1.00016	6.77617	0.153042		X	BX103929	ILMN_1884160	BX103929 Soares_NFL_T_GBC_S1 Homo sapiens cDNA clone IMAGp998B145777, mRNA sequence
150414	0.56205	0.56205	-1.02204	6.58539	0.0691815	OLA1	2	NM_013341.3	ILMN_1709075	Homo sapiens Obg-like ATPase 1 (OLA1), transcript variant 1, mRNA.
150424	0.698313	0.698313	1.0219	6.59688	0.101983	PPIL2	22	NM_014337.3	ILMN_1729690	Homo sapiens peptidylprolyl isomerase (cyclophilin)-like 2 (PPIL2), transcript variant 1, mRNA.
150427	0.893621	0.893621	1.00534	6.55254	0.072168	LOC647500	1	XM_001128547.1	ILMN_1679073	PREDICTED: Homo sapiens similar to phosphodiesterase 4D interacting protein isoform 1 (LOC647500), mRNA.
150431	0.485311	0.485311	1.02098	6.6757	0.0551436		12	DB041535	ILMN_1834318	DB041535 TESTI2 Homo sapiens cDNA clone TESTI2028635 5, mRNA sequence
150435	0.0130896	0.0130896	1.17144	7.66052	0.149173	DOCK6	19	NM_020812.1	ILMN_1801226	Homo sapiens dedicator of cytokinesis 6 (DOCK6), mRNA.
150437	0.0140661	0.0140661	1.06958	6.69887	0.0637791	LOC644590	1	XM_927705.1	ILMN_1664233	PREDICTED: Homo sapiens similar to EVIN1 (LOC644590), mRNA.
150438	0.0735192	0.0735192	-1.20828	8.28973	0.220286	MID1IP1	X	NM_021242.4	ILMN_1668960	Homo sapiens MID1 interacting protein 1 (gastrulation specific G12 homolog (zebrafish)) (MID1IP1), transcript variant 1, mRNA.
150440	0.436144	0.436144	1.02868	6.55848	0.0676326	WDR89	14	NM_001008726.1	ILMN_1709825	Homo sapiens WD repeat domain 89 (WDR89), transcript variant 1, mRNA.
150441	5.8074e-06	5.8074e-06	2.63761	11.2469	0.757993	TIGA1	5	NM_053000.1	ILMN_1654609	Homo sapiens TIGA1 (TIGA1), mRNA.
150445	0.103005	0.103005	1.09636	6.52608	0.11493	LOC338328		XM_937357.1	ILMN_1748596	PREDICTED: Homo sapiens high density lipoprotein-binding protein (LOC338328), mRNA.
150446	4.19909e-07	4.19909e-07	-10.3775	8.34676	1.81425	PHOX2A	11	NM_005169.2	ILMN_1670681	Homo sapiens paired-like homeobox 2a (PHOX2A), mRNA.
150450	0.439316	0.439316	-1.03217	6.62301	0.0762509	NUDT12	5	NM_031438.2	ILMN_1745988	Homo sapiens nudix (nucleoside diphosphate linked moiety X)-type motif 12 (NUDT12), mRNA.
150451	0.0105684	0.0105684	-1.04944	6.49924	0.0447729		13	AW193886	ILMN_1832320	xm19b12.x1 NCI_CGAP_Ut4 Homo sapiens cDNA clone IMAGE:2684639 3, mRNA sequence
150458	0.000825907	0.000825907	-1.48271	6.99437	0.326729	MDK	11	NM_001012334.1	ILMN_1723087	Homo sapiens midkine (neurite growth-promoting factor 2) (MDK), transcript variant 1, mRNA.
150463	0.999283	0.999283	1.00003	6.6711	0.0661198	CDCP1	3	NM_178181.1	ILMN_1688670	Homo sapiens CUB domain containing protein 1 (CDCP1), transcript variant 2, mRNA.
150465	0.00515772	0.00515772	1.28234	8.20196	0.220857	MSH3	5	NM_002439.2	ILMN_1719471	Homo sapiens mutS homolog 3 (E. coli) (MSH3), mRNA.
150470	0.240998	0.240998	-1.04193	6.52316	0.0675357	LOC441052		XM_944238.2	ILMN_1705148	PREDICTED: Homo sapiens hypothetical gene supported by AF131741 (LOC441052), mRNA.
150471	0.00325254	0.00325254	1.17622	6.73853	0.141002	CCDC68	18	NM_025214.1	ILMN_2203876	Homo sapiens coiled-coil domain containing 68 (CCDC68), mRNA.
150474	5.13947e-06	5.13947e-06	3.33121	8.80156	0.939947	CA12	15	NM_001218.3	ILMN_1720998	Homo sapiens carbonic anhydrase XII (CA12), transcript variant 1, mRNA.
150475	0.853319	0.853319	1.01562	6.68911	0.152114	LARP1B	4	NM_018078.2	ILMN_1765212	Homo sapiens La ribonucleoprotein domain family, member 1B (LARP1B), transcript variant 1, mRNA.
150482	0.866444	0.866444	1.01028	6.51222	0.110403	SLITRK2	X	NM_032539.2	ILMN_1795170	Homo sapiens SLIT and NTRK-like family, member 2 (SLITRK2), mRNA.
150484	0.380034	0.380034	1.05873	6.67963	0.122008			AA504277	ILMN_1829209	aa61d08.s1 NCI_CGAP_GCB1 Homo sapiens cDNA clone IMAGE:825423 3, mRNA sequence
150487	0.566668	0.566668	1.02344	6.56888	0.0743822	SOX30	5	NM_178424.1	ILMN_1702430	Homo sapiens SRY (sex determining region Y)-box 30 (SOX30), transcript variant 1, mRNA.
150491	0.00709766	0.00709766	-1.09103	6.75489	0.0787633	LOC401622	X	NM_001013689.1	ILMN_1660568	Homo sapiens similar to LINE-1 reverse transcriptase homolog (LOC401622), mRNA.
150494	0.000455044	0.000455044	1.51688	6.99803	0.340907	NTN1	17	NM_004822.2	ILMN_1873621	Homo sapiens netrin 1 (NTN1), mRNA.
150497	0.177591	0.177591	1.04315	6.5334	0.061583	SLC2A9	4	NM_001001290.1	ILMN_1723803	Homo sapiens solute carrier family 2 (facilitated glucose transporter), member 9 (SLC2A9), transcript variant 2, mRNA.
150500	0.782885	0.782885	-1.01028	6.63069	0.0674762		20	AW070198	ILMN_1864360	xa09b04.x1 Soares_NFL_T_GBC_S1 Homo sapiens cDNA clone IMAGE:2567791 3, mRNA sequence
150504	0.000558014	0.000558014	1.22709	6.77633	0.168171	AMPD3	11	NM_000480.2	ILMN_1774447	Homo sapiens adenosine monophosphate deaminase (isoform E) (AMPD3), transcript variant 1, mRNA.
150520	0.836189	0.836189	1.01586	6.64726	0.138173		15	AA302842	ILMN_1867119	EST10539 Adipose tissue, white I Homo sapiens cDNA 5 end, mRNA sequence
150521	0.11265	0.11265	1.07187	6.6678	0.0885857		11	BX115203	ILMN_1827320	BX115203 Soares_testis_NHT Homo sapiens cDNA clone IMAGp998F084106, mRNA sequence
150528	5.04334e-05	5.04334e-05	-1.80706	7.96139	0.469151	MAEA	4	NM_005882.3	ILMN_2327090	Homo sapiens macrophage erythroblast attacher (MAEA), transcript variant 2, mRNA.
150538	0.132759	0.132759	-1.11558	6.73357	0.145722	SLIT1	10	NM_003061.1	ILMN_1756959	Homo sapiens slit homolog 1 (Drosophila) (SLIT1), mRNA.
150541	0.261952	0.261952	-1.04434	6.6765	0.0741651	SMAD1	4	NM_005900.2	ILMN_1670540	Homo sapiens SMAD family member 1 (SMAD1), transcript variant 1, mRNA.
150543	0.000399687	0.000399687	1.49621	8.62248	0.32882	FAM83D	20	NM_030919.2	ILMN_1781943	Homo sapiens family with sequence similarity 83, member D (FAM83D), mRNA.
150544	0.148075	0.148075	-1.19841	9.35207	0.248838	PSMC4	19	NM_006503.2	ILMN_2395389	Homo sapiens proteasome (prosome, macropain) 26S subunit, ATPase, 4 (PSMC4), transcript variant 1, mRNA.
150546	0.331358	0.331358	-1.02725	6.55039	0.0523429	ARSB	5	NM_198709.1	ILMN_1668727	Homo sapiens arylsulfatase B (ARSB), transcript variant 2, mRNA.
150551	0.083332	0.083332	1.0971	6.99841	0.110568	FMNL3	12	NM_198900.2	ILMN_2395214	Homo sapiens formin-like 3 (FMNL3), transcript variant 2, mRNA.
150553	0.979299	0.979299	1.00193	6.60924	0.134745	NHEDC1	4	NM_139173.2	ILMN_1673417	Homo sapiens Na+/H+ exchanger domain containing 1 (NHEDC1), transcript variant 1, mRNA.
150564	0.182228	0.182228	-1.05499	6.59966	0.0787377	CALR3	19	NM_145046.2	ILMN_2167223	Homo sapiens calreticulin 3 (CALR3), mRNA.
150575	0.0011835	0.0011835	-1.61701	8.12549	0.402616	PMS2L5	7	NM_174930.2	ILMN_2083333	Homo sapiens postmeiotic segregation increased 2-like 5 (PMS2L5), mRNA.
150576	0.979395	0.979395	-1.00171	6.70876	0.119722	RGS3	9	NM_134427.1	ILMN_1763371	Homo sapiens regulator of G-protein signaling 3 (RGS3), transcript variant 4, mRNA.
150577	0.571114	0.571114	1.04171	9.55987	0.132685	EIF4G1	3	NM_198244.1	ILMN_2370772	Homo sapiens eukaryotic translation initiation factor 4 gamma, 1 (EIF4G1), transcript variant 3, mRNA.
150592	0.456553	0.456553	1.03542	6.62703	0.0868765	TAS2R5	7	NM_018980.2	ILMN_1752867	Homo sapiens taste receptor, type 2, member 5 (TAS2R5), mRNA.
150598	0.380283	0.380283	1.06163	6.63827	0.127921		X	BQ010753	ILMN_1884878	UI-1-BC1-ajr-f-08-0-UI.s1 NCI_CGAP_Pl2 Homo sapiens cDNA clone UI-1-BC1-ajr-f-08-0-UI 3, mRNA sequence
150600	0.0335795	0.0335795	-1.11901	6.73502	0.116244			BG190619	ILMN_1832508	RST9693 Athersys RAGE Library Homo sapiens cDNA, mRNA sequence
150601	0.418158	0.418158	1.037	6.63016	0.0837788		6	AA658377	ILMN_1845778	nu22f12.s1 NCI_CGAP_Pr2 Homo sapiens cDNA clone IMAGE:1208783, mRNA sequence
150603	0.531486	0.531486	1.02874	6.61881	0.083547		5	AI243380	ILMN_1849271	qh36a06.x1 Soares_NFL_T_GBC_S1 Homo sapiens cDNA clone IMAGE:1846738 3, mRNA sequence
150605	0.0540209	0.0540209	1.16546	6.95159	0.169077	YTHDC2	5	NM_022828.2	ILMN_1725760	Homo sapiens YTH domain containing 2 (YTHDC2), mRNA.
150608	0.0167507	0.0167507	1.11539	6.862	0.105065	LOC646426	10	XM_929353.1	ILMN_1699806	PREDICTED: Homo sapiens similar to TFIIH basal transcription factor complex helicase XPB subunit (Basic transcription factor 2 89 kDa subunit) (BTF2-p89) (TFIIH 89 kDa subunit) (DNA-repair protein complementing XP-B cells) (Xeroderma pigmentosum group B complementing prot... (LOC646426), mRNA.
150609	0.464262	0.464262	-1.02624	6.69632	0.0657291	LOC652493		XM_941953.1	ILMN_1739508	PREDICTED: Homo sapiens similar to Ig kappa chain V-I region HK102 precursor (LOC652493), mRNA.
150612	0.744205	0.744205	-1.01237	6.52314	0.0685914	ROBO4	11	NM_019055.4	ILMN_1665449	Homo sapiens roundabout homolog 4, magic roundabout (Drosophila) (ROBO4), mRNA.
150619	0.347162	0.347162	1.03419	6.68139	0.0674533		1	AW445083	ILMN_1916543	UI-H-BI3-akd-d-08-0-UI.s1 NCI_CGAP_Sub5 Homo sapiens cDNA clone IMAGE:2733759 3, mRNA sequence
150626	0.877799	0.877799	1.00405	6.93088	0.0477023	LOC641710	11	XM_930648.1	ILMN_1670410	PREDICTED: Homo sapiens hypothetical protein LOC641710, transcript variant 1 (LOC641710), mRNA.
150630	0.000865176	0.000865176	-1.45462	8.48525	0.311233	UBE2G1	17	NM_003342.4	ILMN_1719039	Homo sapiens ubiquitin-conjugating enzyme E2G 1 (UBC7 homolog, yeast) (UBE2G1), mRNA.
150634	0.479031	0.479031	-1.01205	6.66837	0.0313714		2	CB265963	ILMN_1828438	1004868 Human Fat Cell 5-Stretch Plus cDNA Library Homo sapiens cDNA 5', mRNA sequence
150646	0.0996317	0.0996317	1.1118	6.75138	0.131387		5	AI688822	ILMN_1858321	wd41d01.x1 Soares_NFL_T_GBC_S1 Homo sapiens cDNA clone IMAGE:2330689 3, mRNA sequence
150647	0.10217	0.10217	-1.09724	6.66693	0.115718	NTNG2	9	NM_032536.1	ILMN_1806448	Homo sapiens netrin G2 (NTNG2), mRNA.
150669	0.349037	0.349037	-1.10341	7.53283	0.198144	TULP4	6	NM_020245.3	ILMN_2337740	Homo sapiens tubby like protein 4 (TULP4), transcript variant 1, mRNA.
150670	0.551919	0.551919	1.02785	6.61463	0.0850331	LOC644602	9	XM_927716.1	ILMN_1688595	PREDICTED: Homo sapiens hypothetical protein LOC644602 (LOC644602), mRNA.
150671	0.913551	0.913551	1.00467	6.66306	0.0777804		6	L23544	ILMN_1890851	Human (clone z159) retinal mRNA
150672	0.00103342	0.00103342	-1.37407	7.45595	0.265193	KLHL7	7	NM_001031710.1	ILMN_1674458	Homo sapiens kelch-like 7 (Drosophila) (KLHL7), transcript variant 1, mRNA.
150678	0.00106857	0.00106857	-1.56555	7.56593	0.374419	C10orf26	10	NM_001083913.1	ILMN_1658830	Homo sapiens chromosome 10 open reading frame 26 (C10orf26), transcript variant 1, mRNA.
150681	1.87259e-05	1.87259e-05	2.05543	9.17305	0.566747	ZNHIT6	1	NM_017953.2	ILMN_1668540	Homo sapiens zinc finger, HIT type 6 (ZNHIT6), mRNA.
150682	0.672961	0.672961	-1.02195	6.67724	0.0939992		4	DB036142	ILMN_1907068	DB036142 TESTI2 Homo sapiens cDNA clone TESTI2021722 5, mRNA sequence
150689	0.0708239	0.0708239	1.08446	6.61251	0.0937471	LOC642428	8	XM_930806.1	ILMN_1701521	PREDICTED: Homo sapiens hypothetical protein LOC642428 (LOC642428), mRNA.
150692	0.00192475	0.00192475	1.96595	8.49802	0.575281	SLC26A6	3	NM_134426.2	ILMN_1785252	Homo sapiens solute carrier family 26, member 6 (SLC26A6), transcript variant 3, mRNA.
150703	0.029872	0.029872	-1.06541	6.61299	0.064597	IFNA4	9	NM_021068.1	ILMN_2202096	Homo sapiens interferon, alpha 4 (IFNA4), mRNA.
150706	0.00506124	0.00506124	-1.6095	8.07216	0.422242	UGP2	2	NM_006759.3	ILMN_2389155	Homo sapiens UDP-glucose pyrophosphorylase 2 (UGP2), transcript variant 1, mRNA.
150711	0.707297	0.707297	-1.0165	6.60169	0.0794919	LOC441868		XM_497647.3	ILMN_1813239	PREDICTED: Homo sapiens similar to Tyrosine-protein phosphatase non-receptor type 11 (Protein-tyrosine phosphatase SYP) (SH-PTP2) (SHP-2) (Shp2) (LOC441868), mRNA.
150719	0.667151	0.667151	-1.01272	6.63756	0.053714	DNTTIP2	1	NM_014597.3	ILMN_1708345	Homo sapiens deoxynucleotidyltransferase, terminal, interacting protein 2 (DNTTIP2), mRNA.
150725	0.597961	0.597961	-1.03815	6.67335	0.130314	MYOCD	17	NM_153604.1	ILMN_1680273	Homo sapiens myocardin (MYOCD), mRNA.
150730	0.297286	0.297286	1.06207	6.66837	0.10996	ANKRD36	2	NM_198555.3	ILMN_2382431	Homo sapiens ankyrin repeat domain 36 (ANKRD36), mRNA.
150735	0.0794486	0.0794486	1.06351	6.68063	0.0727706		17	BX117204	ILMN_1895227	BX117204 NCI_CGAP_Kid12 Homo sapiens cDNA clone IMAGp998G125957, mRNA sequence
150739	0.125321	0.125321	1.07868	6.65295	0.0993467	C1orf113	1	NM_024676.3	ILMN_1789140	Homo sapiens chromosome 1 open reading frame 113 (C1orf113), mRNA.
150743	0.315048	0.315048	1.10837	7.12297	0.194254	LOC642250	1	XM_925774.1	ILMN_1771861	PREDICTED: Homo sapiens similar to 60S ribosomal protein L17 (L23), transcript variant 1 (LOC642250), mRNA.
150746	0.226385	0.226385	-1.0513	6.47049	0.0800241	MAGEB10	X	NM_182506.2	ILMN_1703034	Homo sapiens melanoma antigen family B, 10 (MAGEB10), mRNA.
150747	0.984294	0.984294	1.00095	6.60756	0.0871635	FAIM	3	NM_001033032.1	ILMN_2351548	Homo sapiens Fas apoptotic inhibitory molecule (FAIM), transcript variant 3, mRNA.
150750	0.302342	0.302342	1.09756	8.71388	0.171597	LOC347292	9	XM_294581.3	ILMN_1654445	PREDICTED: Homo sapiens similar to ribosomal protein L36 (LOC347292), mRNA.
150762	1.97939e-05	1.97939e-05	3.34007	7.52675	0.949015	OSCAR	19	NM_130771.3	ILMN_1741917	Homo sapiens osteoclast associated, immunoglobulin-like receptor (OSCAR), transcript variant 3, mRNA.
150767	0.182009	0.182009	1.16248	12.5118	0.221339	BANF1	11	NM_003860.2	ILMN_2179837	Homo sapiens barrier to autointegration factor 1 (BANF1), mRNA.
150768	0.53798	0.53798	1.01913	6.62244	0.0567364		15	DN912770	ILMN_1897579	MCF7RNAL15P07TR Human MCF7 breast cancer cell line near full length normalized library (MCF7_EST) Homo sapiens cDNA clone MCF7_RNA_L_15_P07, mRNA sequence
160008	0.81575	0.81575	-1.00755	6.58979	0.0586301	CTPS2	X	NM_019857.3	ILMN_1690693	Homo sapiens CTP synthase II (CTPS2), transcript variant 1, mRNA.
160010	0.118975	0.118975	-1.06013	6.66914	0.075553		16	BC033938	ILMN_1842967	Homo sapiens cDNA clone IMAGE:5272174
160014	0.374592	0.374592	1.05878	6.69639	0.120819	SVIL	10	NM_021738.2	ILMN_1659306	Homo sapiens supervillin (SVIL), transcript variant 2, mRNA.
160019	0.00304493	0.00304493	1.50567	8.86558	0.354521	SORT1	1	NM_002959.4	ILMN_1707077	Homo sapiens sortilin 1 (SORT1), mRNA.
160021	0.0712791	0.0712791	-1.09814	6.65933	0.108371		X	BQ019141	ILMN_1904111	UI-H-DT1-awm-p-14-0-UI.s1 NCI_CGAP_DT1 Homo sapiens cDNA clone IMAGE:5891581 3, mRNA sequence
160022	0.921968	0.921968	1.00217	6.66262	0.0401904		6	AW665181	ILMN_1901998	hj01a02.x1 Soares_NFL_T_GBC_S1 Homo sapiens cDNA clone IMAGE:2980490 3, mRNA sequence
160026	0.718471	0.718471	-1.06169	7.47707	0.302718	MTMR6	13	NM_004685.3	ILMN_1717180	Homo sapiens myotubularin related protein 6 (MTMR6), mRNA.
160037	0.734953	0.734953	1.02404	6.64527	0.127813	LOC641977	7	XM_001133108.1	ILMN_1790759	PREDICTED: Homo sapiens similar to cell division cycle 10 homolog (LOC641977), mRNA.
160039	0.695152	0.695152	-1.02102	6.63353	0.0968885	LOC648080		XM_937131.1	ILMN_1815629	PREDICTED: Homo sapiens similar to Elongation factor 1-delta (EF-1-delta) (Antigen NY-CO-4) (LOC648080), mRNA.
160040	0.854903	0.854903	-1.00683	6.61471	0.0675162	LOC642434	10	XM_930817.1	ILMN_1777901	PREDICTED: Homo sapiens hypothetical protein LOC642434 (LOC642434), mRNA.
160041	0.125364	0.125364	-1.10317	6.6296	0.128801		6	BX110500	ILMN_1914080	BX110500 Soares_pregnant_uterus_NbHPU Homo sapiens cDNA clone IMAGp998G171156, mRNA sequence
160044	0.0852412	0.0852412	1.09699	6.55123	0.110961	KGFLP1	9	NR_003674.1	ILMN_1713823	Homo sapiens keratinocyte growth factor-like protein 1 (KGFLP1), non-coding RNA.
160047	0.629289	0.629289	1.0867	11.3298	0.315481	LOC389787	9	XM_497072.2	ILMN_1665823	PREDICTED: Homo sapiens similar to Translationally-controlled tumor protein (TCTP) (p23) (Histamine-releasing factor) (HRF) (Fortilin) (LOC389787), mRNA.
160050	0.583757	0.583757	1.03242	6.62331	0.106999	LHX5	12	NM_022363.2	ILMN_1754815	Homo sapiens LIM homeobox 5 (LHX5), mRNA.
160053	0.565408	0.565408	1.01419	6.60231	0.0451001	GPR12	13	NM_005288.1	ILMN_1703765	Homo sapiens G protein-coupled receptor 12 (GPR12), mRNA.
160056	0.437031	0.437031	1.0399	6.67528	0.0937563	LOC285423		XM_938311.2	ILMN_1686646	PREDICTED: Homo sapiens hypothetical LOC285423 (LOC285423), mRNA.
160059	0.657852	0.657852	1.01462	6.59581	0.0599254	FLJ31945	13	XM_498563.2	ILMN_1743256	PREDICTED: Homo sapiens hypothetical gene supported by AK056507 (FLJ31945), mRNA.
160064	0.948454	0.948454	1.00306	6.53255	0.0856337	EGLN2	19	NM_017555.1	ILMN_1815686	Homo sapiens egl nine homolog 2 (C. elegans) (EGLN2), transcript variant 2, mRNA.
160066	0.271815	0.271815	1.03523	6.56042	0.060289	MS4A10	11	NM_206893.2	ILMN_1794921	Homo sapiens membrane-spanning 4-domains, subfamily A, member 10 (MS4A10), mRNA.
160068	0.0929834	0.0929834	1.0485	6.56837	0.0578172	CCDC69	5	NM_015621.2	ILMN_1657680	Homo sapiens coiled-coil domain containing 69 (CCDC69), mRNA.
160070	1.70407e-05	1.70407e-05	1.36745	6.81578	0.246019	C16orf30		NM_024600.2	ILMN_1751559	Homo sapiens chromosome 16 open reading frame 30 (C16orf30), mRNA.
160072	0.223923	0.223923	-1.03862	6.61659	0.0603312			BE858156	ILMN_1865188	7g17e07.x1 NCI_CGAP_Brn23 Homo sapiens cDNA clone IMAGE:3306756 3 similar to contains MER12.t1 MER12 repetitive element ;, mRNA sequence
160075	0.42751	0.42751	1.03747	6.64292	0.0864457		3	N34433	ILMN_1885741	yy54f12.s1 Soares_multiple_sclerosis_2NbHMSP Homo sapiens cDNA clone IMAGE:277391 3, mRNA sequence
160079	8.43875e-05	8.43875e-05	-1.54379	10.607	0.346147	MGC10997	15	NR_001565.1	ILMN_2147251	Homo sapiens pseudogene MGC10997 (MGC10997) on chromosome 15.
160088	0.157123	0.157123	1.06702	6.60204	0.0908194		12	AI143882	ILMN_1858437	qe04g02.x1 Soares_testis_NHT Homo sapiens cDNA clone IMAGE:1738034 3, mRNA sequence
160091	0.295709	0.295709	1.03874	6.57762	0.0692003			CK002089	ILMN_1873634	AGENCOURT_16387142 NIH_MGC_227 Homo sapiens cDNA clone IMAGE:30717538 5, mRNA sequence
160092	0.904603	0.904603	1.00565	6.59863	0.0851879	HSPA6	1	NM_002155.3	ILMN_1806165	Homo sapiens heat shock 70kDa protein 6 (HSP70B') (HSPA6), mRNA.
160093	0.597368	0.597368	1.02314	6.62039	0.0794904	LOC651483		XM_944710.1	ILMN_1738598	PREDICTED: Homo sapiens hypothetical LOC651483 (LOC651483), mRNA.
160095	0.0545444	0.0545444	-1.04218	6.53974	0.0456885	LOC650930		XM_944422.1	ILMN_1737486	PREDICTED: Homo sapiens hypothetical protein LOC650930 (LOC650930), mRNA.
160097	0.00184661	0.00184661	-1.39769	9.76467	0.284533	MELK	9	NM_014791.2	ILMN_2212909	Homo sapiens maternal embryonic leucine zipper kinase (MELK), mRNA.
160100	0.144282	0.144282	1.15631	6.66114	0.198138		7	BM975708	ILMN_1888195	UI-CF-EN1-acx-l-03-0-UI.s1 UI-CF-EN1 Homo sapiens cDNA clone UI-CF-EN1-acx-l-03-0-UI 3, mRNA sequence
160102	0.873088	0.873088	-1.00927	6.6663	0.104829		14	M17661	ILMN_1886789	Human T-cell receptor active alpha-chain V-region (V-J-C) mRNA, partial cds, clone AB21
160110	0.698381	0.698381	1.01761	6.67745	0.0822197		16	BU619952	ILMN_1830601	UI-H-FL1-bfv-h-11-0-UI.s1 NCI_CGAP_FL1 Homo sapiens cDNA clone UI-H-FL1-bfv-h-11-0-UI 3, mRNA sequence
160112	0.736142	0.736142	-1.01631	6.60755	0.0874827		13	BX102473	ILMN_1838571	BX102473 Soares_fetal_heart_NbHH19W Homo sapiens cDNA clone IMAGp998K124298, mRNA sequence
160113	0.202113	0.202113	1.0765	6.68675	0.112638	LOC653582	11	XM_930208.1	ILMN_1808149	PREDICTED: Homo sapiens similar to isocitrate dehydrogenase 3, gamma (LOC653582), mRNA.
160114	0.144671	0.144671	1.14166	8.40868	0.18089	SMAP1	6	NM_021940.2	ILMN_1768271	Homo sapiens stromal membrane-associated protein 1 (SMAP1), mRNA.
160121	0.000546141	0.000546141	-1.71472	7.2841	0.442935	SYNE2	14	NM_015180.4	ILMN_2391419	Homo sapiens spectrin repeat containing, nuclear envelope 2 (SYNE2), transcript variant 1, mRNA.
160128	0.677278	0.677278	-1.01521	6.59204	0.0662401		5	BQ022151	ILMN_1913063	UI-1-BB1p-ajz-c-04-0-UI.s1 NCI_CGAP_Pl6 Homo sapiens cDNA clone UI-1-BB1p-ajz-c-04-0-UI 3, mRNA sequence
160129	0.417306	0.417306	1.03524	6.69308	0.0797187	LOC401497	9	XM_376822.2	ILMN_1767980	PREDICTED: Homo sapiens similar to PRO2738 (LOC401497), mRNA.
160131	0.433125	0.433125	1.03626	6.94948	0.0846688		17	BM666794	ILMN_1848166	UI-E-CL1-aez-c-22-0-UI.s1 UI-E-CL1 Homo sapiens cDNA clone UI-E-CL1-aez-c-22-0-UI 3, mRNA sequence
160132	0.0113258	0.0113258	-1.26097	10.8279	0.216227	BAT1	6	NM_080598.4	ILMN_1686626	Homo sapiens HLA-B associated transcript 1 (BAT1), transcript variant 2, mRNA.
160136	0.0967859	0.0967859	1.13052	6.72006	0.151102		20	BX110051	ILMN_1908374	BX110051 Soares_NFL_T_GBC_S1 Homo sapiens cDNA clone IMAGp998O114503, mRNA sequence
160138	0.57828	0.57828	-1.02213	6.65283	0.0723813		7	BM193053	ILMN_1911348	TCBAP1D13236 Pediatric pre-B cell acute lymphoblastic leukemia Baylor-HGSC project=TCBA Homo sapiens cDNA clone TCBAP1323, mRNA sequence
160139	0.546374	0.546374	-1.02525	6.67113	0.0761657		5	BX118491	ILMN_1849430	BX118491 NCI_CGAP_Brn23 Homo sapiens cDNA clone IMAGp998K174954, mRNA sequence
160142	0.000418113	0.000418113	1.28664	7.10763	0.205857	GPR89A	1	NM_016334.2	ILMN_2116594	Homo sapiens G protein-coupled receptor 89A (GPR89A), mRNA.
160148	1.32044e-07	1.32044e-07	4.27468	8.83585	1.12448	AK3L1	1	NM_013410.2	ILMN_2338038	Homo sapiens adenylate kinase 3-like 1 (AK3L1), nuclear gene encoding mitochondrial protein, transcript variant 6, mRNA.
160152	3.76305e-06	3.76305e-06	-2.90953	7.50181	0.83316		7	CR622072	ILMN_1881960	full-length cDNA clone CS0DF032YA11 of Fetal brain of Homo sapiens (human)
160156	0.991304	0.991304	1.00078	6.51509	0.129475		11	BF511281	ILMN_1842828	UI-H-BI4-aoj-d-10-0-UI.s1 NCI_CGAP_Sub8 Homo sapiens cDNA clone IMAGE:3085099 3, mRNA sequence
160161	0.135086	0.135086	-1.03007	6.64788	0.0396605	LOC729399	2	XR_015531.1	ILMN_1679719	PREDICTED: Homo sapiens similar to selenophosphate synthetase (LOC729399), mRNA.
160162	0.185841	0.185841	1.09205	6.70542	0.13042	LOC652721		XM_942346.2	ILMN_1661667	PREDICTED: Homo sapiens similar to LIM homeobox protein 1 (LOC652721), mRNA.
160167	0.908457	0.908457	1.00339	6.69936	0.0534402	LOC340515		XM_943922.2	ILMN_1668427	PREDICTED: Homo sapiens hypothetical protein LOC340515 (LOC340515), mRNA.
160168	0.13891	0.13891	1.1102	6.8487	0.14107	ERCC8	5	NM_001007234.1	ILMN_1746661	Homo sapiens excision repair cross-complementing rodent repair deficiency, complementation group 8 (ERCC8), transcript variant 3, mRNA.
160170	6.95335e-05	6.95335e-05	1.7506	11.2116	0.445412	PKM2	15	NM_182471.1	ILMN_2366634	Homo sapiens pyruvate kinase, muscle (PKM2), transcript variant 3, mRNA.
160176	0.0164553	0.0164553	-1.13333	6.71515	0.120231	ZNF233	19	NM_181756.1	ILMN_1711357	Homo sapiens zinc finger protein 233 (ZNF233), mRNA.
160181	5.34741e-06	5.34741e-06	-4.52784	7.76536	1.17988	FOXRED2	22	NM_024955.4	ILMN_2130635	Homo sapiens FAD-dependent oxidoreductase domain containing 2 (FOXRED2), mRNA.
160189	0.770836	0.770836	-1.01363	6.6453	0.0845254	RYR1	19	NM_001042723.1	ILMN_1682062	Homo sapiens ryanodine receptor 1 (skeletal) (RYR1), transcript variant 2, mRNA.
160192	0.0173287	0.0173287	-1.10076	6.65961	0.0926391	LOC651868		XM_941129.1	ILMN_1658801	PREDICTED: Homo sapiens similar to Histone H2a (LOC651868), mRNA.
160193	0.0781925	0.0781925	1.07982	6.57401	0.0904732	POTE2	2	NM_001005364.1	ILMN_2370916	Homo sapiens protein expressed in prostate, ovary, testis, and placenta 2 (POTE2), transcript variant POTE-2B, mRNA.
160196	0.0201836	0.0201836	-1.10546	6.66949	0.0981124	DGCR14	22	NM_022719.2	ILMN_1754643	Homo sapiens DiGeorge syndrome critical region gene 14 (DGCR14), mRNA.
160201	0.276063	0.276063	1.06302	6.56592	0.107261		12	DA693597	ILMN_1905508	DA693597 NT2NE2 Homo sapiens cDNA clone NT2NE2013843 5, mRNA sequence
160202	0.000163037	0.000163037	-1.58201	7.01641	0.368721	ST8SIA3	18	NM_015879.2	ILMN_1855910	Homo sapiens ST8 alpha-N-acetyl-neuraminide alpha-2,8-sialyltransferase 3 (ST8SIA3), mRNA.
160204	0.0137761	0.0137761	-1.2177	9.21486	0.186438	RPP40	6	NM_006638.2	ILMN_1810423	Homo sapiens ribonuclease P/MRP 40kDa subunit (RPP40), mRNA.
160209	0.245936	0.245936	-1.15592	7.08956	0.240425	KDELC1	13	NM_024089.1	ILMN_1712505	Homo sapiens KDEL (Lys-Asp-Glu-Leu) containing 1 (KDELC1), mRNA.
160215	0.924734	0.924734	-1.00543	6.58571	0.103955	SAC	1	NM_018417.2	ILMN_1808797	Homo sapiens testicular soluble adenylyl cyclase (SAC), mRNA.
160220	0.633817	0.633817	-1.02695	6.84791	0.10223	ANAPC7	12	NM_016238.1	ILMN_2199284	Homo sapiens anaphase promoting complex subunit 7 (ANAPC7), mRNA.
160221	0.885993	0.885993	-1.00271	6.61551	0.0342196			XM_374110	ILMN_1842706	PREDICTED: Homo sapiens hypothetical LOC389268 (LOC389268), mRNA
160224	4.12515e-05	4.12515e-05	-2.80444	8.8157	0.816129	CLEC16A	16	NM_015226.1	ILMN_1781752	Homo sapiens C-type lectin domain family 16, member A (CLEC16A), mRNA.
160239	0.827262	0.827262	1.00735	6.68208	0.0609519	LOC644019	9	XM_933103.1	ILMN_1709583	PREDICTED: Homo sapiens similar to COBW domain containing 3, transcript variant 5 (LOC644019), mRNA.
160240	0.0744056	0.0744056	1.05702	6.59165	0.0647141	TRIM39	6	NM_021253.2	ILMN_1730497	Homo sapiens tripartite motif-containing 39 (TRIM39), transcript variant 1, mRNA.
160241	0.357352	0.357352	-1.05475	6.62932	0.109056		8	AA903082	ILMN_1907744	ok46c05.s1 NCI_CGAP_Lei2 Homo sapiens cDNA clone IMAGE:1517000 3, mRNA sequence
160242	1.94283e-06	1.94283e-06	4.51513	7.71027	1.17327	C13orf15	13	NM_014059.2	ILMN_1658494	Homo sapiens chromosome 13 open reading frame 15 (C13orf15), mRNA.
160243	0.306558	0.306558	1.05555	6.6771	0.100443	SMAD2	18	NM_001003652.2	ILMN_1751036	Homo sapiens SMAD family member 2 (SMAD2), transcript variant 2, mRNA.
160253	0.000170896	0.000170896	1.64679	7.35356	0.401253	MBNL1	3	NM_207295.1	ILMN_2313158	Homo sapiens muscleblind-like (Drosophila) (MBNL1), transcript variant 5, mRNA.
160255	0.0168944	0.0168944	-1.26012	7.94176	0.222609	LSM10	1	NM_032881.1	ILMN_1751803	Homo sapiens LSM10, U7 small nuclear RNA associated (LSM10), mRNA.
160259	0.105974	0.105974	1.04196	6.64799	0.0516984	ZAP70	2	NM_207519.1	ILMN_1674838	Homo sapiens zeta-chain (TCR) associated protein kinase 70kDa (ZAP70), transcript variant 2, mRNA.
160270	0.000165352	0.000165352	-2.01525	8.12239	0.5634	FXYD6	11	NM_022003.1	ILMN_1768812	Homo sapiens FXYD domain containing ion transport regulator 6 (FXYD6), mRNA.
160273	0.577653	0.577653	1.02304	6.72005	0.0752002		5	F09070	ILMN_1832072	HSC2WE112 normalized infant brain cDNA Homo sapiens cDNA clone c-2we11 3, mRNA sequence
160274	0.976904	0.976904	1.0015	6.64706	0.0935264		12	BM678512	ILMN_1849615	UI-E-EO0-ahw-i-02-0-UI.s1 UI-E-EO0 Homo sapiens cDNA clone UI-E-EO0-ahw-i-02-0-UI 3, mRNA sequence
160279	6.92539e-05	6.92539e-05	1.74047	8.2663	0.440778	SLC15A4	12	NM_145648.1	ILMN_2076463	Homo sapiens solute carrier family 15, member 4 (SLC15A4), mRNA.
160280	0.525915	0.525915	1.01517	6.61298	0.0438033	LOC202134	5	XM_932121.1	ILMN_1656232	PREDICTED: Homo sapiens hypothetical protein LOC202134, transcript variant 3 (LOC202134), mRNA.
160286	0.954008	0.954008	1.00273	7.05291	0.0856563	SCAMP4	19	NM_079834.2	ILMN_1800843	Homo sapiens secretory carrier membrane protein 4 (SCAMP4), mRNA.
160288	0.990334	0.990334	-1.00068	6.65063	0.101168	PDE4DIP	1	NM_014644.3	ILMN_1659430	Homo sapiens phosphodiesterase 4D interacting protein (myomegalin) (PDE4DIP), transcript variant 1, mRNA.
160289	0.456976	0.456976	-1.08841	7.66217	0.211653	TADA3	3	NM_006354.2	ILMN_1674866	Homo sapiens transcriptional adaptor 3 (TADA3), transcript variant 1, mRNA.
160291	0.00823886	0.00823886	1.54511	7.68184	0.397001	MVP	16	NM_017458.2	ILMN_2344373	Homo sapiens major vault protein (MVP), transcript variant 1, mRNA.
160292	0.404284	0.404284	-1.05089	6.60426	0.111328	APOBEC3H	22	NM_181773.2	ILMN_1664828	Homo sapiens apolipoprotein B mRNA editing enzyme, catalytic polypeptide-like 3H (APOBEC3H), mRNA.
160296	0.000135812	0.000135812	-1.86511	7.48483	0.499787		1	BX356403	ILMN_1912333	BX356403 Homo sapiens PLACENTA COT 25-NORMALIZED Homo sapiens cDNA clone CS0DI011YD16 5-PRIME, mRNA sequence
160300	0.246551	0.246551	1.06582	6.63144	0.105884	LOC652286		XM_941705.1	ILMN_1740545	PREDICTED: Homo sapiens similar to Probable ATP-dependent RNA helicase DDX6 (DEAD-box protein 6) (ATP-dependent RNA helicase p54) (Oncogene RCK homolog) (LOC652286), mRNA.
160307	0.0103774	0.0103774	-1.15248	6.77052	0.131511	C9orf3	9	NM_032823.3	ILMN_1674629	Homo sapiens chromosome 9 open reading frame 3 (C9orf3), mRNA.
160309	0.0077452	0.0077452	-1.40663	9.48921	0.310121	TSSC4	11	NM_005706.2	ILMN_1802753	Homo sapiens tumor suppressing subtransferable candidate 4 (TSSC4), mRNA.
160315	0.848084	0.848084	-1.01029	6.61484	0.097023		3	BP396468	ILMN_1858756	BP396468 Homo sapiens pancreatic islet Homo sapiens cDNA clone hbt10230 3, mRNA sequence
160326	0.275972	0.275972	1.10585	6.7222	0.176562	LOC728811	4	XR_015382.1	ILMN_1740443	PREDICTED: Homo sapiens similar to UDP glycosyltransferase 2 family, polypeptide B17 (LOC728811), mRNA.
160327	0.6442	0.6442	1.01861	6.62359	0.0730606	LOC442015		XM_941484.1	ILMN_1653506	PREDICTED: Homo sapiens similar to Ferritin heavy chain (Ferritin H subunit) (Proliferation-inducing gene 15 protein) (LOC442015), mRNA.
160328	0.658549	0.658549	-1.01102	6.65065	0.0453531		9	AA668234	ILMN_1908052	ab77f06.s1 Stratagene fetal retina 937202 Homo sapiens cDNA clone IMAGE:852995 3, mRNA sequence
160332	0.745242	0.745242	-1.02247	6.59916	0.124561	PSIP1	9	NM_021144.2	ILMN_1679319	Homo sapiens PC4 and SFRS1 interacting protein 1 (PSIP1), transcript variant 1, mRNA.
160333	2.06134e-06	2.06134e-06	1.89325	6.9981	0.496895	C6orf192	6	NM_052831.2	ILMN_1669831	Homo sapiens chromosome 6 open reading frame 192 (C6orf192), mRNA.
160338	0.927881	0.927881	1.00346	6.71921	0.069239		2	BM691906	ILMN_1838113	UI-E-CL1-aeq-d-09-0-UI.r1 UI-E-CL1 Homo sapiens cDNA clone UI-E-CL1-aeq-d-09-0-UI 5, mRNA sequence
160343	0.428324	0.428324	-1.05621	6.61261	0.128744	ALDH4A1	1	NM_003748.2	ILMN_2244841	Homo sapiens aldehyde dehydrogenase 4 family, member A1 (ALDH4A1), nuclear gene encoding mitochondrial protein, transcript variant P5CDhL, mRNA.
160347	0.889388	0.889388	-1.00641	6.77513	0.0833489	LOC286310	9	XR_017747.1	ILMN_1751410	PREDICTED: Homo sapiens lipocalin 1-like 1 (LOC286310), misc RNA.
160348	0.446291	0.446291	-1.03244	6.55706	0.0780043	TUBA3C	13	NM_006001.1	ILMN_1679482	Homo sapiens tubulin, alpha 3c (TUBA3C), mRNA.
160349	0.862512	0.862512	-1.00946	6.62157	0.0986784		X	CA312752	ILMN_1839386	UI-CF-FN0-afl-m-12-0-UI.s1 UI-CF-FN0 Homo sapiens cDNA clone UI-CF-FN0-afl-m-12-0-UI 3, mRNA sequence
160356	0.16714	0.16714	1.15724	6.59943	0.208557	KIF21B	1	XM_935437.1	ILMN_1692060	PREDICTED: Homo sapiens kinesin family member 21B, transcript variant 3 (KIF21B), mRNA.
160358	0.0181553	0.0181553	1.25338	8.74508	0.218846	C16orf13	16	NM_001040162.1	ILMN_1774990	Homo sapiens chromosome 16 open reading frame 13 (C16orf13), transcript variant 4, mRNA.
160364	0.0115046	0.0115046	-1.33751	7.94982	0.271486	ZNF282	7	NM_003575.2	ILMN_1668185	Homo sapiens zinc finger protein 282 (ZNF282), mRNA.
160368	0.00232346	0.00232346	1.24778	6.93781	0.1897	SEMA6B	19	NM_032108.2	ILMN_1712914	Homo sapiens sema domain, transmembrane domain (TM), and cytoplasmic domain, (semaphorin) 6B (SEMA6B), mRNA.
160369	0.912078	0.912078	-1.00574	6.62528	0.0940552	CCDC144A	17	NM_014695.1	ILMN_1727646	Homo sapiens coiled-coil domain containing 144A (CCDC144A), mRNA.
160370	0.00637742	0.00637742	1.46182	11.5225	0.34113	TPM2	9	NM_213674.1	ILMN_1789196	Homo sapiens tropomyosin 2 (beta) (TPM2), transcript variant 2, mRNA.
160372	0.303692	0.303692	1.04054	6.58849	0.073446		2	BX102688	ILMN_1896741	BX102688 NCI_CGAP_Kid11 Homo sapiens cDNA clone IMAGp998H094996, mRNA sequence
160376	0.48431	0.48431	1.04624	6.99156	0.119772	B3GALNT2	1	NM_152490.1	ILMN_1780188	Homo sapiens beta-1,3-N-acetylgalactosaminyltransferase 2 (B3GALNT2), mRNA.
160382	0.214194	0.214194	1.03149	6.60547	0.0484689	TRH	3	NM_007117.1	ILMN_1694817	Homo sapiens thyrotropin-releasing hormone (TRH), mRNA.
160386	0.960436	0.960436	1.00249	6.5461	0.0908916	SFRS13A	1	NM_054016.1	ILMN_2265082	Homo sapiens splicing factor, arginine/serine-rich 13A (SFRS13A), transcript variant 2, mRNA.
160390	0.750084	0.750084	1.02746	6.68917	0.154861	NCDN	1	NM_001014839.1	ILMN_2359500	Homo sapiens neurochondrin (NCDN), transcript variant 1, mRNA.
160392	0.75963	0.75963	-1.01104	6.51687	0.0653278	LOC284009	17	NM_001025459.1	ILMN_1790896	Homo sapiens hypothetical protein LOC284009 (LOC284009), mRNA.
160397	0.00212787	0.00212787	-1.42031	6.92206	0.29969	CSPG5	3	NM_006574.3	ILMN_1688184	Homo sapiens chondroitin sulfate proteoglycan 5 (neuroglycan C) (CSPG5), mRNA.
160398	0.911296	0.911296	1.00525	6.63785	0.0851826		11	AW518277	ILMN_1914643	xx83h05.x1 NCI_CGAP_Lym12 Homo sapiens cDNA clone IMAGE:2850297 3, mRNA sequence
160400	0.503169	0.503169	1.00983	6.58896	0.0270371	LOC644624	4	XM_934133.1	ILMN_1781663	PREDICTED: Homo sapiens hypothetical protein LOC644624, transcript variant 2 (LOC644624), mRNA.
160403	0.00151741	0.00151741	-1.23268	6.82516	0.176601	CARS2	13	NM_024537.1	ILMN_1765222	Homo sapiens cysteinyl-tRNA synthetase 2, mitochondrial (putative) (CARS2), nuclear gene encoding mitochondrial protein, mRNA.
160408	0.000418382	0.000418382	-1.37559	6.88128	0.260464	FLJ35220	17	NM_173627.2	ILMN_1678705	Homo sapiens hypothetical protein FLJ35220 (FLJ35220), mRNA.
160411	0.000208851	0.000208851	-1.70383	8.35431	0.429938	NCOA1	2	NM_147223.2	ILMN_1669033	Homo sapiens nuclear receptor coactivator 1 (NCOA1), transcript variant 2, mRNA.
160427	0.0488858	0.0488858	-1.1346	6.61824	0.137324	PCDH9	13	NM_203487.1	ILMN_1668147	Homo sapiens protocadherin 9 (PCDH9), transcript variant 1, mRNA.
160433	0.706381	0.706381	1.01862	6.5696	0.0893113	SRD5A2L2	4	NM_001010874.3	ILMN_1781280	Homo sapiens steroid 5 alpha-reductase 2-like 2 (SRD5A2L2), mRNA.
160438	0.472896	0.472896	1.03401	6.54803	0.086448		3	AA574052	ILMN_1857264	nk11c09.s1 NCI_CGAP_Co2 Homo sapiens cDNA clone IMAGE:1013200 3, mRNA sequence
160440	0.0676897	0.0676897	-1.07937	7.04443	0.0875926	LOC643389	9	XM_926721.1	ILMN_1749304	PREDICTED: Homo sapiens hypothetical protein LOC643389 (LOC643389), mRNA.
160441	0.100022	0.100022	1.0874	6.56941	0.103968			CA776757	ILMN_1880389	ip02c10.x1 HR85 islet Homo sapiens cDNA clone IMAGE:6134778 3, mRNA sequence
160445	4.85254e-09	4.85254e-09	-44.1418	9.44913	2.92432	RGS5	1	NM_003617.2	ILMN_1651554	Homo sapiens regulator of G-protein signaling 5 (RGS5), mRNA.
160446	0.426338	0.426338	1.07408	7.05614	0.167556	HMBOX1	8	NM_024567.2	ILMN_1720059	Homo sapiens homeobox containing 1 (HMBOX1), mRNA.
160450	0.92181	0.92181	-1.00468	6.62528	0.086273		9	BX115950	ILMN_1845749	BX115950 Soares_NFL_T_GBC_S1 Homo sapiens cDNA clone IMAGp998E143958, mRNA sequence
160451	0.738981	0.738981	1.01819	6.67612	0.0985174	LOC647123		XM_001129691.1	ILMN_1725947	PREDICTED: Homo sapiens similar to Rieske iron-sulfur protein (LOC647123), mRNA.
160452	0.354212	0.354212	1.04892	6.64923	0.0971223	LOC644628	17	XM_927742.1	ILMN_1772071	PREDICTED: Homo sapiens similar to ribosomal protein S6 kinase, polypeptide 1 (LOC644628), mRNA.
160458	0.702487	0.702487	-1.02065	6.56124	0.0976209	LMX1A	1	NM_177398.2	ILMN_1671898	Homo sapiens LIM homeobox transcription factor 1, alpha (LMX1A), transcript variant 1, mRNA.
160465	0.322303	0.322303	1.03588	6.65705	0.0674676	PCDHB14	5	NM_018934.2	ILMN_1778327	Homo sapiens protocadherin beta 14 (PCDHB14), mRNA.
160468	0.236254	0.236254	-1.05903	6.62309	0.0934519	LOC647264	13	XM_934624.1	ILMN_1770358	PREDICTED: Homo sapiens hypothetical protein LOC647264 (LOC647264), mRNA.
160470	0.0152705	0.0152705	1.3012	7.18245	0.251317	CDCA4	14	NM_145701.1	ILMN_2383964	Homo sapiens cell division cycle associated 4 (CDCA4), transcript variant 14, mRNA.
160471	0.567728	0.567728	-1.02581	6.63206	0.0820402	LOC389517		NR_003664.1	ILMN_1665390	Homo sapiens Williams Beuren syndrome chromosome region 19 pseudogene (LOC389517) on chromosome 7.
160474	0.0168437	0.0168437	1.33342	8.99513	0.276972	TCEAL8	X	NM_001006684.1	ILMN_2402272	Homo sapiens transcription elongation factor A (SII)-like 8 (TCEAL8), transcript variant 2, mRNA.
160477	0.618104	0.618104	-1.02293	6.54767	0.0833433	LOC642037		XM_936107.1	ILMN_1672360	PREDICTED: Homo sapiens hypothetical protein LOC642037 (LOC642037), mRNA.
160482	0.760591	0.760591	1.01282	6.62601	0.0760589		21	CD365222	ILMN_1848193	UI-H-FT2-bjj-a-03-0-UI.s1 NCI_CGAP_FT2 Homo sapiens cDNA clone UI-H-FT2-bjj-a-03-0-UI 3, mRNA sequence
160484	0.000809413	0.000809413	1.27675	9.10947	0.202563	DPH5	1	NM_001077394.1	ILMN_1770048	Homo sapiens DPH5 homolog (S. cerevisiae) (DPH5), transcript variant 1, mRNA.
160487	0.42158	0.42158	-1.06131	6.63513	0.13816	LOC645438	21	XM_928474.1	ILMN_1658036	PREDICTED: Homo sapiens similar to CG7874-PA (LOC645438), mRNA.
160491	0.665885	0.665885	-1.01889	6.63039	0.0792241	ZNF268	12	NM_003415.1	ILMN_1677628	Homo sapiens zinc finger protein 268 (ZNF268), mRNA.
160494	0.730195	0.730195	1.01407	6.63656	0.0738291	AQP9	15	NM_020980.2	ILMN_1715068	Homo sapiens aquaporin 9 (AQP9), mRNA.
160497	0.696546	0.696546	-1.01661	6.63055	0.077076		18	BG196443	ILMN_1850374	RST15665 Athersys RAGE Library Homo sapiens cDNA, mRNA sequence
160500	0.993057	0.993057	1.00033	6.55266	0.0695829	GRP	18	NM_001012513.1	ILMN_2413323	Homo sapiens gastrin-releasing peptide (GRP), transcript variant 3, mRNA.
160504	0.649805	0.649805	1.02085	6.6252	0.0831461			T02968	ILMN_1828958	FB18G1 Fetal brain, Stratagene Homo sapiens cDNA clone FB18G1 3end, mRNA sequence
160520	0.178206	0.178206	-1.08248	6.55507	0.11566	LOC653352	16	XM_934296.1	ILMN_1802139	PREDICTED: Homo sapiens similar to eukaryotic translation initiation factor 3, subunit 8, transcript variant 7 (LOC653352), mRNA.
160521	0.0680567	0.0680567	1.17304	6.75036	0.183203	PAQR5	15	NM_017705.2	ILMN_2112474	Homo sapiens progestin and adipoQ receptor family member V (PAQR5), mRNA.
160523	0.21141	0.21141	-1.03332	6.70204	0.0509658	LOC644516		XM_927645.1	ILMN_1767149	PREDICTED: Homo sapiens similar to TBC1 domain family, member 3 (LOC644516), mRNA.
160524	0.743012	0.743012	-1.01753	6.6192	0.0965253			BM804011	ILMN_1907502	AGENCOURT_6460538 NIH_MGC_88 Homo sapiens cDNA clone IMAGE:5561137 5, mRNA sequence
160528	0.564474	0.564474	-1.01922	6.63482	0.0607898	CCDC150	2	NM_001080539.1	ILMN_2235602	Homo sapiens coiled-coil domain containing 150 (CCDC150), mRNA.
160537	0.299841	0.299841	-1.28523	7.84273	0.460418	FVT1	18	NM_002035.1	ILMN_2154053	Homo sapiens follicular lymphoma variant translocation 1 (FVT1), mRNA.
160538	0.810118	0.810118	-1.01401	6.5373	0.105243		21	AW069577	ILMN_1821266	cr47c06.x1 Human bone marrow stromal cells Homo sapiens cDNA clone HBMSC_cr47c06 3, mRNA sequence
160541	0.274475	0.274475	-1.0711	7.19499	0.120193	TMEM18	2	NM_152834.2	ILMN_1772700	Homo sapiens transmembrane protein 18 (TMEM18), mRNA.
160543	0.214906	0.214906	-1.03741	6.56743	0.0574986		5	AI806004	ILMN_1820448	te53a12.x1 Soares_NFL_T_GBC_S1 Homo sapiens cDNA clone IMAGE:2090398 3, mRNA sequence
160546	0.803104	0.803104	1.01516	6.70226	0.109675	EHMT1		XM_946119.1	ILMN_1706418	PREDICTED: Homo sapiens euchromatic histone-lysine N-methyltransferase 1, transcript variant 4 (EHMT1), mRNA.
160553	0.0188006	0.0188006	1.17641	6.78247	0.157937	SULT6B1	2	NM_001032377.1	ILMN_1653386	Homo sapiens sulfotransferase family, cytosolic, 6B, member 1 (SULT6B1), mRNA.
160554	0.350944	0.350944	-1.03755	6.63428	0.0744976	ARID5A	2	NM_212481.1	ILMN_1689700	Homo sapiens AT rich interactive domain 5A (MRF1-like) (ARID5A), mRNA.
160561	0.00144955	0.00144955	-1.45601	9.95628	0.316711	ARHGAP17	16	NM_018054.4	ILMN_1718610	Homo sapiens Rho GTPase activating protein 17 (ARHGAP17), transcript variant 2, mRNA.
160563	0.305707	0.305707	-1.05203	6.58549	0.0940897	PNPLA3	22	NM_025225.2	ILMN_1691007	Homo sapiens patatin-like phospholipase domain containing 3 (PNPLA3), mRNA.
160564	0.735265	0.735265	1.02258	6.60901	0.12032	LOC643922	11	XM_927182.1	ILMN_1676793	PREDICTED: Homo sapiens hypothetical protein LOC643922 (LOC643922), mRNA.
160575	0.114326	0.114326	-1.31347	8.06009	0.349298	LOC644029	15	XR_017397.1	ILMN_1808837	PREDICTED: Homo sapiens similar to 60S ribosomal protein L7a (LOC644029), mRNA.
160576	0.82275	0.82275	-1.01099	6.65579	0.0885861	LOC442501		XM_935666.2	ILMN_1700616	PREDICTED: Homo sapiens similar to zinc finger protein 577 (LOC442501), mRNA.
160577	0.756953	0.756953	-1.01163	6.60871	0.0680102	DGAT2L6	X	NM_198512.1	ILMN_1739830	Homo sapiens diacylglycerol O-acyltransferase 2-like 6 (DGAT2L6), mRNA.
160593	0.0605357	0.0605357	1.40764	7.37172	0.384591	C21orf45	21	NM_018944.2	ILMN_1712386	Homo sapiens chromosome 21 open reading frame 45 (C21orf45), mRNA.
160594	0.310626	0.310626	-1.0408	6.58984	0.0748752	IFNA13	9	NM_006900.2	ILMN_1664595	Homo sapiens interferon, alpha 13 (IFNA13), mRNA.
160600	0.271377	0.271377	-1.05646	6.69307	0.0955548	HSPBP1		XM_938008.1	ILMN_1804791	PREDICTED: Homo sapiens hsp70-interacting protein (HSPBP1), mRNA.
160601	0.941558	0.941558	1.00536	6.64623	0.132129	LOC648001		XM_943173.1	ILMN_1668663	PREDICTED: Homo sapiens hypothetical protein LOC648001 (LOC648001), mRNA.
160603	0.667945	0.667945	1.0171	6.59718	0.072223		17	AW235834	ILMN_1909291	xn23a11.x1 NCI_CGAP_Kid11 Homo sapiens cDNA clone IMAGE:2694524 3, mRNA sequence
160605	0.0124214	0.0124214	1.41119	7.06162	0.3234	RASA3	13	NM_007368.2	ILMN_1654586	Homo sapiens RAS p21 protein activator 3 (RASA3), mRNA.
160608	0.162077	0.162077	1.1687	6.75777	0.220423	PURA	5	NM_005859.3	ILMN_1709142	Homo sapiens purine-rich element binding protein A (PURA), mRNA.
160609	0.256019	0.256019	1.0758	6.67302	0.123542		19	DA863698	ILMN_1860939	DA863698 PLACE7 Homo sapiens cDNA clone PLACE7017209 5, mRNA sequence
160612	6.07369e-09	6.07369e-09	6.61961	8.01107	1.45947	MGLL	3	NM_007283.5	ILMN_1738589	Homo sapiens monoglyceride lipase (MGLL), transcript variant 1, mRNA.
160615	0.0125166	0.0125166	1.35512	7.39345	0.285499	GGH	8	NM_003878.1	ILMN_2195914	Homo sapiens gamma-glutamyl hydrolase (conjugase, folylpolygammaglutamyl hydrolase) (GGH), mRNA.
160619	0.463096	0.463096	-1.0355	6.61004	0.0883032			AW572919	ILMN_1876075	hf17e07.x1 Soares_NFL_T_GBC_S1 Homo sapiens cDNA clone IMAGE:2932164 3, mRNA sequence
160630	8.67722e-05	8.67722e-05	-2.71496	10.7002	0.796405	PLOD3	7	NM_001084.4	ILMN_1774836	Homo sapiens procollagen-lysine, 2-oxoglutarate 5-dioxygenase 3 (PLOD3), mRNA.
160634	0.137397	0.137397	-1.0444	6.64191	0.0584417		5	AF150116	ILMN_1835078	AF150116 Human mRNA from cd34+ stem cells Homo sapiens cDNA clone CBCAAC03, mRNA sequence
160639	0.439627	0.439627	1.07494	9.5083	0.174113	EBAG9	8	NM_198120.1	ILMN_1791896	Homo sapiens estrogen receptor binding site associated, antigen, 9 (EBAG9), transcript variant 2, mRNA.
160646	0.547196	0.547196	1.03676	6.67134	0.110478	HAS2	8	NM_005328.1	ILMN_2243036	Homo sapiens hyaluronan synthase 2 (HAS2), mRNA.
160653	0.408299	0.408299	-1.02469	6.65102	0.0551402	LOC441368	8	XM_926222.1	ILMN_1771723	PREDICTED: Homo sapiens similar to Ceruloplasmin precursor (Ferroxidase) (LOC441368), mRNA.
160661	0.758942	0.758942	-1.00865	6.67539	0.0511036	NPHP1	2	NM_000272.2	ILMN_1730796	Homo sapiens nephronophthisis 1 (juvenile) (NPHP1), transcript variant 1, mRNA.
160669	0.11342	0.11342	-1.32524	9.35271	0.360015	ERGIC3	20	NM_198398.1	ILMN_2359456	Homo sapiens ERGIC and golgi 3 (ERGIC3), transcript variant 1, mRNA.
160670	0.38622	0.38622	-1.0528	6.70363	0.111349	KLHL7	7	NM_018846.2	ILMN_1653666	Homo sapiens kelch-like 7 (Drosophila) (KLHL7), transcript variant 2, mRNA.
160671	0.490054	0.490054	-1.03259	6.61519	0.0860578		1	BU740362	ILMN_1907305	UI-E-EJ0-ahv-c-08-0-UI.s2 UI-E-EJ0 Homo sapiens cDNA clone UI-E-EJ0-ahv-c-08-0-UI 3, mRNA sequence
160672	0.515781	0.515781	-1.03048	6.68451	0.0853682	TCF7	5	NM_201632.1	ILMN_2367141	Homo sapiens transcription factor 7 (T-cell specific, HMG-box) (TCF7), transcript variant 2, mRNA.
160673	0.0687359	0.0687359	1.08966	6.62388	0.098745			DA489076	ILMN_1822059	DA489076 FCBBF2 Homo sapiens cDNA clone FCBBF2007797 5, mRNA sequence
160674	0.135823	0.135823	1.0836	6.49286	0.107654	RHOH	4	NM_004310.3	ILMN_1684553	Homo sapiens ras homolog gene family, member H (RHOH), mRNA.
160678	0.593187	0.593187	1.01812	6.68293	0.0617226		9	DB337791	ILMN_1895836	DB337791 TESTI2 Homo sapiens cDNA clone TESTI2027243 3, mRNA sequence
160682	0.37831	0.37831	-1.04459	6.86271	0.0929391	AGTR1	3	NM_000685.4	ILMN_1814327	Homo sapiens angiotensin II receptor, type 1 (AGTR1), transcript variant 1, mRNA.
160687	0.879115	0.879115	-1.00826	6.6615	0.0981348		6	DA853558	ILMN_1871395	DA853558 PLACE7 Homo sapiens cDNA clone PLACE7003805 5, mRNA sequence
160692	0.005737	0.005737	-1.22686	6.70133	0.182611	MYOM1	18	NM_003803.3	ILMN_1680344	Homo sapiens myomesin 1, 185kDa (MYOM1), transcript variant 1, mRNA.
160703	0.0104288	0.0104288	1.23289	6.90523	0.194076	NIPAL1	4	NM_207330.1	ILMN_1811593	Homo sapiens NIPA-like domain containing 1 (NIPAL1), mRNA.
160706	0.876607	0.876607	-1.00786	7.14354	0.0914472		8	BM695528	ILMN_1899940	UI-E-CQ1-aew-g-07-0-UI.r1 UI-E-CQ1 Homo sapiens cDNA clone UI-E-CQ1-aew-g-07-0-UI 5, mRNA sequence
160707	0.890137	0.890137	1.00355	6.66335	0.0464906	LOC647946		XM_943582.1	ILMN_1773193	PREDICTED: Homo sapiens hypothetical protein LOC647945, transcript variant 1 (LOC647946), mRNA.
160711	0.038465	0.038465	-1.15637	6.61077	0.152792	PTPRB	12	NM_002837.2	ILMN_1672102	Homo sapiens protein tyrosine phosphatase, receptor type, B (PTPRB), mRNA.
160717	0.837885	0.837885	1.00681	6.62689	0.0602471			BU565202	ILMN_1884605	AGENCOURT_10393915 NIH_MGC_141 Homo sapiens cDNA clone IMAGE:6603850 5, mRNA sequence
160719	0.629056	0.629056	1.02405	6.67827	0.0901062		20	AI274352	ILMN_1905087	ql44b06.x1 NCI_CGAP_Co8 Homo sapiens cDNA clone IMAGE:1875155 3, mRNA sequence
160722	0.571413	0.571413	1.02444	6.66147	0.0784578		5	BE464695	ILMN_1909036	hs86f12.x1 NCI_CGAP_Kid13 Homo sapiens cDNA clone IMAGE:3144143 3, mRNA sequence
160725	0.521267	0.521267	1.02858	6.56495	0.0811302		8	AW291634	ILMN_1914371	UI-H-BI2-agn-d-02-0-UI.s1 NCI_CGAP_Sub4 Homo sapiens cDNA clone IMAGE:2724891 3, mRNA sequence
160730	0.247915	0.247915	-1.05121	6.62613	0.083179	LOC644976		XM_944153.2	ILMN_1663797	PREDICTED: Homo sapiens hypothetical LOC644976 (LOC644976), mRNA.
160731	0.000133091	0.000133091	1.82419	10.0671	0.48187	SHISA5	3	NM_016479.3	ILMN_2139100	Homo sapiens shisa homolog 5 (Xenopus laevis) (SHISA5), mRNA.
160735	0.797552	0.797552	1.01344	6.62232	0.0946269	LOC653082	5	XM_930922.1	ILMN_1677301	PREDICTED: Homo sapiens similar to zinc finger, DHHC domain containing 11, transcript variant 2 (LOC653082), mRNA.
160736	0.00761622	0.00761622	-1.22438	8.76176	0.183803	MRI1	19	NM_032285.2	ILMN_2410965	Homo sapiens methylthioribose-1-phosphate isomerase homolog (S. cerevisiae) (MRI1), transcript variant 2, mRNA.
160743	0.715521	0.715521	-1.01042	6.621	0.0518749	BBS5	2	NM_152384.2	ILMN_2299737	Homo sapiens Bardet-Biedl syndrome 5 (BBS5), mRNA.
160746	5.8674e-05	5.8674e-05	1.87513	10.4472	0.499204	APRT	16	NM_000485.2	ILMN_1722491	Homo sapiens adenine phosphoribosyltransferase (APRT), transcript variant 1, mRNA.
160747	0.25954	0.25954	1.06162	6.67448	0.10176	CCDC46	17	NM_001037325.1	ILMN_1788629	Homo sapiens coiled-coil domain containing 46 (CCDC46), transcript variant 2, mRNA.
160754	0.062259	0.062259	1.13506	6.74091	0.143178	EDG1	1	NM_001400.3	ILMN_1653504	Homo sapiens endothelial differentiation, sphingolipid G-protein-coupled receptor, 1 (EDG1), mRNA.
160762	0.74243	0.74243	1.01134	6.64717	0.0624985	IFNA4	9	NM_021068.1	ILMN_1782448	Homo sapiens interferon, alpha 4 (IFNA4), mRNA.
240008	0.457754	0.457754	-1.08378	6.94481	0.201336	ZNF805	19	NM_001023563.1	ILMN_2225348	Homo sapiens zinc finger protein 805 (ZNF805), mRNA.
240010	0.265757	0.265757	1.04244	6.58739	0.0715673		X	DA833272	ILMN_1881220	DA833272 PLACE1 Homo sapiens cDNA clone PLACE1010829 5, mRNA sequence
240014	0.0492582	0.0492582	1.07689	6.49413	0.0806444		2	BG201242	ILMN_1859942	RST20570 Athersys RAGE Library Homo sapiens cDNA, mRNA sequence
240019	0.000724637	0.000724637	1.76736	8.50909	0.47086	TBC1D15	12	NM_022771.3	ILMN_1803941	Homo sapiens TBC1 domain family, member 15 (TBC1D15), mRNA.
240020	0.935435	0.935435	-1.00585	6.70068	0.130517	LOC158257	9	XM_931421.1	ILMN_1677834	PREDICTED: Homo sapiens hypothetical protein LOC158257 (LOC158257), mRNA.
240022	0.00701626	0.00701626	1.38163	7.21072	0.292061	LOC644172	17	XM_927372.2	ILMN_1772603	PREDICTED: Homo sapiens similar to C-jun-amino-terminal kinase-interacting protein 1 (JNK-interacting protein 1) (JIP-1) (JNK MAP kinase scaffold protein 1) (Islet-brain 1) (IB-1) (Mitogen-activated protein kinase 8-interacting protein 1) (LOC644172), mRNA.
240025	0.20853	0.20853	-1.13917	7.47221	0.201532	CNPY3	6	NM_006586.3	ILMN_1812967	Homo sapiens canopy 3 homolog (zebrafish) (CNPY3), mRNA.
240035	0.00860299	0.00860299	-1.2307	6.81044	0.189935	RUNDC3B	7	NM_138290.1	ILMN_1808157	Homo sapiens RUN domain containing 3B (RUNDC3B), mRNA.
240037	0.815609	0.815609	1.01234	6.71917	0.0955656	KCNK4	11	NM_033310.2	ILMN_1686791	Homo sapiens potassium channel, subfamily K, member 4 (KCNK4), mRNA.
240039	0.0508321	0.0508321	1.08931	6.65106	0.0935793	LOC653303	11	XM_932454.1	ILMN_1678636	PREDICTED: Homo sapiens similar to Proprotein convertase subtilisin/kexin type 7 precursor (Proprotein convertase PC7) (Subtilisin/kexin-like protease PC7) (Prohormone convertase PC7) (PC8) (hPC8) (Lymphoma proprotein convertase), transcript variant 2 (LOC653303), mRNA.
240040	0.575056	0.575056	-1.03108	6.58616	0.100375	PARP8		XM_943884.1	ILMN_1752791	PREDICTED: Homo sapiens poly (ADP-ribose) polymerase family, member 8, transcript variant 3 (PARP8), mRNA.
240041	0.334926	0.334926	1.0421	6.53907	0.0808324	SLC22A10	11	NM_001039752.3	ILMN_1768278	Homo sapiens solute carrier family 22, member 10 (SLC22A10), mRNA.
240044	0.767565	0.767565	1.01914	6.51651	0.116687	OR11A1	6	NM_013937.2	ILMN_2101339	Homo sapiens olfactory receptor, family 11, subfamily A, member 1 (OR11A1), mRNA.
240047	0.292235	0.292235	1.05388	6.58557	0.0949275	NEK10	3	NM_001031741.1	ILMN_1800445	Homo sapiens NIMA (never in mitosis gene a)- related kinase 10 (NEK10), transcript variant 1, mRNA.
240048	0.274837	0.274837	1.07168	6.68679	0.121228	FAM155A	13	NM_001080396.1	ILMN_2174658	Homo sapiens family with sequence similarity 155, member A (FAM155A), mRNA.
240053	0.214196	0.214196	-1.15254	7.10639	0.22195	GCH1	14	NM_001024071.1	ILMN_1812759	Homo sapiens GTP cyclohydrolase 1 (GCH1), transcript variant 4, mRNA.
240056	0.20132	0.20132	1.06888	6.70104	0.101629		5	CV327462	ILMN_1907054	IL0-NN1175-190900-500-f04 NN1175 Homo sapiens cDNA, mRNA sequence
240070	0.000167493	0.000167493	1.49889	6.85175	0.325459	SCUBE3	6	NM_152753.2	ILMN_1659359	Homo sapiens signal peptide, CUB domain, EGF-like 3 (SCUBE3), mRNA.
240072	0.133556	0.133556	-1.03379	6.6102	0.044347		22	AI580150	ILMN_1893732	tk16h09.x1 Soares_NhHMPu_S1 Homo sapiens cDNA clone IMAGE:2151233 3, mRNA sequence
240079	0.177303	0.177303	1.07498	6.69529	0.105332		13	AI001814	ILMN_1885611	ov22f07.s1 Soares_testis_NHT Homo sapiens cDNA clone IMAGE:1638085 3, mRNA sequence
240082	0.538718	0.538718	1.02455	6.6366	0.0727519	LOC648700		XM_937778.1	ILMN_1752532	PREDICTED: Homo sapiens similar to A-kinase anchor protein 8 (LOC648700), mRNA.
240086	1.76049e-08	1.76049e-08	5.23599	13.4266	1.27914	PHGDH	1	NM_006623.2	ILMN_1704537	Homo sapiens phosphoglycerate dehydrogenase (PHGDH), mRNA.
240091	0.765527	0.765527	-1.01232	6.5703	0.0747291	ZNF483	9	NM_001007169.1	ILMN_1653867	Homo sapiens zinc finger protein 483 (ZNF483), transcript variant 2, mRNA.
240092	0.821433	0.821433	1.0094	6.62591	0.0752629		6	BX116984	ILMN_1864527	BX116984 NCI_CGAP_Kid11 Homo sapiens cDNA clone IMAGp998H175699, mRNA sequence
240093	0.0550201	0.0550201	-1.11522	6.69078	0.120769	NRG1	8	NM_013959.2	ILMN_1731788	Homo sapiens neuregulin 1 (NRG1), transcript variant SMDF, mRNA.
240097	0.144707	0.144707	1.16468	9.54719	0.208169	CWF19L1	10	NM_018294.3	ILMN_1651886	Homo sapiens CWF19-like 1, cell cycle control (S. pombe) (CWF19L1), mRNA.
240100	0.695011	0.695011	1.01551	6.68514	0.0716563			AI708842	ILMN_1881938	as27f02.x1 Barstead aorta HPLRB6 Homo sapiens cDNA clone IMAGE:2318427 3, mRNA sequence
240102	0.0285469	0.0285469	1.05437	6.63372	0.0537047		1	BX092534	ILMN_1841414	BX092534 Soares_fetal_lung_NbHL19W Homo sapiens cDNA clone IMAGp998L124731 ; IMAGE:1928603, mRNA sequence
240110	0.0750354	0.0750354	1.17122	8.34286	0.184723	RABEP1	17	NM_001083585.1	ILMN_1719622	Homo sapiens rabaptin, RAB GTPase binding effector protein 1 (RABEP1), transcript variant 2, mRNA.
240112	0.227462	0.227462	-1.0428	6.65793	0.0671741	LOC649030		XM_945018.1	ILMN_1684377	PREDICTED: Homo sapiens hypothetical protein LOC649029, transcript variant 1 (LOC649030), mRNA.
240113	0.439788	0.439788	-1.03644	6.64723	0.0862666		19	BI491369	ILMN_1845555	df07h08.w1 Morton Fetal Cochlea Homo sapiens cDNA clone IMAGE:2482814 3, mRNA sequence
240129	0.399032	0.399032	1.02366	6.53057	0.0518962	LOC644098	10	XM_931998.1	ILMN_1759211	PREDICTED: Homo sapiens hypothetical LOC644098 (LOC644098), mRNA.
240131	0.0358991	0.0358991	1.1299	6.66179	0.12731		7	BQ013244	ILMN_1818566	UI-1-BC1p-ayu-a-04-0-UI.s1 NCI_CGAP_Pl3 Homo sapiens cDNA clone UI-1-BC1p-ayu-a-04-0-UI 3, mRNA sequence
240132	0.000272767	0.000272767	-1.67083	8.46678	0.415971	ZNF627	19	NM_145295.2	ILMN_2197519	Homo sapiens zinc finger protein 627 (ZNF627), mRNA.
240133	0.877745	0.877745	1.0098	6.82832	0.115039	DKFZp667M2411	17	NM_207323.1	ILMN_1802518	Homo sapiens hypothetical protein DKFZp667M2411 (DKFZp667M2411), mRNA.
240136	0.0216226	0.0216226	-1.11702	6.69836	0.109017	PHF20L1	8	NM_198513.1	ILMN_2361186	Homo sapiens PHD finger protein 20-like 1 (PHF20L1), transcript variant 3, mRNA.
240138	0.0765882	0.0765882	1.12367	6.77814	0.136813		9	BX098874	ILMN_1854132	BX098874 Soares_NhHMPu_S1 Homo sapiens cDNA clone IMAGp998D154543, mRNA sequence
240139	0.395656	0.395656	-1.03697	6.57263	0.0800307	OR8K1	11	NM_001002907.1	ILMN_1783643	Homo sapiens olfactory receptor, family 8, subfamily K, member 1 (OR8K1), mRNA.
240142	0.268203	0.268203	1.06276	6.65688	0.105272	AIPL1	17	NM_014336.3	ILMN_2368268	Homo sapiens aryl hydrocarbon receptor interacting protein-like 1 (AIPL1), transcript variant 1, mRNA.
240148	0.932309	0.932309	-1.00824	6.65138	0.17522		4	AW274558	ILMN_1833743	xv31d09.x1 Soares_NFL_T_GBC_S1 Homo sapiens cDNA clone IMAGE:2814737 3, mRNA sequence
240152	0.00041203	0.00041203	-1.97432	9.13089	0.555439	MGC57346	17	XM_377476.4	ILMN_1784428	PREDICTED: Homo sapiens hypothetical LOC401884 (MGC57346), mRNA.
240156	0.152257	0.152257	1.14321	6.89486	0.185575	MORC3	21	NM_015358.1	ILMN_1783702	Homo sapiens MORC family CW-type zinc finger 3 (MORC3), mRNA.
240161	0.18818	0.18818	1.10172	6.67548	0.144127		6	AW081620	ILMN_1847914	xc32c10.x1 NCI_CGAP_Co18 Homo sapiens cDNA clone IMAGE:2585970 3, mRNA sequence
240162	0.0353694	0.0353694	1.16233	7.08469	0.156513	CAND1	12	NM_018448.2	ILMN_1744647	Homo sapiens cullin-associated and neddylation-dissociated 1 (CAND1), mRNA.
240164	0.582916	0.582916	1.02252	6.54353	0.0745128		18	AI470780	ILMN_1830427	ti89a08.x1 NCI_CGAP_Kid11 Homo sapiens cDNA clone IMAGE:2139158 3, mRNA sequence
240167	0.629072	0.629072	1.02712	6.53135	0.101475	CHR415SYT	4	NM_001014372.2	ILMN_2088673	Homo sapiens chr415 synaptotagmin (CHR415SYT), mRNA.
240168	0.584527	0.584527	-1.04081	6.62716	0.134376		22	AA688078	ILMN_1849587	nv58e09.s1 NCI_CGAP_GCB1 Homo sapiens cDNA clone IMAGE:1234024 3, mRNA sequence
240170	0.171377	0.171377	-1.02849	6.74979	0.0404534	LOC286411	X	XM_932619.2	ILMN_1699113	PREDICTED: Homo sapiens hypothetical protein LOC286411 (LOC286411), mRNA.
240176	0.688051	0.688051	-1.01843	6.6027	0.0830574	KIF24		XM_939512.1	ILMN_1689866	PREDICTED: Homo sapiens kinesin family member 24 (KIF24), mRNA.
240181	0.73829	0.73829	-1.01844	6.63015	0.0996221	MMP17		XM_942715.1	ILMN_1651470	PREDICTED: Homo sapiens matrix metallopeptidase 17 (membrane-inserted), transcript variant 1 (MMP17), mRNA.
240184	0.747162	0.747162	1.01981	6.6587	0.110781		2	AI253067	ILMN_1869119	qz37c09.x1 NCI_CGAP_Kid11 Homo sapiens cDNA clone IMAGE:2029072 3, mRNA sequence
240187	0.00260426	0.00260426	1.3816	10.1199	0.27823	AP2M1	3	NM_004068.3	ILMN_1699598	Homo sapiens adaptor-related protein complex 2, mu 1 subunit (AP2M1), transcript variant 1, mRNA.
240189	0.594014	0.594014	1.02045	6.67403	0.0697185		15	CX782388	ILMN_1854978	HESC3_14_C12.b1_A036 Human embryonic stem cells Homo sapiens cDNA clone IMAGE:7476866 3, mRNA sequence
240195	0.0583019	0.0583019	1.53955	10.0263	0.482331	B2M	15	NM_004048.2	ILMN_2148459	Homo sapiens beta-2-microglobulin (B2M), mRNA.
240196	0.431367	0.431367	1.0353	6.52199	0.0821818	LOC653487	2	XM_496438.2	ILMN_1739002	PREDICTED: Homo sapiens similar to FLJ44060 protein (LOC653487), mRNA.
240201	0.192584	0.192584	1.07988	6.58894	0.11531		7	AW128867	ILMN_1914132	xe89b04.x1 NCI_CGAP_Brn35 Homo sapiens cDNA clone IMAGE:2615023 3, mRNA sequence
240202	0.664416	0.664416	-1.02198	6.56728	0.0916167		14	AI051664	ILMN_1892762	oy77f06.x1 NCI_CGAP_CLL1 Homo sapiens cDNA clone IMAGE:1671875 3 similar to contains MSR1.t2 MSR1 repetitive element ;, mRNA sequence
240215	0.829521	0.829521	1.01046	6.72071	0.0877321		1	AW305260	ILMN_1844064	xv16e07.x1 Soares_NFL_T_GBC_S1 Homo sapiens cDNA clone IMAGE:2813316 3, mRNA sequence
240220	3.22785e-05	3.22785e-05	-2.28566	7.20006	0.652884	M160	12	NM_174941.3	ILMN_1802780	Homo sapiens scavenger receptor cysteine-rich type 1 protein M160 (M160), mRNA.
240221	0.218516	0.218516	1.1678	8.0471	0.244493	DLGAP5	14	NM_014750.3	ILMN_1749829	Homo sapiens discs, large (Drosophila) homolog-associated protein 5 (DLGAP5), mRNA.
240224	0.00250058	0.00250058	1.11962	6.69693	0.0970967	KLHL11	17	NM_018143.1	ILMN_2049423	Homo sapiens kelch-like 11 (Drosophila) (KLHL11), mRNA.
240228	0.830157	0.830157	-1.00927	6.63253	0.0780911	MRGPRF	11	NM_145015.2	ILMN_2075603	Homo sapiens MAS-related GPR, member F (MRGPRF), mRNA.
240239	0.715573	0.715573	1.02464	6.58575	0.121791	ZBTB7A	19	NM_015898.2	ILMN_1656118	Homo sapiens zinc finger and BTB domain containing 7A (ZBTB7A), mRNA.
240240	0.860528	0.860528	1.00939	6.59309	0.096542		X	BX105859	ILMN_1900123	BX105859 Soares_testis_NHT Homo sapiens cDNA clone IMAGp998I034111, mRNA sequence
240241	0.768777	0.768777	1.0183	6.70479	0.112245		13	AF339811	ILMN_1889874	Homo sapiens clone IMAGE:284736, mRNA sequence
240242	0.510948	0.510948	1.06897	8.23388	0.18752	TUBGCP4	15	NM_014444.2	ILMN_1792173	Homo sapiens tubulin, gamma complex associated protein 4 (TUBGCP4), mRNA.
240243	0.436963	0.436963	1.07609	6.68845	0.175734	C20orf38	20	NM_018327.1	ILMN_1691697	Homo sapiens chromosome 20 open reading frame 38 (C20orf38), mRNA.
240253	0.581953	0.581953	1.01636	6.61658	0.0541474		8	BQ773619	ILMN_1852526	UI-H-EZ1-bbz-e-15-0-UI.s1 NCI_CGAP_Ch2 Homo sapiens cDNA clone UI-H-EZ1-bbz-e-15-0-UI 3, mRNA sequence
240259	0.925973	0.925973	1.00579	6.62346	0.112601		12	BU633077	ILMN_1901455	UI-H-FL1-bgt-m-05-0-UI.s1 NCI_CGAP_FL1 Homo sapiens cDNA clone UI-H-FL1-bgt-m-05-0-UI 3, mRNA sequence
240270	0.901188	0.901188	-1.0061	6.55555	0.0888093		2	CD358889	ILMN_1862353	AGENCOURT_14301157 NIH_MGC_180 Homo sapiens cDNA clone IMAGE:30388511 5, mRNA sequence
240273	0.133465	0.133465	1.03973	6.63897	0.0519842	HSFY2	Y	NM_153716.1	ILMN_2401946	Homo sapiens heat shock transcription factor, Y linked 2 (HSFY2), transcript variant 1, mRNA.
240274	0.279952	0.279952	1.10732	6.56658	0.180227	IL1R1	2	NM_000877.2	ILMN_1810584	Homo sapiens interleukin 1 receptor, type I (IL1R1), mRNA.
240280	0.583461	0.583461	1.03288	6.52566	0.108384	DMKN	19	NM_033317.2	ILMN_2285404	Homo sapiens dermokine (DMKN), transcript variant 2, mRNA.
240288	9.85206e-05	9.85206e-05	1.50308	8.96459	0.325426	PREI3	2	NM_199482.1	ILMN_1733356	Homo sapiens preimplantation protein 3 (PREI3), transcript variant 2, mRNA.
240292	0.125375	0.125375	-1.05145	6.62874	0.0658102			AA512944	ILMN_1849565	nh91c08.s1 NCI_CGAP_Br1.1 Homo sapiens cDNA clone IMAGE:965870 3, mRNA sequence
240300	0.807838	0.807838	1.01847	6.53839	0.13673	IRF6	1	NM_006147.2	ILMN_2072357	Homo sapiens interferon regulatory factor 6 (IRF6), mRNA.
240301	0.117249	0.117249	-1.06017	6.70324	0.0753262	EPHA3	3	NM_182644.1	ILMN_2286574	Homo sapiens EPH receptor A3 (EPHA3), transcript variant 2, mRNA.
240309	3.41206e-05	3.41206e-05	2.07391	9.50643	0.576365	CTSB	8	NM_147780.2	ILMN_1696360	Homo sapiens cathepsin B (CTSB), transcript variant 2, mRNA.
240332	0.161417	0.161417	-1.10177	6.59177	0.136853		17	BE077462	ILMN_1894737	RC3-BT0608-200100-011-a10 BT0608 Homo sapiens cDNA, mRNA sequence
240333	8.08943e-07	8.08943e-07	5.49146	9.77573	1.32252	ETS1	11	NM_005238.2	ILMN_1687538	Homo sapiens v-ets erythroblastosis virus E26 oncogene homolog 1 (avian) (ETS1), mRNA.
240348	0.00229136	0.00229136	-1.56111	9.96609	0.381476	PPM1F	22	NM_014634.2	ILMN_2059535	Homo sapiens protein phosphatase 1F (PP2C domain containing) (PPM1F), mRNA.
240349	0.582221	0.582221	1.03692	6.63607	0.12109		12	AI608858	ILMN_1891922	tw84c08.x1 NCI_CGAP_HN5 Homo sapiens cDNA clone IMAGE:2266382 3, mRNA sequence
240358	0.0212199	0.0212199	-1.15522	7.27405	0.14188	SHQ1	3	NM_018130.2	ILMN_2189458	Homo sapiens SHQ1 homolog (S. cerevisiae) (SHQ1), mRNA.
240364	0.00789291	0.00789291	-1.30141	9.60692	0.23973	MBD4	3	NM_003925.1	ILMN_2055310	Homo sapiens methyl-CpG binding domain protein 4 (MBD4), mRNA.
240367	0.498419	0.498419	-1.03084	6.61421	0.0830332		9	BG210252	ILMN_1907229	RST29787 Athersys RAGE Library Homo sapiens cDNA, mRNA sequence
240372	0.701663	0.701663	-1.02359	6.5929	0.111035		10	DB044097	ILMN_1819028	DB044097 TESTI2 Homo sapiens cDNA clone TESTI2031986 5, mRNA sequence
240373	0.654971	0.654971	1.03069	6.5855	0.123692	PEX10	1	NM_002617.3	ILMN_2315289	Homo sapiens peroxisomal biogenesis factor 10 (PEX10), transcript variant 2, mRNA.
240376	0.856545	0.856545	-1.00969	6.629	0.0968261	KIAA0888		XM_943524.1	ILMN_1747547	PREDICTED: Homo sapiens KIAA0888 protein, transcript variant 2 (KIAA0888), mRNA.
240379	0.936557	0.936557	-1.00251	6.64173	0.0570247	LOC338756		XM_940304.1	ILMN_1677577	PREDICTED: Homo sapiens similar to nucleolar protein 5A (LOC338756), mRNA.
240382	0.495803	0.495803	-1.05262	6.72413	0.139363		14	BX110903	ILMN_1821738	BX110903 Soares_multiple_sclerosis_2NbHMSP Homo sapiens cDNA clone IMAGp998K11615, mRNA sequence
240390	0.108242	0.108242	-1.09361	9.69532	0.113109	GEMIN6	2	NM_024775.9	ILMN_1707484	Homo sapiens gem (nuclear organelle) associated protein 6 (GEMIN6), mRNA.
240392	0.180716	0.180716	-1.08921	7.51937	0.125312		3	AK091904	ILMN_1878029	Homo sapiens cDNA FLJ34585 fis, clone KIDNE2008758
240397	0.013402	0.013402	-1.42602	6.93278	0.335184		8	AK022085	ILMN_1828967	Homo sapiens cDNA FLJ12023 fis, clone HEMBB1001785
240400	0.00622737	0.00622737	-1.37641	7.64523	0.286648	PMEPA1	20	NM_199169.1	ILMN_1734276	Homo sapiens prostate transmembrane protein, androgen induced 1 (PMEPA1), transcript variant 2, mRNA.
240403	0.98217	0.98217	1.00074	6.60692	0.0603649		16	AI051233	ILMN_1851487	oy90c06.x1 Soares_fetal_liver_spleen_1NFLS_S1 Homo sapiens cDNA clone IMAGE:1673098 3, mRNA sequence
240408	0.989434	0.989434	-1.00053	6.60851	0.0719339	ZNF658B	9	NM_001032297.1	ILMN_1722985	Homo sapiens zinc finger protein 658B (ZNF658B), mRNA.
240411	0.866359	0.866359	1.00632	6.66462	0.0678804		1	BM666738	ILMN_1895945	UI-E-CL1-aez-g-19-0-UI.s1 UI-E-CL1 Homo sapiens cDNA clone UI-E-CL1-aez-g-19-0-UI 3, mRNA sequence
240424	0.00319402	0.00319402	-1.53586	7.46682	0.37248	CABIN1	22	NM_012295.2	ILMN_1814044	Homo sapiens calcineurin binding protein 1 (CABIN1), mRNA.
240427	0.318298	0.318298	1.05315	6.55287	0.0983724			AL832958	ILMN_1831091	Homo sapiens mRNA; cDNA DKFZp666M0410 (from clone DKFZp666M0410)
240433	0.11268	0.11268	1.06007	6.60193	0.074457	XKR9	8	NM_001011720.1	ILMN_1733846	Homo sapiens XK, Kell blood group complex subunit-related family, member 9 (XKR9), mRNA.
240435	0.565301	0.565301	-1.03039	6.56304	0.0957867	FBXO42	1	NM_018994.1	ILMN_1756874	Homo sapiens F-box protein 42 (FBXO42), mRNA.
240437	0.0460312	0.0460312	1.24683	8.3926	0.237799	CICE	3	XR_000206.4	ILMN_1790471	PREDICTED: Homo sapiens cell death-inducing CIDE-like effector pseudogene (CICE), misc RNA.
240438	0.554115	0.554115	1.02855	6.54861	0.0876261	ZCCHC16	X	NM_001004308.1	ILMN_1786004	Homo sapiens zinc finger, CCHC domain containing 16 (ZCCHC16), mRNA.
240440	0.499585	0.499585	1.0333	6.59447	0.0897667	BRDT	1	NM_207189.1	ILMN_1750821	Homo sapiens bromodomain, testis-specific (BRDT), transcript variant 1, mRNA.
240441	0.930033	0.930033	-1.0021	6.53665	0.0433515	IL1R2	2	NM_004633.3	ILMN_1758371	Homo sapiens interleukin 1 receptor, type II (IL1R2), transcript variant 1, mRNA.
240445	0.00387187	0.00387187	1.30654	6.95582	0.234115	SETD3	14	NM_032233.2	ILMN_1679577	Homo sapiens SET domain containing 3 (SETD3), transcript variant 1, mRNA.
240446	8.38878e-07	8.38878e-07	-3.21459	7.50298	0.906788		5	BQ721086	ILMN_1910399	AGENCOURT_8100998 Lupski_sympathetic_trunk Homo sapiens cDNA clone IMAGE:6189945 5, mRNA sequence
240450	0.463439	0.463439	1.0448	6.65492	0.111002	BPTF	17	NM_182641.3	ILMN_1699179	Homo sapiens bromodomain PHD finger transcription factor (BPTF), transcript variant 1, mRNA.
240452	0.213744	0.213744	-1.03488	6.63326	0.0535552		15	AW512131	ILMN_1867311	xx70g10.x1 NCI_CGAP_Lym12 Homo sapiens cDNA clone IMAGE:2849058 3, mRNA sequence
240463	0.000924714	0.000924714	-1.29586	6.87909	0.215631	LOC441191		XR_001271.1	ILMN_1715546	PREDICTED: Homo sapiens similar to hypothetical protein FLJ10307 (LOC441191), misc RNA.
240465	0.021044	0.021044	-1.1426	6.61512	0.130977		2	AL043551	ILMN_1865568	DKFZp434E0227_s1 434 (synonym: htes3) Homo sapiens cDNA clone DKFZp434E0227 3, mRNA sequence
240468	0.152636	0.152636	1.07699	6.54985	0.10292	MEOX2	7	NM_005924.4	ILMN_1777263	Homo sapiens mesenchyme homeobox 2 (MEOX2), mRNA.
240471	0.636763	0.636763	-1.03092	6.57055	0.118049	SOX1	13	NM_005986.2	ILMN_1716070	Homo sapiens SRY (sex determining region Y)-box 1 (SOX1), mRNA.
240474	0.127627	0.127627	1.07406	6.60136	0.0941692	TENC1	12	NM_015319.2	ILMN_1722732	Homo sapiens tensin like C1 domain containing phosphatase (tensin 2) (TENC1), transcript variant 1, mRNA.
240477	0.22838	0.22838	-1.09744	6.78398	0.149299	NHEDC2	4	NM_178833.3	ILMN_1662768	Homo sapiens Na+/H+ exchanger domain containing 2 (NHEDC2), mRNA.
240482	0.834872	0.834872	1.00672	6.58369	0.0583271	OR5AK2	11	NM_001005323.1	ILMN_1720756	Homo sapiens olfactory receptor, family 5, subfamily AK, member 2 (OR5AK2), mRNA.
240484	0.00088774	0.00088774	-1.45082	7.26233	0.309274	ZNF182	X	NM_001007088.1	ILMN_2337835	Homo sapiens zinc finger protein 182 (ZNF182), transcript variant 2, mRNA.
240487	5.96149e-05	5.96149e-05	-2.27135	7.57721	0.651524	SH3BP5L	1	NM_030645.1	ILMN_1665384	Homo sapiens SH3-binding domain protein 5-like (SH3BP5L), mRNA.
240491	0.26255	0.26255	1.0394	6.57281	0.0661346	CDY1	Y	NM_004680.2	ILMN_2363185	Homo sapiens chromodomain protein, Y-linked, 1 (CDY1), transcript variant 2, mRNA.
240494	0.423964	0.423964	-1.04508	6.68567	0.102876	TCF7	5	NM_213648.1	ILMN_1676470	Homo sapiens transcription factor 7 (T-cell specific, HMG-box) (TCF7), transcript variant 5, mRNA.
240497	0.343903	0.343903	1.03637	6.46836	0.0712289	GFRAL	6	NM_207410.1	ILMN_1708710	Homo sapiens GDNF family receptor alpha like (GFRAL), mRNA.
240523	0.00684227	0.00684227	1.55198	9.28572	0.396516	TMEM166	2	NM_032181.1	ILMN_1702973	Homo sapiens transmembrane protein 166 (TMEM166), mRNA.
240524	0.00285729	0.00285729	1.23542	6.92653	0.182655	PHC3	3	NM_024947.2	ILMN_2179873	Homo sapiens polyhomeotic homolog 3 (Drosophila) (PHC3), mRNA.
240528	0.203491	0.203491	1.05673	6.62857	0.084539			BU753752	ILMN_1910403	UI-1-BB1p-aki-f-11-0-UI.s1 NCI_CGAP_Pl6 Homo sapiens cDNA clone UI-1-BB1p-aki-f-11-0-UI 3, mRNA sequence
240537	0.377885	0.377885	1.05824	6.70223	0.120516	LOC648494		XM_937544.1	ILMN_1687058	PREDICTED: Homo sapiens similar to IQ motif and WD repeats 1 isoform a (LOC648494), mRNA.
240541	0.389997	0.389997	-1.04238	6.5557	0.0904884	APOB	2	NM_000384.2	ILMN_1664024	Homo sapiens apolipoprotein B (including Ag(x) antigen) (APOB), mRNA.
240543	0.811019	0.811019	1.00935	6.55954	0.0707454	FGL1	8	NM_004467.3	ILMN_1672872	Homo sapiens fibrinogen-like 1 (FGL1), transcript variant 1, mRNA.
240546	0.0290644	0.0290644	-1.62386	8.98201	0.492745	SCAND1	20	NM_033630.1	ILMN_2372011	Homo sapiens SCAN domain containing 1 (SCAND1), transcript variant 2, mRNA.
240551	0.298307	0.298307	-1.09394	6.57911	0.164275		Y	CK299288	ILMN_1884150	UI-E-EJ1-ajn-n-16-0-UI.s1 UI-E-EJ1 Homo sapiens cDNA clone UI-E-EJ1-ajn-n-16-0-UI 3, mRNA sequence
240553	0.920866	0.920866	1.0061	6.63652	0.111028		12	BU676475	ILMN_1894796	UI-CF-DU1-aai-d-24-0-UI.s1 UI-CF-DU1 Homo sapiens cDNA clone UI-CF-DU1-aai-d-24-0-UI 3, mRNA sequence
240554	0.773445	0.773445	1.01023	6.69333	0.0643297	LOC652886		XM_942611.1	ILMN_1728193	PREDICTED: Homo sapiens similar to N-ethylmaleimide sensitive fusion protein (LOC652886), mRNA.
240561	0.160726	0.160726	1.04751	6.64075	0.0654518		17	BU533135	ILMN_1841376	AGENCOURT_10200620 NIH_MGC_126 Homo sapiens cDNA clone IMAGE:6559317 5, mRNA sequence
240563	0.0566548	0.0566548	1.07077	6.68603	0.0760778		18	AA992213	ILMN_1855116	ot29a07.s1 Soares_testis_NHT Homo sapiens cDNA clone IMAGE:1618164 3, mRNA sequence
240575	0.385255	0.385255	-1.08275	6.73154	0.171715	RRAGB	X	NM_006064.3	ILMN_2361643	Homo sapiens Ras-related GTP binding B (RRAGB), transcript variant RAGBs, mRNA.
240576	0.0859039	0.0859039	-1.21333	9.92777	0.232157	C5orf28	5	NM_022483.3	ILMN_2150465	Homo sapiens chromosome 5 open reading frame 28 (C5orf28), mRNA.
240592	0.861183	0.861183	1.00581	6.57942	0.0601207	ACCN1	17	NM_001094.4	ILMN_1779685	Homo sapiens amiloride-sensitive cation channel 1, neuronal (ACCN1), transcript variant 2, mRNA.
240593	0.00345891	0.00345891	-1.05143	6.50424	0.0436895	SLC10A6	4	NM_197965.1	ILMN_1792933	Homo sapiens solute carrier family 10 (sodium/bile acid cotransporter family), member 6 (SLC10A6), mRNA.
240594	0.551512	0.551512	1.02575	6.51386	0.0786326	ANXA3	4	NM_005139.2	ILMN_1694548	Homo sapiens annexin A3 (ANXA3), mRNA.
240601	0.772779	0.772779	-1.00953	6.49628	0.0597283		1	BM801739	ILMN_1833281	AGENCOURT_6458879 NIH_MGC_88 Homo sapiens cDNA clone IMAGE:5573560 5, mRNA sequence
240609	0.318637	0.318637	1.06318	6.65703	0.116452		1	DA188950	ILMN_1871154	DA188950 BRAMY3 Homo sapiens cDNA clone BRAMY3010483 5, mRNA sequence
240615	0.0649129	0.0649129	-1.33231	7.78741	0.326602	LRP11	6	NM_032832.4	ILMN_1676197	Homo sapiens low density lipoprotein receptor-related protein 11 (LRP11), mRNA.
240619	0.206719	0.206719	1.06089	6.62022	0.0911047	LOC642269	8	XM_930699.1	ILMN_1718352	PREDICTED: Homo sapiens similar to Heat shock factor protein 1 (HSF 1) (Heat shock transcription factor 1) (HSTF 1), transcript variant 2 (LOC642269), mRNA.
240634	0.058561	0.058561	1.04765	6.72965	0.0520755		5	AL049310	ILMN_1859931	Homo sapiens mRNA; cDNA DKFZp564B206 (from clone DKFZp564B206)
240639	0.133255	0.133255	1.05791	6.72174	0.0750775		6	BQ027621	ILMN_1878363	UI-H-CO0-aqz-b-03-0-UI.s1 NCI_CGAP_Sub9 Homo sapiens cDNA clone IMAGE:3105700 3, mRNA sequence
240646	0.564264	0.564264	1.10866	7.5938	0.329195	DHX36	3	NM_020865.1	ILMN_2100000	Homo sapiens DEAH (Asp-Glu-Ala-His) box polypeptide 36 (DHX36), mRNA.
240647	0.128739	0.128739	-1.05843	6.58326	0.0750174	GUCY1B2	13	NM_004129.2	ILMN_1652166	Homo sapiens guanylate cyclase 1, soluble, beta 2 (GUCY1B2), mRNA.
240653	0.702052	0.702052	1.02169	6.69353	0.102345	TM6SF1	15	NM_023003.2	ILMN_1750961	Homo sapiens transmembrane 6 superfamily member 1 (TM6SF1), mRNA.
240661	0.030214	0.030214	1.43007	8.36561	0.365202	LAS1L	X	NM_031206.3	ILMN_1774890	Homo sapiens LAS1-like (S. cerevisiae) (LAS1L), mRNA.
240669	0.412064	0.412064	-1.02396	6.49821	0.053925	SSTR1	14	NM_001049.2	ILMN_2069745	Homo sapiens somatostatin receptor 1 (SSTR1), mRNA.
240670	0.784476	0.784476	-1.01925	6.61293	0.126767			BM552828	ILMN_1833465	AGENCOURT_6542376 NIH_MGC_119 Homo sapiens cDNA clone IMAGE:5742676 5, mRNA sequence
240674	0.635533	0.635533	-1.01503	6.62676	0.0576171	DDX3X	X	NM_001356.3	ILMN_1728870	Homo sapiens DEAD (Asp-Glu-Ala-Asp) box polypeptide 3, X-linked (DDX3X), mRNA.
240678	0.441706	0.441706	1.05221	6.60443	0.123164		14	BQ429227	ILMN_1860004	AGENCOURT_7901653 NIH_MGC_82 Homo sapiens cDNA clone IMAGE:6104535 5, mRNA sequence
240681	0.233805	0.233805	1.04773	6.56095	0.0756256	LOC285500	4	XM_496726.2	ILMN_1786838	PREDICTED: Homo sapiens hypothetical protein LOC285500 (LOC285500), mRNA.
240682	5.41536e-05	5.41536e-05	-2.02082	8.05409	0.55818	ANKRD37	4	NM_181726.2	ILMN_1756417	Homo sapiens ankyrin repeat domain 37 (ANKRD37), mRNA.
240685	0.633367	0.633367	1.01818	6.56509	0.0691605		17	AK023610	ILMN_1914460	Homo sapiens cDNA FLJ13548 fis, clone PLACE1007068
240687	0.109856	0.109856	1.05723	6.69218	0.0705962	SULT1A4	16	NM_001017390.1	ILMN_1678293	Homo sapiens sulfotransferase family, cytosolic, 1A, phenol-preferring, member 4 (SULT1A4), transcript variant 2, mRNA.
240703	0.113175	0.113175	1.07371	6.67341	0.0908796	LOC649397		XM_938467.1	ILMN_1783827	PREDICTED: Homo sapiens similar to Tripartite motif protein 44 (DIPB protein) (Mc7 protein) (LOC649397), mRNA.
240706	0.663604	0.663604	1.01689	6.60422	0.0703911		12	BM676139	ILMN_1900030	UI-E-EJ0-ahg-n-03-0-UI.s1 UI-E-EJ0 Homo sapiens cDNA clone UI-E-EJ0-ahg-n-03-0-UI 3, mRNA sequence
240707	0.170045	0.170045	1.08907	6.65277	0.122554	LOC652281		XM_941696.1	ILMN_1715467	PREDICTED: Homo sapiens similar to double homeobox 4c (LOC652281), mRNA.
240717	0.954465	0.954465	1.00106	6.58038	0.0337484	LOC642608	19	XM_930949.1	ILMN_1694382	PREDICTED: Homo sapiens hypothetical protein LOC642608 (LOC642608), mRNA.
240722	0.544581	0.544581	1.02821	6.58607	0.0846172	OAS2	12	NM_002535.2	ILMN_1736729	Homo sapiens 2'-5'-oligoadenylate synthetase 2, 69/71kDa (OAS2), transcript variant 2, mRNA.
240725	0.383288	0.383288	1.10628	10.5993	0.217299	PAIP2	5	NM_001033112.1	ILMN_1784753	Homo sapiens poly(A) binding protein interacting protein 2 (PAIP2), transcript variant 1, mRNA.
240730	0.771506	0.771506	-1.02538	7.04801	0.156989	DGCR14	22	NM_022719.1	ILMN_1719232	Homo sapiens DiGeorge syndrome critical region gene 14 (DGCR14), mRNA.
240731	0.00347527	0.00347527	-1.41271	7.23653	0.30104	SGTA	19	NM_003021.3	ILMN_1677800	Homo sapiens small glutamine-rich tetratricopeptide repeat (TPR)-containing, alpha (SGTA), mRNA.
240736	0.882383	0.882383	-1.01085	7.30726	0.132303	TSPAN6	X	NM_003270.2	ILMN_2183856	Homo sapiens tetraspanin 6 (TSPAN6), mRNA.
240746	0.718927	0.718927	-1.00976	6.77693	0.0491733	GALNTL1	14	NM_020692.1	ILMN_1799903	Homo sapiens UDP-N-acetyl-alpha-D-galactosamine:polypeptide N-acetylgalactosaminyltransferase-like 1 (GALNTL1), mRNA.
240747	0.263038	0.263038	1.03818	6.50678	0.0641822	ZACN	17	NM_180990.2	ILMN_1783329	Homo sapiens zinc activated ligand-gated ion channel (ZACN), mRNA.
240753	0.189293	0.189293	1.0724	6.73817	0.104212	CTNND1		XM_943098.1	ILMN_1663159	PREDICTED: Homo sapiens catenin (cadherin-associated protein), delta 1, transcript variant 5 (CTNND1), mRNA.
240762	0.0940834	0.0940834	-1.09396	6.85122	0.109918		1	CN312986	ILMN_1886847	17000532648239 GRN_ES Homo sapiens cDNA 5, mRNA sequence
270008	0.467198	0.467198	-1.01948	6.59546	0.049258		9	BU686130	ILMN_1831833	UI-CF-DU1-adq-c-12-0-UI.s1 UI-CF-DU1 Homo sapiens cDNA clone UI-CF-DU1-adq-c-12-0-UI 3, mRNA sequence
270010	0.130816	0.130816	-1.08225	6.56989	0.10488	RAB39B	X	NM_171998.2	ILMN_1811889	Homo sapiens RAB39B, member RAS oncogene family (RAB39B), mRNA.
270014	0.119998	0.119998	1.10306	6.88736	0.127209	GABBR1	6	NM_021905.1	ILMN_2395373	Homo sapiens gamma-aminobutyric acid (GABA) B receptor, 1 (GABBR1), transcript variant 4, mRNA.
270017	7.45112e-05	7.45112e-05	1.46169	7.86455	0.302167	C15orf41	15	NM_032499.3	ILMN_1747217	Homo sapiens chromosome 15 open reading frame 41 (C15orf41), mRNA.
270019	0.000140963	0.000140963	-1.23505	6.88735	0.169357	GOSR1	17	NM_004871.2	ILMN_1798816	Homo sapiens golgi SNAP receptor complex member 1 (GOSR1), transcript variant 1, mRNA.
270020	0.477451	0.477451	1.03308	6.64166	0.0849582	LOC651004		XM_940118.1	ILMN_1689246	PREDICTED: Homo sapiens similar to Protein FAM38A (LOC651004), mRNA.
270021	0.161901	0.161901	1.06242	6.68643	0.0855862	MLLT4	6	NM_001040001.1	ILMN_1651310	Homo sapiens myeloid/lymphoid or mixed-lineage leukemia (trithorax homolog, Drosophila); translocated to, 4 (MLLT4), transcript variant 1, mRNA.
270022	0.0429555	0.0429555	1.11279	7.99294	0.114079	CEP135	4	NM_025009.3	ILMN_1693766	Homo sapiens centrosomal protein 135kDa (CEP135), mRNA.
270025	0.534121	0.534121	1.05601	6.66861	0.161667	MRPL3	3	NM_007208.2	ILMN_2230592	Homo sapiens mitochondrial ribosomal protein L3 (MRPL3), nuclear gene encoding mitochondrial protein, mRNA.
270026	3.85997e-06	3.85997e-06	2.89616	8.04681	0.829651	RASSF1	3	NM_007182.4	ILMN_2393573	Homo sapiens Ras association (RalGDS/AF-6) domain family member 1 (RASSF1), transcript variant A, mRNA.
270035	0.169306	0.169306	-1.07076	6.72367	0.0980507	TMEM120B	12	NM_001080825.1	ILMN_2108493	Homo sapiens transmembrane protein 120B (TMEM120B), mRNA.
270039	0.0528814	0.0528814	1.16551	6.91796	0.168562	HM13	20	NM_178582.1	ILMN_1766269	Homo sapiens histocompatibility (minor) 13 (HM13), transcript variant 4, mRNA.
270040	0.50581	0.50581	1.03567	6.62308	0.0974025	LOC441682	14	XM_497406.2	ILMN_1723702	PREDICTED: Homo sapiens hypothetical LOC441682 (LOC441682), mRNA.
270041	0.764805	0.764805	-1.02169	6.62069	0.13051		14	AI692607	ILMN_1876184	wd69h01.x1 NCI_CGAP_Lu24 Homo sapiens cDNA clone IMAGE:2336881 3, mRNA sequence
270044	0.132207	0.132207	-1.12506	7.05971	0.156819	SPATS2	12	NM_023071.3	ILMN_1746029	Homo sapiens spermatogenesis associated, serine-rich 2 (SPATS2), mRNA.
270047	0.278027	0.278027	-1.07035	6.78098	0.119764	CPSF6	12	NM_007007.1	ILMN_1795454	Homo sapiens cleavage and polyadenylation specific factor 6, 68kDa (CPSF6), mRNA.
270048	0.415984	0.415984	1.04727	6.51446	0.106046		13	AK095571	ILMN_1892050	Homo sapiens cDNA FLJ38252 fis, clone FCBBF3000269
270050	0.61798	0.61798	1.03057	6.90532	0.110659	ECE1	1	NM_001397.1	ILMN_1672174	Homo sapiens endothelin converting enzyme 1 (ECE1), mRNA.
270053	0.0846909	0.0846909	1.12819	7.5574	0.144383	GABPA	21	NM_002040.2	ILMN_1750029	Homo sapiens GA binding protein transcription factor, alpha subunit 60kDa (GABPA), mRNA.
270059	0.280376	0.280376	1.04792	6.69596	0.0828166			CB986911	ILMN_1893841	AGENCOURT_13650491 NIH_MGC_184 Homo sapiens cDNA clone IMAGE:30329296 5, mRNA sequence
270064	0.196509	0.196509	-1.05826	6.64029	0.0856044	LOC401164	4	XM_379298.3	ILMN_1740942	PREDICTED: Homo sapiens hypothetical gene supported by AY494056 (LOC401164), mRNA.
270066	0.876554	0.876554	-1.00954	6.75781	0.110927	ZNF138	7	NM_006524.1	ILMN_1704358	Homo sapiens zinc finger protein 138 (ZNF138), mRNA.
270068	2.39746e-06	2.39746e-06	4.04867	8.00844	1.08914	SMOX	20	NM_175842.1	ILMN_1775380	Homo sapiens spermine oxidase (SMOX), transcript variant 4, mRNA.
270070	0.377659	0.377659	1.03848	6.63508	0.080343	CCDC144NL	17	NM_001004306.1	ILMN_1809491	Homo sapiens coiled-coil domain containing 144 family, N-terminal like (CCDC144NL), mRNA.
270075	0.262696	0.262696	-1.04415	6.61995	0.0739558		13	BX647243	ILMN_1864247	Homo sapiens mRNA; cDNA DKFZp686O0249 (from clone DKFZp686O0249)
270079	0.0361744	0.0361744	-1.08	6.65849	0.0803042	ZNF452		XM_936087.1	ILMN_1796697	PREDICTED: Homo sapiens zinc finger protein 452 (ZNF452), mRNA.
270082	0.404401	0.404401	1.0527	6.67745	0.115202	CPNE7		XM_946337.1	ILMN_1712972	PREDICTED: Homo sapiens copine VII, transcript variant 4 (CPNE7), mRNA.
270086	0.590612	0.590612	-1.0144	6.69145	0.0488049			AI015014	ILMN_1891136	ot30c11.s1 Soares_testis_NHT Homo sapiens cDNA clone IMAGE:1618292 3, mRNA sequence
270091	0.254941	0.254941	1.0375	6.67965	0.0621205	LOC374920	19	NM_199341.1	ILMN_1748823	Homo sapiens hypothetical protein LOC374920 (LOC374920), mRNA.
270092	0.161501	0.161501	1.03908	6.60691	0.0541413		17	AI220161	ILMN_1827176	qg79c05.x1 Soares_NFL_T_GBC_S1 Homo sapiens cDNA clone IMAGE:1841384 3, mRNA sequence
270093	0.0768615	0.0768615	-1.20728	6.9154	0.221185	MYO18A	17	NM_078471.3	ILMN_1780560	Homo sapiens myosin XVIIIA (MYO18A), transcript variant 1, mRNA.
270095	0.930786	0.930786	1.00449	6.53331	0.0935758		18	BM563321	ILMN_1840288	AGENCOURT_6564816 NIH_MGC_119 Homo sapiens cDNA clone IMAGE:5743933 5, mRNA sequence
270097	0.496904	0.496904	-1.04303	6.54427	0.114759		12	AA086324	ILMN_1887660	zn61c08.s1 Stratagene muscle 937209 Homo sapiens cDNA clone IMAGE:562670 3, mRNA sequence
270102	0.021781	0.021781	1.05831	6.63771	0.0558731		14	AI698256	ILMN_1879087	wa70h06.x1 Soares_NFL_T_GBC_S1 Homo sapiens cDNA clone IMAGE:2301563 3 similar to SW:RSFR_CHICK P30374 RIBONUCLEASE HOMOLOG PRECURSOR ;, mRNA sequence
270110	0.445989	0.445989	1.0318	6.62737	0.0764291	LOC648200		XM_937248.1	ILMN_1706600	PREDICTED: Homo sapiens similar to ribosomal protein L31 (LOC648200), mRNA.
270112	0.054672	0.054672	1.08429	6.65955	0.0895296		1	AI346907	ILMN_1842413	qp59b09.x1 NCI_CGAP_Co8 Homo sapiens cDNA clone IMAGE:1927289 3, mRNA sequence
270113	0.763178	0.763178	1.01817	6.64362	0.108729	LIPC	15	NM_000236.1	ILMN_1812700	Homo sapiens lipase, hepatic (LIPC), mRNA.
270114	0.810807	0.810807	-1.01106	6.64738	0.0834857	FAM134B	5	NM_001034850.1	ILMN_1811330	Homo sapiens family with sequence similarity 134, member B (FAM134B), transcript variant 1, mRNA.
270121	0.302941	0.302941	-1.08548	6.62985	0.151365		14	BF514408	ILMN_1909461	UI-H-BW1-ane-f-07-0-UI.s1 NCI_CGAP_Sub7 Homo sapiens cDNA clone IMAGE:3082117 3, mRNA sequence
270128	0.438423	0.438423	1.04481	6.64835	0.105364		8	AK090741	ILMN_1886964	Homo sapiens cDNA FLJ33422 fis, clone BRACE2020097
270129	0.127272	0.127272	-1.11864	7.94482	0.147664	TMEM8	16	NM_021259.1	ILMN_1741371	Homo sapiens transmembrane protein 8 (five membrane-spanning domains) (TMEM8), mRNA.
270131	0.125484	0.125484	-1.09658	6.60496	0.120968	LOC647859		XM_001127102.1	ILMN_1697504	PREDICTED: Homo sapiens similar to Occludin (LOC647859), mRNA.
270133	0.00281322	0.00281322	-1.26126	9.58445	0.200413	C1orf128	1	NM_020362.3	ILMN_1784207	Homo sapiens chromosome 1 open reading frame 128 (C1orf128), mRNA.
270136	0.0130059	0.0130059	1.39168	6.94245	0.311428	RFX2	19	NM_134433.1	ILMN_2396287	Homo sapiens regulatory factor X, 2 (influences HLA class II expression) (RFX2), transcript variant 2, mRNA.
270138	0.486129	0.486129	1.04131	6.62992	0.107691	LOC441340	8	XM_499104.2	ILMN_1784891	PREDICTED: Homo sapiens hypothetical LOC441340 (LOC441340), mRNA.
270139	0.297194	0.297194	1.05188	6.66758	0.0923444		1	BX105524	ILMN_1834147	BX105524 Soares_testis_NHT Homo sapiens cDNA clone IMAGp998E074174, mRNA sequence
270142	0.0652875	0.0652875	-1.06404	6.61112	0.0707266	KRT84	12	NM_033045.3	ILMN_1806284	Homo sapiens keratin 84 (KRT84), mRNA.
270148	0.74817	0.74817	1.01539	6.4988	0.0866288	LOC644010		XM_938374.2	ILMN_1661968	PREDICTED: Homo sapiens hypothetical LOC644010, transcript variant 1 (LOC644010), mRNA.
270152	9.98329e-05	9.98329e-05	1.90724	9.80821	0.515681	SLC7A5	16	NM_003486.5	ILMN_1720373	Homo sapiens solute carrier family 7 (cationic amino acid transporter, y+ system), member 5 (SLC7A5), mRNA.
270154	0.86668	0.86668	1.00672	6.6459	0.0723574		10	CD517297	ILMN_1841564	AGENCOURT_14378000 NIH_MGC_181 Homo sapiens cDNA clone IMAGE:30399590 5, mRNA sequence
270156	0.000850595	0.000850595	-2.35867	9.98928	0.712358	UBE2N	12	NM_003348.3	ILMN_1793651	Homo sapiens ubiquitin-conjugating enzyme E2N (UBC13 homolog, yeast) (UBE2N), mRNA.
270161	0.0463734	0.0463734	-1.03578	6.58781	0.0379317		7	BE858809	ILMN_1901787	7f95h07.x1 NCI_CGAP_Brn23 Homo sapiens cDNA clone IMAGE:3304765 3, mRNA sequence
270164	0.87314	0.87314	1.00925	6.55889	0.104636		9	BE465127	ILMN_1815987	hv75d12.x1 NCI_CGAP_Lu24 Homo sapiens cDNA clone IMAGE:3179255 3, mRNA sequence
270167	0.750883	0.750883	-1.02092	6.6293	0.118714		12	AI002993	ILMN_1825541	am95f05.s1 Stratagene schizo brain S11 Homo sapiens cDNA clone IMAGE:1683873 3, mRNA sequence
270168	0.909189	0.909189	-1.00562	6.59193	0.0890625	HLA-DRA	6	NM_019111.3	ILMN_1689655	Homo sapiens major histocompatibility complex, class II, DR alpha (HLA-DRA), mRNA.
270170	0.556455	0.556455	1.04198	6.58273	0.128729	GLYATL2	11	NM_145016.2	ILMN_2161820	Homo sapiens glycine-N-acyltransferase-like 2 (GLYATL2), mRNA.
270176	0.014219	0.014219	1.18198	6.7428	0.158653	MUM1L1	X	NM_152423.2	ILMN_2124241	Homo sapiens melanoma associated antigen (mutated) 1-like 1 (MUM1L1), mRNA.
270180	0.497288	0.497288	-1.03621	6.57364	0.0969732	SNX21	20	NM_001042633.1	ILMN_2360315	Homo sapiens sorting nexin family member 21 (SNX21), transcript variant 4, mRNA.
270187	0.00114666	0.00114666	-1.19649	6.69324	0.150154	ZNF230	19	NM_006300.3	ILMN_1757825	Homo sapiens zinc finger protein 230 (ZNF230), mRNA.
270189	0.896541	0.896541	1.0075	6.58672	0.104235	ASB17	1	NM_080868.1	ILMN_2210101	Homo sapiens ankyrin repeat and SOCS box-containing 17 (ASB17), mRNA.
270192	0.49697	0.49697	-1.02216	6.57966	0.0597189	AKAP14	X	NM_178813.5	ILMN_1679987	Homo sapiens A kinase (PRKA) anchor protein 14 (AKAP14), transcript variant 1, mRNA.
270193	0.873979	0.873979	1.00602	6.67563	0.0686451	LOC650968		XM_940072.1	ILMN_1686066	PREDICTED: Homo sapiens hypothetical LOC650968 (LOC650968), mRNA.
270196	5.9085e-05	5.9085e-05	-1.50834	9.0127	0.326388	OBFC2B	12	NM_024068.2	ILMN_1704672	Homo sapiens oligonucleotide/oligosaccharide-binding fold containing 2B (OBFC2B), mRNA.
270201	0.767436	0.767436	1.00955	6.50453	0.0584474	MEGF10	5	NM_032446.1	ILMN_2146389	Homo sapiens multiple EGF-like-domains 10 (MEGF10), mRNA.
270202	0.869894	0.869894	1.00947	6.55872	0.104428		6	DB350157	ILMN_1888400	DB350157 TRACH3 Homo sapiens cDNA clone TRACH3027941 3, mRNA sequence
270204	0.272382	0.272382	-1.17828	7.16765	0.285975	RFNG		XM_941367.1	ILMN_1661427	PREDICTED: Homo sapiens radical fringe homolog (Drosophila) (RFNG), mRNA.
270215	0.000328201	0.000328201	-1.6105	7.24042	0.38744	ARSB	5	NM_000046.2	ILMN_2242937	Homo sapiens arylsulfatase B (ARSB), transcript variant 1, mRNA.
270220	0.983714	0.983714	-1.00126	6.54739	0.1118			BM986743	ILMN_1868195	UI-H-CO0-aqh-b-07-0-UI.s1 NCI_CGAP_Sub9 Homo sapiens cDNA clone IMAGE: 3103812 3, mRNA sequence
270221	0.601009	0.601009	-1.02297	6.58867	0.0796793		21	AI277451	ILMN_1913008	qm64d02.x1 Soares_placenta_8to9weeks_2NbHP8to9W Homo sapiens cDNA clone IMAGE:1893507 3, mRNA sequence
270224	0.857082	0.857082	-1.01865	8.89449	0.186192	MOAP1	14	NM_022151.4	ILMN_1804988	Homo sapiens modulator of apoptosis 1 (MOAP1), mRNA.
[truncated: 46,804 more rows]
