# Supplementary material for: Glutamate-Induced Deregulation of Krebs Cycle in Mitochondrial Encephalopathy Lactic Acidosis Syndrome Stroke-Like Episodes (MELAS) Syndrome Is Alleviated by Ketone Body Exposure
Source: Biomedicines. 2022 Jul 11;10(7):1665. doi: 10.3390/biomedicines10071665 (PMC9312837; doi:10.3390/biomedicines10071665)
Supplement: Supplementary file 1 [file biomedicines-10-01665-s001.zip › Supplementary Table S2_Belal et al.xlsx]

## Sheet: REACTOME GSEA
Name	OverlapSize	genesetSize	ratio	pval	pvalFDR	log10pvalFDR	SymbolList	GeneIDList
POST_TRANSLATIONAL_PROTEIN_MODIFICATION	370	1430	2.9937	1.0706e-74	1.38535e-71	70.8584	LRR1|PSME4|COMMD5|COPB2|TMED7|TDG|CUL1|GAS6|NUDT14|GALNT18|KLHL20|COP1|ST8SIA2|UBA1|ST8SIA3|NCOA1|SHISA5|EVA1A|UBE2N|ARSB|H2BC5|PLAUR|TRRAP|SPSB2|HSPA8|PSMD2|RNF7|SEC22C|RAB40B|ATXN3|TUBB6|KDELR3|INO80E|PIGZ|MGAT4B|USP33|RAB5A|PPP6C|RAB2B|VDAC3|APOE|LSAMP|MARCHF6|CSNK1D|PPARG|GMPPA|USP24|TFG|DCAF4|BMP4|PSMD6|NLRP3|SMAD4|CDK1|OGT|PEX2|BMI1|RORA|STC2|CDH2|DYNLL1|ST6GALNAC3|TRAPPC4|KLHL21|DOLPP1|ST3…	122769|23198|28991|9276|51014|6996|8454|2621|256281|374378|27252|64326|8128|7317|51046|8648|51246|84141|7334|411|3017|5329|8295|84727|3312|5708|9616|9117|10966|4287|84617|11015|283899|80235|11282|23032|5868|5537|84932|7419|348|4045|10299|1453|5468|29926|23358|10342|26094|652|9861|114548|4089|983|8473|5828|648|6095|8614|1000|8655|256435|51399|9903|57171|6482|54742|54461|2719|51088|10206|23170|378|…
DISEASE	371	1470	2.9201	3.66585e-72	2.3718e-69	68.6249	TAF15|RPS24|DOCK2|ARPC5|CDC25C|ANTXR1|PSME4|BSG|MAPKAP1|VIPR2|AGGF1|FGFR4|VCL|CUL1|BAIAP2|RAC2|TCEA1|ITGB1|GSS|PAPSS1|CDKN1B|HDAC6|PPP2R5C|ARSB|FKBP1A|NCOR1|H2BC5|KIT|VIP|PGK1|G6PC3|RPL17|XRCC6|CDK9|TSC2|PSMD2|CHMP4A|BGN|TUBB6|PCCB|GAB2|ADCY1|LRP5|RAC1|VPS37D|MVB12B|SNAP25|CDK6|RAB5A|FYN|GYG1|SLC40A1|TXNRD1|PRKAR1B|TPMT|RPL13|IL1B|AP1S2|PSMD6|NLRP3|CCNK|SLC5A7|HES1|SMAD4|MAP2K1|EGFR|EIF2AK2|DVL3|…	8148|6229|1794|10092|995|84168|23198|682|79109|7434|55109|2264|7414|8454|10458|5880|6917|3688|2937|9061|1027|10013|5527|411|2280|9611|3017|3815|7432|5230|92579|6139|2547|1025|7249|5708|29082|633|84617|5096|9846|107|4041|5879|155382|89853|6616|1021|5868|2534|2992|30061|7296|5575|7172|6137|3553|8905|9861|114548|8812|60482|3280|4089|5604|1956|5610|1857|84313|3836|10768|60489|8655|10628|7852|6457|644…
RNA_POLYMERASE_II_TRANSCRIPTION	355	1375	2.9872	2.18469e-71	9.42331e-69	68.0258	TAF15|CEBPB|CDC25C|ZNF613|PSME4|MAPKAP1|CUL1|HSPD1|GLI3|TCEA1|SMARCB1|CDKN1B|HDAC6|PPP2R5C|RGCC|ZNF627|NABP2|NCOR1|LAMTOR1|DGCR8|AGO2|H2BC5|KIT|SRSF1|CHD4|ZNF211|G6PD|MED8|CDK9|SRSF7|TSC2|PSMD2|SNRPF|ALYREF|SMARCD3|ATXN3|PIDD1|THOC3|ELL2|MBD3|SMARCC1|ZNF234|ZNF773|PCGF6|ZNF189|ZNF626|GADD45A|CDK6|TXNRD1|APOE|ANAPC1|RMI1|SERPINE1|ZNF235|ZNF337|PPARG|DDIT3|GAD1|RYBP|ZNF775|CDK13|RUNX2|PSMD6|TRIM33|…	8148|1051|995|79898|23198|79109|8454|3329|2737|6917|6598|1027|10013|5527|28984|199692|79035|9611|55004|54487|27161|3017|3815|6426|1108|10520|2539|112950|1025|6432|7249|5708|6636|10189|6604|4287|55367|84321|22936|53615|6599|10780|374928|84108|7743|199777|1647|1021|7296|348|64682|80010|5054|9310|26152|5468|1649|2571|23429|285971|8621|860|9861|51592|8812|1479|3280|4089|1956|983|8797|857|648|6095|259…
CELLULAR_RESPONSES_TO_EXTERNAL_STIMULI	195	612	3.6866	5.70086e-52	1.73511e-49	48.7607	RPS24|CEBPB|PSME4|DNAJB1|TCIRG1|CDKN1B|HDAC6|ETS1|CABIN1|LAMTOR1|H2BC5|RPL17|HSPA9|HSPA8|PSMD2|MT2A|TUBB6|CDK6|TXNRD1|ANAPC1|DDIT3|RPL13|PSMD6|BMI1|MT1G|DYNLL1|SESN1|ATP6V1G2|ACD|BAG3|PPP1R15A|CXCL8|HSPA12A|EGLN2|CDC26|NUP85|H3-3B|MAPKAPK3|MAPK10|PSME3|NUP133|SEM1|RING1|RPLP0|CDC23|NUP42|TINF2|MAPK7|RPL26L1|MAPK9|DNAJA1|IL1A|H3-3A|MT1E|RBX1|RBBP7|NUP35|RPL14|LAMTOR2|DCTN1|RPL29|FNIP1|RPL34|MAPK1|…	6229|1051|23198|3337|10312|1027|10013|2113|23523|55004|3017|6139|3313|3312|5708|4502|84617|1021|7296|64682|1649|6137|9861|648|4495|8655|27244|534|65057|9531|23645|3576|259217|112398|246184|79902|3021|7867|5602|10197|55746|7979|6015|6175|8697|11097|26277|5598|51121|5601|3301|3552|3020|4493|9978|5931|129401|9045|28956|1639|6159|96459|6164|5594|55860|6128|7422|2289|6201|318|6235|2887|1968|525|7280|3…
CYTOKINE_SIGNALING_IN_IMMUNE_SYSTEM	236	858	3.1825	6.70446e-52	1.73511e-49	48.7607	PSME4|BOLA2|NDN|FGFR4|VCL|CUL1|ITGB1|STAT2|IRF8|PPP2R5C|UBE2N|TRIM5|KIT|HSPA9|HSPA8|PSMD2|MT2A|PTPN14|GAB2|AIP|MCL1|RET|SNAP25|FYN|MSN|RELB|ANXA2|IL11|IL1B|IL15|IL15RA|TRIM8|IL1RAP|PSMD6|CCL2|HLA-E|MAP2K1|EGFR|EIF2AK2|TNFSF12|RORA|KPNA1|IFITM2|IL13RA1|CXCL8|NUP85|MAPKAPK3|PIN1|MAPK10|PSME3|NUP133|SEM1|AGER|RPLP0|PIK3R1|NUP42|STAT6|CALM1|IRS1|NFKB2|JAK1|MAPK7|PIAS1|MAPK9|HBEGF|PTGS2|APBB1IP|GBP2|I…	23198|552900|4692|2264|7414|8454|3688|6773|3394|5527|7334|85363|3815|3313|3312|5708|4502|5784|9846|9049|4170|5979|6616|2534|4478|5971|302|3589|3553|3600|3601|81603|3556|9861|6347|3133|5604|1956|5610|8742|6095|3836|10581|3597|3576|79902|7867|5300|5602|10197|55746|7979|177|6175|5295|11097|6778|801|3667|4791|3716|5598|8554|5601|1839|5743|54518|2634|3552|10379|3434|9246|9978|9636|129401|8771|28956|31…
MEMBRANE_TRAFFICKING	195	629	3.5869	2.91174e-50	6.27965e-48	47.2021	ARPC5|COPB2|CCZ1B|TMED7|DENND1A|SORT1|TBC1D15|AMPH|TRIP10|HSPA8|TSC2|CHMP4A|SEC22C|AP4B1|TUBB6|KDELR3|DAB2|PLIN3|SNX5|RAC1|VPS37D|MVB12B|RAB5A|PPP6C|TBC1D13|YIPF6|ULK1|CSNK1D|SLC18A3|TFG|AP1S2|EGFR|VPS25|DENND5B|DYNLL1|TRAPPC4|SH3GL3|ARF4|COG5|LDLR|EXOC7|KIF2C|RIN1|PAFAH1B3|BLOC1S6|BET1|MYO5A|GCC1|GJA3|CALM1|KIF21A|PUM1|COPE|SCFD1|YWHAG|WNT5A|HBEGF|KIFAP3|RAB3IP|GPS1|COPG2|DENND2B|ALS2|AP1M1|CD55…	10092|9276|221960|51014|57706|6272|64786|273|9322|3312|7249|29082|9117|10717|84617|11015|1601|10226|27131|5879|155382|89853|5868|5537|54662|286451|8408|1453|6572|10342|8905|1956|84313|160518|8655|51399|6457|378|10466|3949|23265|11004|9610|5050|26258|10282|4644|79571|2700|801|55605|9698|11316|23256|7532|7474|1839|22920|117177|2873|26958|6764|57679|8907|1604|1639|1294|23396|7163|23682|9919|6456|100…
NERVOUS_SYSTEM_DEVELOPMENT	183	580	3.6506	2.98393e-48	5.51601e-46	45.2584	ITGA10|RPS24|ARPC5|PSME4|DPYSL4|NELL2|ITGB1|NUMB|UNC5B|ST8SIA2|NTN1|PMP22|COL4A5|CRMP1|RPL17|HSPA8|PSMD2|ARHGEF7|TUBB6|GAB2|CD24|SDCBP|RAC1|RET|USP33|FYN|MSN|ADGRG6|RPL13|RGMB|PSMD6|SLIT1|MAP2K1|EGFR|MYL6|WWTR1|EPHB4|CXCR4|PSME3|SEM1|LAMA2|RPLP0|PIK3R1|KCNQ2|DOK4|MYH10|MAPK7|RPL26L1|EFNA4|APH1A|CACNB3|UNC5A|SIAH2|DAG1|ALCAM|RBX1|COL3A1|RPL14|FLRT3|SCN9A|YES1|RPL29|COL6A3|RPL34|PIP5K1C|MAPK1|ABLIM…	8515|6229|10092|23198|10570|4753|3688|8650|219699|8128|9423|5376|1287|1400|6139|3312|5708|8874|84617|9846|100133941|6386|5879|5979|23032|2534|4478|57211|6137|285704|9861|6585|5604|1956|4637|25937|2050|7852|10197|7979|3908|6175|5295|3785|55715|4628|5598|51121|1945|51107|784|90249|6478|1605|214|9978|1281|9045|23767|6335|7525|6159|1293|6164|23396|5594|3983|6456|10093|6128|1949|5747|6201|5621|4897|88…
METABOLISM_OF_RNA	194	672	3.3402	1.13904e-45	1.84239e-43	42.7346	RPS24|PSME4|URM1|RIOK1|PHF5A|RIOK3|RPL17|SRSF1|HSPA8|SRSF7|PSMD2|SNRPF|ALYREF|SMN1|THOC3|HSD17B10|PPWD1|CSNK1D|ZFP36L1|RPL13|C2orf49|CTNNBL1|PSMD6|CSTF3|SF3B3|WDR77|PRPF31|BMS1|CSNK1E|SF3A3|EXOSC1|UTP25|SNUPN|UTP14A|CPSF2|NUP85|NOB1|ELAVL1|EXOSC2|HNRNPA3|PSME3|NUP133|SEM1|RPLP0|NUP42|HNRNPA0|BOP1|ADAT1|SNRPN|IGF2BP3|RPL26L1|LSM5|CCNH|NOL12|MNAT1|TFIP11|NUP35|GLE1|RPL14|RPPH1|TP53RK|TFB1M|RPL29|TN…	6229|23198|81605|83732|84844|8780|6139|6426|3312|6432|5708|6636|10189|6606|84321|3028|23398|1453|677|6137|79074|56259|9861|1479|23450|79084|26121|9790|1454|10946|51013|27042|10073|10813|53981|79902|28987|1994|23404|220988|10197|55746|7979|6175|11097|10949|23246|23536|6638|10643|51121|23658|902|79159|4331|24144|129401|2733|9045|85495|112858|51106|6159|3842|10421|6434|6164|57794|134430|4691|6128|26…
INNATE_IMMUNE_SYSTEM	261	1113	2.7132	3.78604e-45	5.44349e-43	42.2641	DOCK2|ARPC5|PSME4|CTSB|VCL|CUL1|TCIRG1|BAIAP2|RAC2|S100A11|AGA|OSCAR|PKM|SLC15A4|MVP|APRT|UBE2N|ARSB|LAMTOR1|PLAUR|XRCC6|HSPA8|PSMD2|APEH|GAB2|GSDMD|SDCBP|RAC1|SNAP25|FYN|GYG1|DPP7|RELB|ANXA2|LAMP2|TIMP2|ADAM8|IL1B|CDK13|PSMD6|NLRP3|POLR1C|HLA-E|MAP2K1|POLR1D|AHCYL1|DYNLL1|CFD|TXNIP|ATP6V1G2|LGMN|C5|ATG12|CSTB|MAPKAPK3|PIN1|MAPK10|PSME3|SEM1|AGER|CMTM6|PIK3R1|DNASE1L1|MYO5A|ATP6V0A1|PRCP|STAT6|CA…	1794|10092|23198|1508|7414|8454|10312|10458|5880|6282|175|126014|5315|121260|9961|353|7334|411|55004|5329|2547|3312|5708|327|9846|79792|6386|5879|6616|2534|2992|29952|5971|302|3920|7077|101|3553|8621|9861|114548|9533|3133|5604|51082|10768|8655|1675|10628|534|5641|727|9140|1476|7867|5300|5602|10197|7979|177|54918|5295|1774|4644|535|5547|6778|801|4791|51071|5598|5601|24145|1512|57153|10152|2517|204…
VESICLE_MEDIATED_TRANSPORT	201	724	3.2122	7.11772e-45	9.21033e-43	42.0357	ARPC5|COPB2|CCZ1B|TMED7|DENND1A|SORT1|TBC1D15|AMPH|TRIP10|HSPA8|TSC2|CHMP4A|SEC22C|AP4B1|TUBB6|KDELR3|DAB2|PLIN3|SNX5|RAC1|VPS37D|MVB12B|RAB5A|PPP6C|APOE|TBC1D13|YIPF6|ULK1|CSNK1D|SLC18A3|TFG|AP1S2|EGFR|VPS25|DENND5B|DYNLL1|TRAPPC4|SH3GL3|ARF4|COG5|LDLR|EXOC7|KIF2C|RIN1|PAFAH1B3|BLOC1S6|BET1|MYO5A|GCC1|GJA3|CALM1|KIF21A|PUM1|COPE|SCFD1|YWHAG|WNT5A|HBEGF|KIFAP3|RAB3IP|GPS1|COPG2|DENND2B|COL3A1|ALS…	10092|9276|221960|51014|57706|6272|64786|273|9322|3312|7249|29082|9117|10717|84617|11015|1601|10226|27131|5879|155382|89853|5868|5537|348|54662|286451|8408|1453|6572|10342|8905|1956|84313|160518|8655|51399|6457|378|10466|3949|23265|11004|9610|5050|26258|10282|4644|79571|2700|801|55605|9698|11316|23256|7532|7474|1839|22920|117177|2873|26958|6764|1281|57679|8907|1604|1639|1294|23396|7163|23682|9919…
INFECTIOUS_DISEASE	211	804	3.0365	1.70777e-43	2.00896e-41	40.697	TAF15|RPS24|DOCK2|ARPC5|ANTXR1|PSME4|VIPR2|BAIAP2|TCEA1|ITGB1|NCOR1|H2BC5|VIP|PGK1|RPL17|XRCC6|CDK9|PSMD2|CHMP4A|TUBB6|ADCY1|RAC1|VPS37D|MVB12B|SNAP25|RAB5A|FYN|TXNRD1|PRKAR1B|RPL13|IL1B|AP1S2|PSMD6|NLRP3|CCNK|MAP2K1|EGFR|EIF2AK2|DVL3|VPS25|KPNA1|AHCYL1|APOBEC3G|DYNLL1|TXNIP|CXCR4|SH3GL3|NUP85|PSME3|NUP133|SEM1|RPLP0|PRKX|MYO5A|NEDD4L|GTF2E2|NUP42|CALM1|NFKB2|SUPT4H1|RPL26L1|WNT5A|HBEGF|CCNH|IL1A…	8148|6229|1794|10092|84168|23198|7434|10458|6917|3688|9611|3017|7432|5230|6139|2547|1025|5708|29082|84617|107|5879|155382|89853|6616|5868|2534|7296|5575|6137|3553|8905|9861|114548|8812|5604|1956|5610|1857|84313|3836|10768|60489|8655|10628|7852|6457|79902|10197|55746|7979|6175|5613|4644|23327|2961|11097|801|4791|6827|51121|7474|1839|902|3552|10152|136|4331|9978|9636|5931|129401|9045|8907|112|3105|…
SIGNALING_BY_RECEPTOR_TYROSINE_KINASES	161	504	3.696	3.2412e-43	3.4951e-41	40.4565	MAPKAP1|FGFR4|TCIRG1|BAIAP2|ITGB1|NCOR1|DNAL4|COL4A5|KIT|GABRB3|CHD4|ARHGEF7|GAB2|JUND|RAC1|FYN|LAMB3|APOE|RALB|TIA1|MAP2K1|EGFR|CAV1|AHCYL1|ID2|ATP6V1G2|SH3GL3|KIDINS220|MAPKAPK3|LAMA2|PIK3R1|ATP6V0A1|STAT6|CALM1|IRS1|PCSK5|MAPK7|HBEGF|APH1A|WWP1|ABI2|COL3A1|RALGDS|RIT1|FLRT3|YES1|LRIG1|COL6A3|SPHK1|MAPK1|WASF3|STAT1|DIAPH1|THBS2|SH3GL2|DOCK7|VEGFA|ITGA3|PTK2|ELMO1|CDK5R1|RALA|GRB10|ATP6V1B1|VGF…	79109|2264|10312|10458|3688|9611|10126|1287|3815|2562|1108|8874|9846|3727|5879|2534|3914|348|5899|7072|5604|1956|857|10768|3398|534|6457|57498|7867|3908|5295|535|6778|801|3667|5125|5598|1839|51107|11059|10152|1281|5900|6016|23767|7525|26018|1293|8877|5594|10810|6772|1729|7058|6456|85440|7422|3675|5747|9844|8851|5898|2887|525|7425|1020|4318|4066|10413|3320|30011|3925|1301|26999|581|527|5327|4485|1…
CELL_CYCLE	189	674	3.2445	7.9425e-43	7.90584e-41	40.1021	PTTG1|CDC25C|PSME4|REC8|CUL1|EML4|CDKN1B|COP1|PPP2R5C|SYNE2|UBE2N|H2BC5|PSMD2|MCM2|ORC3|CHMP4A|LPIN2|RAD51C|TUBB6|CDK6|CKAP5|ANAPC1|RMI1|CSNK1D|PPME1|PSMD6|CDK1|CEP164|DYNLL1|CSNK1E|ACD|RCC2|CDC26|NUP85|H3-3B|PSME3|NUP133|SEM1|MIS18BP1|PIAS4|KIF2C|CDC23|CDC20|CCND2|NCAPD3|NUP42|NEDD1|SKP2|TINF2|YWHAG|EXO1|CCNH|H3-3A|MNAT1|BUB1|RBX1|RBBP7|NUP35|BUB3|CETN2|RAD21|CDC45|CEP152|DCTN1|CKS1B|TNPO1|MAPK1…	9232|995|23198|9985|8454|27436|1027|64326|5527|23224|7334|3017|5708|4171|23595|29082|9663|5889|84617|1021|9793|64682|80010|1453|51400|9861|983|22897|8655|1454|65057|55920|246184|79902|3021|10197|55746|7979|55320|51588|11004|8697|991|894|23310|11097|121441|6502|26277|7532|9156|902|3020|4331|699|9978|5931|129401|9184|1069|5885|8318|22995|1639|1163|3842|5594|7443|4000|25777|5501|5905|7341|7280|3306|…
DEVELOPMENTAL_BIOLOGY	255	1131	2.6087	3.61004e-41	3.33671e-39	38.4767	ITGA10|RPS24|ARPC5|CEBPB|PSME4|DPYSL4|NELL2|KRT18|ITGB1|NUMB|UNC5B|ST8SIA2|NTN1|NCOA1|PMP22|NCOR1|COL4A5|H2BC5|CRMP1|RPL17|MED8|HSPA8|PSMD2|SMARCD3|ARHGEF7|TUBB6|GAB2|CD24|SDCBP|RAC1|RET|USP33|FYN|MSN|PPARG|ADGRG6|RPL13|RGMB|PSMD6|SLIT1|HES1|SMAD4|MAP2K1|EGFR|MYL6|EBF1|WWTR1|CDH2|MED30|EPHB4|CXCR4|H3-3B|PSME3|SEM1|LAMA2|RPLP0|PIK3R1|KCNQ2|DOK4|MED4|PAX6|CCNC|MYH10|MAPK7|RPL26L1|EFNA4|APH1A|CACNB3…	8515|6229|10092|1051|23198|10570|4753|3875|3688|8650|219699|8128|9423|8648|5376|9611|1287|3017|1400|6139|112950|3312|5708|6604|8874|84617|9846|100133941|6386|5879|5979|23032|2534|4478|5468|57211|6137|285704|9861|6585|3280|4089|5604|1956|4637|1879|25937|1000|90390|2050|7852|3021|10197|7979|3908|6175|5295|3785|55715|29079|5080|892|4628|5598|51121|1945|51107|784|6837|90249|6478|3020|1605|214|9978|59…
CELL_CYCLE_MITOTIC	160	560	3.3058	2.43232e-37	2.09828e-35	34.6781	PTTG1|CDC25C|PSME4|CUL1|EML4|CDKN1B|PPP2R5C|H2BC5|PSMD2|MCM2|ORC3|CHMP4A|LPIN2|TUBB6|CDK6|CKAP5|ANAPC1|CSNK1D|PPME1|PSMD6|CDK1|CEP164|DYNLL1|CSNK1E|RCC2|CDC26|NUP85|H3-3B|PSME3|NUP133|SEM1|KIF2C|CDC23|CDC20|CCND2|NCAPD3|NUP42|NEDD1|SKP2|YWHAG|CCNH|H3-3A|MNAT1|BUB1|RBX1|NUP35|BUB3|CETN2|RAD21|CDC45|CEP152|DCTN1|CKS1B|TNPO1|MAPK1|VRK1|LMNA|PPP1CC|RANGAP1|SUMO1|TUBB2A|TUBB3|CDC16|SSNA1|PPP2R5B|PSMA1…	9232|995|23198|8454|27436|1027|5527|3017|5708|4171|23595|29082|9663|84617|1021|9793|64682|1453|51400|9861|983|22897|8655|1454|55920|246184|79902|3021|10197|55746|7979|11004|8697|991|894|23310|11097|121441|6502|7532|902|3020|4331|699|9978|129401|9184|1069|5885|8318|22995|1639|1163|3842|5594|7443|4000|5501|5905|7341|7280|10381|8881|8636|5526|5682|2237|3320|22994|7112|5685|1778|5684|27175|5520|6233|…
SIGNALING_BY_INTERLEUKINS	140	462	3.5061	2.15977e-35	1.74671e-33	32.7578	PSME4|BOLA2|NDN|CUL1|ITGB1|STAT2|UBE2N|HSPA9|HSPA8|PSMD2|PTPN14|GAB2|AIP|MCL1|SNAP25|FYN|MSN|ANXA2|IL11|IL1B|IL15|IL15RA|IL1RAP|PSMD6|CCL2|MAP2K1|RORA|IL13RA1|CXCL8|MAPKAPK3|MAPK10|PSME3|SEM1|AGER|RPLP0|PIK3R1|STAT6|IRS1|NFKB2|JAK1|MAPK7|MAPK9|PTGS2|IL1A|RBX1|YES1|IRAK3|CSF3|MAPK1|STAT1|IL11RA|MTAP|VEGFA|RALA|VCAM1|MAP2K3|BCL2|MMP9|MMP1|PIK3CD|PSMA1|PTPN4|HSP90AA1|CXCL1|PSMA4|IL32|PSMA3|MAPK11|RP…	23198|552900|4692|8454|3688|6773|7334|3313|3312|5708|5784|9846|9049|4170|6616|2534|4478|302|3589|3553|3600|3601|3556|9861|6347|5604|6095|3597|3576|7867|5602|10197|7979|177|6175|5295|6778|3667|4791|3716|5598|5601|5743|3552|9978|7525|11213|1440|5594|6772|3590|4507|7422|5898|7412|5606|596|4318|4312|5293|5682|5775|3320|2919|5685|9235|5684|5600|6233|57161|6648|3575|3656|5516|3586|5771|3911|3654|5716|3…
HEMOSTASIS	171	678	2.9181	1.92228e-33	1.46319e-31	30.8347	ITGA10|DOCK2|BSG|VCL|GAS6|RAC2|ITGB1|PPP2R5C|MGLL|SLC7A5|PROCR|PLAUR|SRGN|RAD51C|TUBB6|S100A10|RAC1|GNA12|RAB5A|FYN|ATP2A2|SERPINE1|ANXA2|LAMP2|FAM3C|PRKAR1B|PDE9A|CXADR|GUCY1A1|TGFB3|TNFRSF10A|CAV1|ANXA5|CYB5R1|CFD|TFPI|MAFF|SERPIND1|H3-3B|KIF2C|PIK3R1|PRCP|CALM1|KIF21A|DOCK10|PDE5A|APBB1IP|KIFAP3|H3-3A|RAPGEF4|ITGA6|SLC8A2|YES1|ABCC4|SLC3A2|MICAL1|PLCG2|GNGT2|JMJD1C|ENDOD1|PSG1|SIRPG|MAPK1|ALDO…	8515|1794|682|7414|2621|5880|3688|5527|11343|8140|10544|5329|5552|5889|84617|6281|5879|2768|5868|2534|488|5054|302|3920|10447|5575|5152|1525|2982|7043|8797|857|308|51706|1675|7035|23764|3053|3021|11004|5295|5547|801|55605|55619|8654|54518|22920|3020|11069|3655|6543|7525|10257|6520|64780|5336|2793|221037|23052|5669|55423|5594|226|85440|7422|6385|3675|5747|7280|483|5890|10381|23414|1020|5588|5526|5…
NEUTROPHIL_DEGRANULATION	135	479	3.2609	3.85417e-31	2.77072e-29	28.5574	DOCK2|ARPC5|CTSB|VCL|TCIRG1|S100A11|AGA|OSCAR|PKM|SLC15A4|MVP|APRT|ARSB|LAMTOR1|PLAUR|XRCC6|HSPA8|PSMD2|APEH|GSDMD|SDCBP|RAC1|SNAP25|GYG1|DPP7|ANXA2|LAMP2|TIMP2|ADAM8|CDK13|PSMD6|DYNLL1|CFD|CSTB|CMTM6|DNASE1L1|ATP6V0A1|PRCP|DERA|CTSH|SLC44A2|FUCA1|STOM|LPCAT1|PGM1|TNFAIP6|DBNL|AP1M1|LAMTOR2|CD55|HLA-A|GGH|ARMC8|MAPK1|DIAPH1|ACTR10|ALDOA|CTSC|PRDX4|YPEL5|PGAM1|PYGL|PPIE|RNASET2|RAB5B|DDX3X|PGRMC1|…	1794|10092|1508|7414|10312|6282|175|126014|5315|121260|9961|353|411|55004|5329|2547|3312|5708|327|79792|6386|5879|6616|2992|29952|302|3920|7077|101|8621|9861|8655|1675|1476|54918|1774|535|5547|51071|1512|57153|2517|2040|79888|5236|7130|28988|8907|28956|1604|3105|8836|25852|5594|1729|55860|226|1075|10549|51646|5223|5836|10450|8635|5869|1654|10857|22875|968|4318|4257|3320|2919|1778|340061|10694|290…
SIGNALING_BY_RHO_GTPASES	128	454	3.2621	1.30469e-29	8.88566e-28	27.0513	ARHGAP24|ARPC5|CDC25C|ARHGAP33|BAIAP2|RAC2|ITGB1|CDKN1B|PPP2R5C|H2BC5|TRIP10|ARHGAP22|ARHGEF7|TUBB6|CHN1|RAC1|CKAP5|ARHGEF35|DVL3|MYL6|DYNLL1|ARHGAP21|RCC2|NUP85|TAX1BP3|H3-3B|PIN1|NUP133|KIF2C|CDC20|ARHGEF17|CALM1|DAAM1|YWHAG|MYH10|ABI2|H3-3A|BUB1|STARD8|BUB3|SYDE1|MAPK1|WASF3|DIAPH1|ARPC4|PTK2|FMNL2|PPP1CC|RANGAP1|TUBB2A|RHOT2|TUBB3|PPP2R5B|DYNC1H1|CYFIP2|PREX1|MAPK11|NCK1|TUBA1C|YWHAQ|H4C3|NUP…	83478|10092|995|115703|10458|5880|3688|1027|5527|3017|9322|58504|8874|84617|1123|5879|9793|445328|1857|4637|8655|57584|55920|79902|30851|3021|5300|55746|11004|991|9828|801|23002|7532|4628|10152|3020|699|9754|9184|85360|5594|10810|1729|10093|5747|114793|5501|5905|7280|89941|10381|5526|1778|26999|57580|5600|4690|84790|10971|8364|79023|113457|79019|10787|5516|391|10381|9181|7534|57636|8655|5580|389|…
M_PHASE	121	416	3.3654	3.15283e-29	2.03988e-27	26.6904	PTTG1|PSME4|EML4|PPP2R5C|H2BC5|PSMD2|CHMP4A|LPIN2|TUBB6|CKAP5|ANAPC1|CSNK1D|PSMD6|CDK1|CEP164|DYNLL1|CSNK1E|RCC2|CDC26|NUP85|H3-3B|PSME3|NUP133|SEM1|KIF2C|CDC23|CDC20|NCAPD3|NUP42|NEDD1|YWHAG|H3-3A|BUB1|NUP35|BUB3|CETN2|RAD21|CEP152|DCTN1|TNPO1|MAPK1|VRK1|LMNA|PPP1CC|RANGAP1|SUMO1|TUBB2A|TUBB3|CDC16|SSNA1|PPP2R5B|PSMA1|HSP90AA1|CEP131|TMPO|PSMA4|DYNC1H1|PSMA3|TUBG2|PPP2R2A|RPS27A|NUP88|TUBA1C|H4C…	9232|23198|27436|5527|3017|5708|29082|9663|84617|9793|64682|1453|9861|983|22897|8655|1454|55920|246184|79902|3021|10197|55746|7979|11004|8697|991|23310|11097|121441|7532|3020|699|129401|9184|1069|5885|22995|1639|3842|5594|7443|4000|5501|5905|7341|7280|10381|8881|8636|5526|5682|3320|22994|7112|5685|1778|5684|27175|5520|6233|4927|84790|8364|79023|4926|113457|79019|5516|10381|5716|55706|5701|8655|11…
TRANSPORT_OF_SMALL_MOLECULES	169	728	2.6859	4.4526e-29	2.74365e-27	26.5617	SLC7A1|PSME4|BSG|CUL1|TCIRG1|SLC26A6|FXYD6|SLC15A4|SLC7A5|ABCC3|STEAP2|SLC6A15|PSMD2|CA2|ADCY1|SLC4A7|SLC40A1|VDAC3|APOE|ATP2A2|TTYH3|ATP2C1|PRKAR1B|TRPM4|PSMD6|SLC5A7|SLC4A2|ADD3|AFG3L2|CYB5R1|ABCB1|ASIC2|ATP6V1G2|STEAP3|SLC6A2|LDLR|PSME3|SEM1|NEDD4L|SLC35B2|ATP6V0A1|CALM1|PCSK5|SLC11A2|WWP1|SLC44A2|CLCN7|ATP13A1|STOM|SLC50A1|ADCY6|SLC8A2|CYBRD1|ABCC4|SLC3A2|SLCO3A1|GNGT2|ARL2BP|LIPG|SLC39A14|PE…	6541|23198|682|8454|10312|65010|53826|121260|8140|8714|261729|55117|5708|760|107|9497|30061|7419|348|488|80727|27032|5575|54795|9861|60482|6522|120|10939|51706|5243|40|534|55240|6530|3949|10197|7979|23327|347734|535|801|5125|4891|11059|57153|1186|57130|2040|55974|112|6543|79901|10257|6520|28232|2793|23568|9388|23516|5824|10058|1968|525|1468|57719|51700|7037|483|7991|402|476|23203|2783|5682|8720|8…
METABOLISM_OF_CARBOHYDRATES	97	293	3.8304	1.05991e-27	6.2342e-26	25.2052	ENO2|PAPSS1|MAN2C1|UGP2|PKM|ARSB|PGK1|G6PC3|G6PD|SLC25A12|BGN|XYLT1|GYG1|HS6ST2|SORD|ENO3|ST3GAL1|SGSH|GPC3|NUP85|NUP133|HS3ST3A1|AKR1A1|SLC35B2|NUP42|HK1|CALM1|CHST12|CHPF2|DERA|RPE|PGM1|NUP35|SLC25A13|GLCE|PFKP|LUM|B3GALT6|GNPDA1|CHST14|ALDOA|GAPDH|SDC4|PGAM1|PYGL|SLC25A10|CHSY1|GPC2|IDS|RPS27A|ST6GALNAC6|NUP88|PRKACB|NUP37|CRYL1|PPP2CB|GYG2|PFKFB3|HYAL2|NDC1|GPI|EXT1|GLB1|CHSY3|AKR1B1|PHKA1|NU…	2026|9061|4123|7360|5315|411|5230|92579|2539|8604|633|64131|2992|90161|6652|2027|6482|6448|2719|79902|55746|9955|10327|347734|11097|3098|801|55501|54480|51071|6120|5236|129401|10165|26035|5214|4060|126792|10007|113189|226|2597|6385|5223|5836|1468|22856|221914|3423|6233|30815|4927|5567|79023|51084|5516|8908|5209|8692|55706|2821|2131|2720|337876|231|5255|53371|55276|8021|9688|2805|2592|1464|56548|1…
ADAPTIVE_IMMUNE_SYSTEM	178	818	2.5177	2.31977e-27	1.30512e-25	24.8843	LRR1|PSME4|MAPKAP1|CTSB|CUL1|UBA5|ITGB1|KLHL20|UBA1|PPP2R5C|OSCAR|UBE2N|FKBP1A|SPSB2|PSMD2|RNF7|TUBB6|PJA2|RAC1|NPEPPS|FYN|ANAPC1|THOP1|CXADR|AP1S2|PSMD6|SH2D1A|HLA-E|RNF4|AHCYL1|DYNLL1|KLHL21|LGMN|FBXW5|CDC26|KLHL5|FBXO32|PSME3|SEM1|KIF2C|CDC23|PIK3R1|CDC20|MGRN1|NEDD4L|CALM1|UBE3C|SKP2|ASB6|ASB1|FBXW7|KIFAP3|WWP1|CTSH|SIAH2|UBE3A|UBE2L6|RBX1|RAPGEF4|COL3A1|TRIM9|RNF114|NECTIN2|AP1M1|WSB1|MIB2|H…	122769|23198|79109|1508|8454|79876|3688|27252|7317|5527|126014|7334|2280|84727|5708|9616|84617|9867|5879|9520|2534|64682|7064|1525|8905|9861|4068|3133|6047|10768|8655|9903|5641|54461|246184|51088|114907|10197|7979|11004|8697|5295|991|23295|23327|801|9690|6502|140459|51665|55294|22920|11059|1512|6478|7337|9246|9978|11069|1281|114088|55905|5819|8907|26118|142678|3105|1639|7525|26263|23014|5336|3693…
MITOTIC_METAPHASE_AND_ANAPHASE	84	235	4.1357	2.61447e-26	1.40963e-24	23.8509	PTTG1|PSME4|PPP2R5C|PSMD2|CHMP4A|TUBB6|CKAP5|ANAPC1|PSMD6|CDK1|DYNLL1|RCC2|CDC26|NUP85|PSME3|NUP133|SEM1|KIF2C|CDC23|CDC20|BUB1|NUP35|BUB3|RAD21|TNPO1|VRK1|LMNA|PPP1CC|RANGAP1|SUMO1|TUBB2A|TUBB3|CDC16|PPP2R5B|PSMA1|TMPO|PSMA4|DYNC1H1|PSMA3|PPP2R2A|RPS27A|TUBA1C|NUP37|TUBA3D|CENPM|PPP2CB|TUBB3|PSMD10|NDC1|PSMC2|DYNLL1|UBE2C|SPAST|CHMP6|TUBA1A|SGO1|ANAPC11|CENPF|NUP54|CDCA8|PSMA5|PSMD1|PLK1|CLASP1|…	9232|23198|5527|5708|29082|84617|9793|64682|9861|983|8655|55920|246184|79902|10197|55746|7979|11004|8697|991|699|129401|9184|5885|3842|7443|4000|5501|5905|7341|7280|10381|8881|5526|5682|7112|5685|1778|5684|5520|6233|84790|79023|113457|79019|5516|10381|5716|55706|5701|8655|11065|6683|79643|7846|151648|51529|1063|53371|55143|5686|5707|5347|23332|9688|5048|79861|8243|5525|5706|10726|8655|25978|81565…
TRANSCRIPTIONAL_REGULATION_BY_TP53	107	365	3.3918	2.8406e-26	1.47029e-24	23.8326	TAF15|CDC25C|MAPKAP1|TCEA1|CDKN1B|PPP2R5C|RGCC|LAMTOR1|AGO2|CHD4|G6PD|CDK9|TSC2|PIDD1|MBD3|GADD45A|TXNRD1|RMI1|CDK13|CCNK|CDK1|TNFRSF10A|NDRG1|SESN1|TP53I3|STEAP3|RFFL|PIN1|NUAK1|SUPT4H1|YWHAG|EXO1|CCNH|MTA2|MNAT1|RBBP7|LAMTOR2|TP53RK|RABGGTB|CDK5R1|PMAIP1|DAXX|CDK5|RHNO1|DDIT4|TSC1|CASP2|SCO1|BAX|NBN|SURF1|MAPK11|RPS27A|YWHAQ|PRMT5|TOP3A|KAT6A|PPP2CB|CCNE1|PERP|YWHAZ|NDUFA4|GPI|CDKN1A|LAMTOR3|E2…	8148|995|79109|6917|1027|5527|28984|55004|27161|1108|2539|1025|7249|55367|53615|1647|7296|80010|8621|8812|983|8797|10397|27244|9540|55240|117584|5300|9891|6827|7532|9156|902|9219|4331|5931|28956|112858|5876|8851|5366|1616|1020|83695|54541|7248|835|6341|581|4683|6834|5600|6233|10971|10419|7156|7994|5516|898|64065|7534|4697|2821|1026|8649|144455|389541|4292|5300|6790|6923|9377|2936|4361|5170|94241|…
INTRACELLULAR_SIGNALING_BY_SECOND_MESSENGERS	96	304	3.6537	5.67128e-26	2.82255e-24	23.5494	PSME4|SNAI2|MAPKAP1|FGFR4|RAC2|CDKN1B|PPP2R5C|LAMTOR1|AGO2|KIT|CHD4|TSC2|PSMD2|ADCY1|MBD3|RAC1|FYN|MECOM|PPARG|PRKAR1B|IL1RAP|PSMD6|EGFR|BMI1|AHCYL1|IER3|PSME3|SEM1|RING1|PRKX|PIK3R1|CALM1|IRS1|HBEGF|MTA2|RBBP7|ADCY6|LAMTOR2|PIP5K1C|MAPK1|PPP2R5B|PIK3CD|PSMA1|PSMA4|PSMA3|RPS27A|ADCY3|WWP2|PRKACB|PPP2CB|RHOG|IRAK1|ERBB2|PSMD10|EZH2|KPNA2|CDKN1A|PSMC2|PRKCD|LAMTOR3|MYD88|LAMTOR4|STUB1|SUZ12|FGF5|PS…	23198|6591|79109|2264|5880|1027|5527|55004|27161|3815|1108|7249|5708|107|53615|5879|2534|2122|5468|5575|3556|9861|1956|648|10768|8870|10197|7979|6015|5613|5295|801|3667|1839|9219|5931|112|28956|23396|5594|5526|5293|5682|5685|5684|6233|109|11060|5567|5516|391|3654|2064|5716|2146|3838|1026|5701|5580|8649|4615|389541|10273|23512|2250|5686|5707|5170|6714|4734|572|5525|5159|10670|5706|1459|8660|3710|2…
TRANSLATION	94	295	3.6868	9.83903e-26	4.71545e-24	23.3265	MRPS5|RPS24|MRPL36|MRPS18B|EEF1E1|MRPL42|TRAM1|RPL17|MRPL44|APEH|SRP9|MRPL20|RARS2|MRPS22|EEF1D|RPL13|MRPS33|MRPL11|MRPL21|RPLP0|RPL26L1|EIF3M|RPL14|EIF3G|MTIF2|MRPL35|RPL29|RPL34|MRPL55|WARS2|SEC11A|RPL6|RPS7|MRPL3|SSR2|RPS29|EIF2S3|RPS13|HARS2|DAP3|MRPS27|MRPL22|EIF2S2|GFM1|RPS27A|MRPL9|PPA1|MRPL13|SRP19|RPL4|EIF3J|LARS2|EEF1G|EIF4A2|SARS2|EIF3K|MRPL41|MRPL51|MRPS9|WARS1|MRPS2|MRPL12|EIF4B|FARS…	64969|6229|64979|28973|9521|28977|23471|6139|65080|327|6726|55052|57038|56945|1936|6137|51650|65003|219927|6175|51121|10480|9045|8666|4528|51318|6159|6164|128308|10352|23478|6128|6201|11222|6746|6235|1968|6207|23438|7818|23107|29093|8894|85476|6233|65005|5464|28998|6728|6124|8669|23395|1937|1974|54938|27335|64975|51258|64965|7453|51116|6182|1975|10056|54516|51065|1983|10667|1965|55157|8890|6301|2…
RHO_GTPASE_EFFECTORS	99	324	3.5353	1.05532e-25	4.8771e-24	23.3118	ARPC5|CDC25C|BAIAP2|RAC2|ITGB1|CDKN1B|PPP2R5C|H2BC5|TUBB6|RAC1|CKAP5|DVL3|MYL6|DYNLL1|RCC2|NUP85|TAX1BP3|H3-3B|PIN1|NUP133|KIF2C|CDC20|CALM1|DAAM1|YWHAG|MYH10|ABI2|H3-3A|BUB1|BUB3|MAPK1|WASF3|DIAPH1|ARPC4|PTK2|FMNL2|PPP1CC|RANGAP1|TUBB2A|TUBB3|PPP2R5B|DYNC1H1|CYFIP2|MAPK11|NCK1|TUBA1C|YWHAQ|H4C3|NUP37|TUBA3D|CENPM|NCKAP1|PPP2CB|RHOG|TUBB3|YWHAZ|DYNLL1|PRKCD|RHOC|TUBA1A|SGO1|PIN1|KTN1|CENPF|CDCA8|…	10092|995|10458|5880|3688|1027|5527|3017|84617|5879|9793|1857|4637|8655|55920|79902|30851|3021|5300|55746|11004|991|801|23002|7532|4628|10152|3020|699|9184|5594|10810|1729|10093|5747|114793|5501|5905|7280|10381|5526|1778|26999|5600|4690|84790|10971|8364|79023|113457|79019|10787|5516|391|10381|7534|8655|5580|389|7846|151648|5300|3895|1063|55143|4221|85236|23433|5347|10006|1855|5170|23332|55766|671…
DISEASES_OF_SIGNAL_TRANSDUCTION_BY_GROWTH_FACTOR_RECEPTORS_AND_SECOND_MESSENGERS	106	374	3.2792	6.12582e-25	2.73338e-23	22.5633	PSME4|MAPKAP1|AGGF1|FGFR4|VCL|CUL1|RAC2|PAPSS1|CDKN1B|HDAC6|PPP2R5C|FKBP1A|NCOR1|KIT|TSC2|PSMD2|GAB2|LRP5|RAC1|FYN|PSMD6|HES1|SMAD4|MAP2K1|EGFR|PSME3|SEM1|PIK3R1|CALM1|IRS1|CCNC|HBEGF|APBB1IP|APH1A|FBXW7|RBX1|DKK2|MIB2|MAMLD1|HEY2|MAPK1|STAT1|LMNA|TRAK1|FZD8|PPP2R5B|PIK3CD|PSMA1|HSP90AA1|LRRFIP1|PSMA4|SND1|MPRIP|PSMA3|AXIN1|ZC3HAV1|RPS27A|TRIM24|CLCN6|PPP2CB|RHOG|PSEN2|ERBB2|DLL1|PSMD10|SHC1|CDKN…	23198|79109|55109|2264|7414|8454|5880|9061|1027|10013|5527|2280|9611|3815|7249|5708|9846|4041|5879|2534|9861|3280|4089|5604|1956|10197|7979|5295|801|3667|892|1839|54518|51107|55294|9978|27123|142678|10046|23493|5594|6772|4000|22906|8325|5526|5293|5682|3320|9208|5685|27044|23164|5684|8312|56829|6233|8805|1185|5516|391|5664|2064|28514|5716|6464|1026|5701|2250|5686|6774|5707|10533|6868|81608|7750|51…
ASPARAGINE_N_LINKED_GLYCOSYLATION	93	305	3.528	3.55449e-24	1.53317e-22	21.8144	COPB2|TMED7|NUDT14|ST8SIA2|ST8SIA3|SEC22C|TUBB6|KDELR3|MGAT4B|PPP6C|MARCHF6|CSNK1D|GMPPA|TFG|DYNLL1|ST6GALNAC3|TRAPPC4|DOLPP1|ST3GAL1|TRIM13|ARF4|COG5|BET1|ST6GAL1|COPE|SCFD1|MAN1B1|DPM2|EDEM1|COPG2|FUCA1|CMAS|CD55|GFPT1|DCTN1|COL7A1|FUOM|SEC16A|ACTR10|SEC23A|MCFD2|CTSC|ALG3|ARCN1|ANKRD28|DPM3|CNIH1|TUBB2A|TUBB3|TUSC3|ARF5|DOLK|NAGK|DYNC1H1|UAP1|RPS27A|ST6GALNAC6|NGLY1|TUBA1C|FUT8|TUBA3D|MAN2A1|T…	9276|51014|256281|8128|51046|9117|84617|11015|11282|5537|10299|1453|29926|10342|8655|256435|51399|57171|6482|10206|378|10466|10282|6480|11316|23256|11253|8818|9695|26958|2517|55907|1604|2673|1639|1294|282969|9919|55860|10484|90411|1075|10195|372|23243|54344|10175|7280|10381|7991|381|22845|55577|1778|6675|6233|30815|55768|84790|2530|113457|4124|10381|10972|1522|149111|8655|2720|7846|79694|829|5372…
METABOLISM_OF_AMINO_ACIDS_AND_DERIVATIVES	103	374	3.1864	2.2386e-23	9.34437e-22	21.0295	RPS24|OGDH|PSME4|AMD1|EEF1E1|ALDH7A1|ASS1|PAPSS1|PHGDH|SMOX|SLC7A5|RPL17|PSMD2|SLC25A12|PXMP2|NMRAL1|HSD17B10|SUOX|TXNRD1|RPL13|AMT|PSMD6|PSME3|SEM1|RPLP0|RPL26L1|SLC6A8|RPL14|TST|GLUD1|SLC25A13|ALDH18A1|RPL29|SLC3A2|HIBADH|RPL34|MTAP|RPL6|SHMT1|RPS7|RPS29|SLC25A10|BCKDHB|RPS13|PSMA1|PSMA4|PSMA3|PSTK|CDO1|RPS27A|PSPH|HNMT|GATM|DBT|ODC1|PSMD10|GLDC|PSMC2|RPL4|PDHB|SLC25A44|PAOX|PSAT1|PSMA5|PSMD1|B…	6229|4967|23198|262|9521|501|445|9061|26227|54498|8140|6139|5708|8604|5827|57407|3028|6821|7296|6137|275|9861|10197|7979|6175|51121|6535|9045|7263|2746|10165|5832|6159|6520|11112|6164|4507|6128|6470|6201|6235|1468|594|6207|5682|5685|5684|118672|1036|6233|5723|3176|2628|1629|4953|5716|2731|5701|6124|5162|9673|196743|29968|5686|5707|10295|2936|84706|2593|4552|6303|10003|84245|51065|2805|384|11019|6…
CELL_CYCLE_CHECKPOINTS	89	291	3.5386	2.7552e-23	1.11413e-21	20.9531	CDC25C|PSME4|CDKN1B|COP1|PPP2R5C|UBE2N|H2BC5|PSMD2|MCM2|ORC3|CKAP5|ANAPC1|RMI1|PSMD6|CDK1|DYNLL1|RCC2|CDC26|NUP85|PSME3|NUP133|SEM1|PIAS4|KIF2C|CDC23|CDC20|YWHAG|EXO1|BUB1|BUB3|CDC45|PPP1CC|RANGAP1|SUMO1|CDC16|RHNO1|PPP2R5B|PSMA1|PSMA4|DYNC1H1|PSMA3|NBN|RPS27A|YWHAQ|H4C3|NUP37|TOP3A|CENPM|PPP2CB|CCNE1|PSMD10|YWHAZ|CDKN1A|PSMC2|DYNLL1|UBE2C|SGO1|ANAPC11|CENPF|CDCA8|UIMC1|H2BC12|PSMA5|PSMD1|PLK1|MR…	995|23198|1027|64326|5527|7334|3017|5708|4171|23595|9793|64682|80010|9861|983|8655|55920|246184|79902|10197|55746|7979|51588|11004|8697|991|7532|9156|699|9184|8318|5501|5905|7341|8881|83695|5526|5682|5685|1778|5684|4683|6233|10971|8364|79023|7156|79019|5516|898|5716|7534|1026|5701|8655|11065|151648|51529|1063|55143|51720|85236|5686|5707|5347|4361|23332|5048|4175|57060|5525|4173|5706|10726|8655|41…
CLASS_I_MHC_MEDIATED_ANTIGEN_PROCESSING_PRESENTATION	102	370	3.1896	3.40173e-23	1.33389e-21	20.8749	LRR1|PSME4|CUL1|UBA5|KLHL20|UBA1|UBE2N|SPSB2|PSMD2|RNF7|PJA2|NPEPPS|ANAPC1|THOP1|PSMD6|HLA-E|RNF4|KLHL21|FBXW5|CDC26|KLHL5|FBXO32|PSME3|SEM1|CDC23|CDC20|MGRN1|NEDD4L|UBE3C|SKP2|ASB6|ASB1|FBXW7|WWP1|SIAH2|UBE3A|UBE2L6|RBX1|TRIM9|RNF114|WSB1|MIB2|HLA-A|FBXO22|FBXO21|ITGB5|UBE2E3|SEC23A|TAPBP|TAP2|UBE2G2|TRIM4|UBAC1|TRIM71|CDC16|LRSAM1|UBE2W|PSMA1|KEAP1|PSMA4|PSMA3|RPS27A|HERC4|PSMD10|PSMC2|UBE2C|AS…	122769|23198|8454|79876|27252|7317|7334|84727|5708|9616|9867|9520|64682|7064|9861|3133|6047|9903|54461|246184|51088|114907|10197|7979|8697|991|23295|23327|9690|6502|140459|51665|55294|11059|6478|7337|9246|9978|114088|55905|26118|142678|3105|26263|23014|3693|10477|10484|6892|6891|7327|89122|10422|131405|8881|90678|55284|5682|9817|5685|5684|6233|26091|5716|5701|11065|140462|84261|57542|4615|6923|51…
ANTIGEN_PROCESSING_UBIQUITINATION_PROTEASOME_DEGRADATION	91	308	3.4185	8.62982e-23	3.28441e-21	20.4835	LRR1|PSME4|CUL1|UBA5|KLHL20|UBA1|UBE2N|SPSB2|PSMD2|RNF7|PJA2|NPEPPS|ANAPC1|THOP1|PSMD6|RNF4|KLHL21|FBXW5|CDC26|KLHL5|FBXO32|PSME3|SEM1|CDC23|CDC20|MGRN1|NEDD4L|UBE3C|SKP2|ASB6|ASB1|FBXW7|WWP1|SIAH2|UBE3A|UBE2L6|RBX1|TRIM9|RNF114|WSB1|MIB2|FBXO22|FBXO21|UBE2E3|UBE2G2|TRIM4|UBAC1|TRIM71|CDC16|LRSAM1|UBE2W|PSMA1|KEAP1|PSMA4|PSMA3|RPS27A|HERC4|PSMD10|PSMC2|UBE2C|ASB9|FBXW9|KLHL42|ELOB|ANAPC11|STUB1|A…	122769|23198|8454|79876|27252|7317|7334|84727|5708|9616|9867|9520|64682|7064|9861|6047|9903|54461|246184|51088|114907|10197|7979|8697|991|23295|23327|9690|6502|140459|51665|55294|11059|6478|7337|9246|9978|114088|55905|26118|142678|26263|23014|10477|7327|89122|10422|131405|8881|90678|55284|5682|9817|5685|5684|6233|26091|5716|5701|11065|140462|84261|57542|6923|51529|10273|79754|91694|5686|5707|2008…
ORGANELLE_BIOGENESIS_AND_MAINTENANCE	87	296	3.4007	1.02661e-21	3.79552e-20	19.4207	PKD2|HDAC6|DYNLRB1|NCOA1|NCOR1|MTX1|HSPA9|ATP5MC1|SMARCD3|TUBB6|TFAM|CKAP5|CSNK1D|TTC8|TCTN3|ATP5PB|CDK1|CEP164|DYNLL1|SSBP1|CSNK1E|CNGB1|ARF4|EXOC7|TCTEX1D2|TTC26|CALM1|NEDD1|YWHAG|KIFAP3|POLRMT|RAB3IP|CETN2|GLUD1|CEP152|TFB1M|DCTN1|TNPO1|DYNC2I1|SMO|TUBB2A|TUBB3|SSNA1|HSP90AA1|CEP131|DYNC1H1|CCT8|RAB11FIP3|MAPK11|TUBA1C|MKKS|SOD2|TUBA3D|TUBB3|ATP5MG|DYNLL1|IQCB1|ACSS2|TUBA1A|ATP5MF|HCFC1|IDH2|S…	5311|10013|83658|8648|9611|4580|3313|516|6604|84617|7019|9793|1453|123016|26123|515|983|22897|8655|6742|1454|1258|378|23265|255758|79989|801|121441|7532|22920|5442|117177|1069|2746|22995|51106|1639|3842|55112|6608|7280|10381|8636|3320|22994|1778|10694|9727|5600|84790|8195|6648|113457|10381|10632|8655|9657|55902|7846|9551|3054|3418|25813|5347|9738|23332|133522|7283|27109|5048|79861|79600|54806|556…
SEPARATION_OF_SISTER_CHROMATIDS	68	190	4.1409	1.26811e-21	4.55815e-20	19.3412	PTTG1|PSME4|PPP2R5C|PSMD2|TUBB6|CKAP5|ANAPC1|PSMD6|DYNLL1|RCC2|CDC26|NUP85|PSME3|NUP133|SEM1|KIF2C|CDC23|CDC20|BUB1|BUB3|RAD21|PPP1CC|RANGAP1|TUBB2A|TUBB3|CDC16|PPP2R5B|PSMA1|PSMA4|DYNC1H1|PSMA3|RPS27A|TUBA1C|NUP37|TUBA3D|CENPM|PPP2CB|TUBB3|PSMD10|PSMC2|DYNLL1|UBE2C|TUBA1A|SGO1|ANAPC11|CENPF|CDCA8|PSMA5|PSMD1|PLK1|CLASP1|PAFAH1B1|TUBAL3|SMC1A|PPP2R5A|PSMC6|NUDC|DYNLL1|NDEL1|UBA52|TUBB2A|SEH1L|AUR…	9232|23198|5527|5708|84617|9793|64682|9861|8655|55920|246184|79902|10197|55746|7979|11004|8697|991|699|9184|5885|5501|5905|7280|10381|8881|5526|5682|5685|1778|5684|6233|84790|79023|113457|79019|5516|10381|5716|5701|8655|11065|7846|151648|51529|1063|55143|5686|5707|5347|23332|5048|79861|8243|5525|5706|10726|8655|81565|7311|7280|81929|9212|80152|25936|347733|5696|5715
AUTOPHAGY	60	151	4.5974	2.19656e-21	7.68201e-20	19.1145	ATG10|WDR45|HDAC6|UBE2N|LAMTOR1|HSPA8|TSC2|CHMP4A|TUBB6|PLIN3|VPS37D|MVB12B|ULK1|LAMP2|ATG3|DYNLL1|WIPI2|ATG12|TOMM40|LAMTOR2|PGAM5|TUBB2A|TUBB3|TSC1|HSP90AA1|WIPI1|ATG16L1|DYNC1H1|TOMM20|RPS27A|TUBA1C|RB1CC1|TUBA3D|TUBB3|DYNLL1|SQSTM1|LAMTOR3|CHMP6|TUBA1A|VDAC1|LAMTOR4|MTERF3|ATG4C|ATG7|SRC|MAP1LC3A|MFN2|TUBAL3|PRKAB2|RRAGA|CSNK2A2|DYNLL1|CHMP2B|GABARAPL1|RRAGD|UBA52|TUBB2A|LAMTOR5|RRAGB|TUBB2B	83734|11152|10013|7334|55004|3312|7249|29082|84617|10226|155382|89853|8408|3920|64422|8655|26100|9140|10452|28956|192111|7280|10381|7248|3320|55062|55054|1778|9804|6233|84790|9821|113457|10381|8655|8878|8649|79643|7846|7416|389541|51001|84938|10533|6714|84557|9927|79861|5565|10670|1459|8655|25978|23710|58528|7311|7280|10542|10325|347733
EXTRACELLULAR_MATRIX_ORGANIZATION	87	301	3.3442	2.8994e-21	9.87322e-20	19.0055	ITGA10|BSG|CTSB|ITGB1|PLOD3|COL4A5|PLOD2|BGN|FBLN1|LAMB3|HTRA1|SERPINE1|TIMP2|ADAM8|BMP4|TGFB3|PLEC|EMILIN2|TRAPPC4|LAMA2|TNC|ADAMTS9|CD151|DAG1|MMP24|COL3A1|ITGA6|MMP11|COL6A3|LUM|ITGB5|COL7A1|SDC4|ITGA3|VCAM1|ADAM9|COL12A1|MFAP4|BMP7|MMP9|MMP1|FBN2|ADAM15|SH3PXD2A|COL11A1|LTBP2|COL13A1|ITGA2|LOX|P4HA2|LAMA5|PCOLCE|LOXL4|P4HA1|P3H2|BMP2|LTBP4|FBN1|COL5A2|ITGAX|PCOLCE2|COL5A1|SPARC|ACTN1|MMP14|MF…	8515|682|1508|3688|8985|1287|5352|633|2192|3914|5654|5054|7077|101|652|7043|5339|84034|51399|3908|3371|56999|977|1605|10893|1281|3655|4320|1293|4060|3693|1294|6385|3675|7412|8754|1303|4239|655|4318|4312|2201|8751|9644|1301|4053|1305|3673|4015|8974|3911|5118|84171|5033|55214|650|8425|2200|1290|3687|26577|1289|6678|87|4323|4237|6868|80781|649|4016|10491|1462|30008|2006|3678|7837|2199|5578|11117|872…
METABOLISM_OF_LIPIDS	152	739	2.3798	3.52962e-21	1.17111e-19	18.9314	NCOA1|MGLL|ARSB|ABCC3|NCOR1|INSIG1|DECR2|MED8|HACL1|SMARCD3|LPIN2|DECR1|PCCB|GBA|ACADVL|PLIN3|ACBD7|RAB5A|HACD1|TXNRD1|PI4K2B|PPARG|MCAT|FHL2|ACOX2|ACOT11|PRKD1|CAV1|RORA|TSPO|MED30|GGPS1|LGMN|PMVK|SLC27A3|HSD17B8|PIAS4|PIK3R1|GNPAT|ACSL3|PNPLA6|ALDH3A2|MED4|KDSR|CCNC|PTGS2|MED22|SLC44A2|BCHE|LPCAT1|INSIG2|OSBPL5|CEPT1|CERK|ACACB|CHPT1|MED16|PLAAT1|FDFT1|SPHK1|PIP5K1C|SEC23A|PPP1CC|NCOA3|CYP11A1|…	8648|11343|411|8714|9611|3638|26063|112950|26061|6604|9663|1666|5096|2629|37|10226|414149|5868|9200|7296|55300|5468|27349|2274|8309|26027|5587|857|6095|706|90390|9453|5641|10654|11000|7923|51588|5295|8443|2181|10908|224|29079|2531|892|5743|6837|57153|590|79888|51141|114879|10390|64781|32|56994|10025|57110|2222|8877|23396|10484|5501|8202|1583|1594|8706|59339|22880|63874|6713|5293|64834|8720|51144|…
MITOTIC_G2_G2_M_PHASES	68	200	3.9339	1.79553e-20	5.80852e-19	18.2359	CDC25C|PSME4|CUL1|PSMD2|TUBB6|CKAP5|CSNK1D|PPME1|PSMD6|CDK1|CEP164|DYNLL1|CSNK1E|PSME3|SEM1|NEDD1|YWHAG|CCNH|MNAT1|RBX1|CETN2|CEP152|DCTN1|TUBB2A|TUBB3|SSNA1|PSMA1|HSP90AA1|CEP131|PSMA4|DYNC1H1|PSMA3|TUBG2|PPP2R2A|RPS27A|TUBA1C|E2F3|TUBA3D|PPP2CB|TUBB3|PSMD10|CDKN1A|PSMC2|DYNLL1|TUBA1A|AURKA|CENPF|PSMA5|PSMD1|PLK1|CCP110|CLASP1|TUBG1|PAFAH1B1|TUBAL3|PHLDA1|PSMC6|DYNLL1|CEP41|TPX2|UBA52|TUBB2A|NME…	995|23198|8454|5708|84617|9793|1453|51400|9861|983|22897|8655|1454|10197|7979|121441|7532|902|4331|9978|1069|22995|1639|7280|10381|8636|5682|3320|22994|5685|1778|5684|27175|5520|6233|84790|1871|113457|5516|10381|5716|1026|5701|8655|7846|6790|1063|5686|5707|5347|9738|23332|7283|5048|79861|22822|5706|8655|95681|22974|7311|7280|29922|51512|347733|5696|11258|5715
TRANSCRIPTIONAL_REGULATION_BY_RUNX2	52	120	5.0137	2.62332e-20	8.27945e-19	18.082	PSME4|CUL1|GLI3|HDAC6|PSMD2|RUNX2|PSMD6|HES1|SMAD4|CDK1|WWTR1|PSME3|SEM1|SKP2|FBXW7|WWP1|SATB2|RBX1|TWIST2|YES1|HEY2|MAPK1|STAT1|YAP1|PSMA1|DLX5|PSMA4|PSMA3|BAX|RPS27A|PSMD10|CDKN1A|PSMC2|SOX9|BMP2|TWIST1|HAND2|STUB1|PSMA5|PSMD1|PPARGC1B|LGALS3|SRC|CCND1|PSMC6|ITGA5|GSK3B|UBA52|COL1A1|PSMB8|CDK4|PSMD9	23198|8454|2737|10013|5708|860|9861|3280|4089|983|25937|10197|7979|6502|55294|11059|23314|9978|117581|7525|23493|5594|6772|10413|5682|1749|5685|5684|581|6233|5716|1026|5701|6662|650|7291|9464|10273|5686|5707|133522|3958|6714|595|5706|3678|2932|7311|1277|5696|1019|5715
SIGNALING_BY_WNT	90	331	3.146	2.85824e-20	8.8061e-19	18.0552	PSME4|CUL1|RAC2|PPP2R5C|AGO2|H2BC5|TRRAP|PSMD2|PARD6A|LRP5|RAC1|RYK|PSMD6|CAV1|DVL3|CHD8|CSNK1E|H3-3B|RUNX3|PSME3|SEM1|WNT7B|DACT1|PLCB1|CALM1|DAAM1|PRICKLE1|WNT5A|H3-3A|RBX1|DKK2|SOX7|GNGT2|TCF4|LEF1|FZD8|PPP2R5B|GNB2|PSMA1|SOX4|PSMA4|ASH2L|PSMA3|AXIN1|RPS27A|H4C3|PPP2CB|GNAO1|GNG4|PSMD10|VANGL2|YWHAZ|TMED5|PSMC2|SOX9|WLS|CLTA|TLE1|WNT5B|MEN1|H2BC12|PSMA5|PSMD1|SOX2|DVL1|TLE4|H2AJ|DKK1|FZD2|PPP2…	23198|8454|5880|5527|27161|3017|8295|5708|50855|4041|5879|6259|9861|857|1857|57680|1454|3021|864|10197|7979|7477|51339|23236|801|23002|144165|7474|3020|9978|27123|83595|2793|6925|51176|8325|5526|2783|5682|6659|5685|9070|5684|8312|6233|8364|5516|2775|2786|5716|57216|7534|50999|5701|6662|79971|1211|7088|81029|4221|85236|5686|5707|6657|1855|7091|55766|22943|2535|5525|55970|5881|90780|4919|5706|1459|…
HIV_INFECTION	73	234	3.6095	7.76583e-20	2.33697e-18	17.6313	TAF15|DOCK2|PSME4|TCEA1|XRCC6|CDK9|PSMD2|CHMP4A|RAC1|VPS37D|MVB12B|FYN|AP1S2|PSMD6|CCNK|KPNA1|APOBEC3G|CXCR4|NUP85|PSME3|NUP133|SEM1|NEDD4L|GTF2E2|NUP42|SUPT4H1|CCNH|MNAT1|RBX1|NUP35|AP1M1|HLA-A|ELMO1|RANGAP1|PSMA1|FEN1|PSMA4|PSMA3|RPS27A|NUP88|NUP37|PSMD10|NDC1|PSMC2|CHMP6|RANBP1|ELOB|NUP54|NUP214|GTF2B|PSMA5|PSMD1|NUP93|VPS4B|PDCD6IP|NCBP2|PSMC6|SLC25A4|TBP|CHMP2B|UBA52|SLC25A5|ELOA|ELL|SEH1L|S…	8148|1794|23198|6917|2547|1025|5708|29082|5879|155382|89853|2534|8905|9861|8812|3836|60489|7852|79902|10197|55746|7979|23327|2961|11097|6827|902|4331|9978|129401|8907|3105|9844|5905|5682|2237|5685|5684|6233|4927|79023|5716|55706|5701|79643|5902|6923|53371|8021|2959|5686|5707|9688|9525|10015|22916|5706|291|6908|25978|7311|292|6924|8178|81929|6829|2071|404672|25920|5436|5696|3159|5715
RHO_GTPASES_ACTIVATE_FORMINS	54	140	4.4628	7.41634e-19	2.18108e-17	16.6613	ITGB1|PPP2R5C|TUBB6|RAC1|CKAP5|DVL3|DYNLL1|RCC2|NUP85|NUP133|KIF2C|CDC20|DAAM1|BUB1|BUB3|DIAPH1|FMNL2|PPP1CC|RANGAP1|TUBB2A|TUBB3|PPP2R5B|DYNC1H1|TUBA1C|NUP37|TUBA3D|CENPM|PPP2CB|TUBB3|DYNLL1|RHOC|TUBA1A|SGO1|CENPF|CDCA8|PLK1|DVL1|CLASP1|SRC|ACTB|PAFAH1B1|TUBAL3|PPP2R5A|NUDC|DYNLL1|NDEL1|ACTG1|EVL|TUBB2A|SEH1L|AURKB|CENPT|NSL1|TUBB2B	3688|5527|84617|5879|9793|1857|8655|55920|79902|55746|11004|991|23002|699|9184|1729|114793|5501|5905|7280|10381|5526|1778|84790|79023|113457|79019|5516|10381|8655|389|7846|151648|1063|55143|5347|1855|23332|6714|60|5048|79861|5525|10726|8655|81565|71|51466|7280|81929|9212|80152|25936|347733
TRANSPORT_TO_THE_GOLGI_AND_SUBSEQUENT_MODIFICATION	62	186	3.8567	2.10171e-18	6.04358e-17	16.2187	COPB2|TMED7|ST8SIA2|ST8SIA3|SEC22C|TUBB6|KDELR3|MGAT4B|PPP6C|CSNK1D|TFG|DYNLL1|TRAPPC4|ARF4|COG5|BET1|ST6GAL1|COPE|SCFD1|COPG2|FUCA1|CD55|DCTN1|COL7A1|SEC16A|ACTR10|SEC23A|MCFD2|CTSC|ARCN1|ANKRD28|CNIH1|TUBB2A|TUBB3|ARF5|DYNC1H1|TUBA1C|FUT8|TUBA3D|MAN2A1|TUBB3|TMED10|CTSZ|CNIH3|DYNLL1|TUBA1A|MANEA|CAPZA1|ARFGAP3|SAR1B|TMEM115|TMED9|TUBAL3|TRAPPC2|DYNLL1|COPZ1|TUBB2A|CAPZB|SPTAN1|SEC22A|TUBB2B|DCT…	9276|51014|8128|51046|9117|84617|11015|11282|5537|1453|10342|8655|51399|378|10466|10282|6480|11316|23256|26958|2517|1604|1639|1294|9919|55860|10484|90411|1075|372|23243|10175|7280|10381|381|1778|84790|2530|113457|4124|10381|10972|1522|149111|8655|7846|79694|829|26286|51128|11070|54732|79861|6399|8655|22818|7280|832|6709|26984|347733|11258
MITOTIC_PROMETAPHASE	65	203	3.7047	2.2501e-18	6.32963e-17	16.1986	EML4|PPP2R5C|TUBB6|CKAP5|CSNK1D|CDK1|CEP164|DYNLL1|CSNK1E|RCC2|NUP85|NUP133|KIF2C|CDC20|NEDD1|YWHAG|BUB1|BUB3|CETN2|RAD21|CEP152|DCTN1|PPP1CC|RANGAP1|TUBB2A|TUBB3|SSNA1|PPP2R5B|HSP90AA1|CEP131|DYNC1H1|TUBG2|TUBA1C|NUP37|NUMA1|TUBA3D|CENPM|PPP2CB|TUBB3|DYNLL1|TUBA1A|SGO1|CENPF|CDCA8|PLK1|CCP110|CLASP1|TUBG1|PAFAH1B1|TUBAL3|SMC1A|PPP2R5A|CSNK2A2|NUDC|DYNLL1|CEP41|NDEL1|TUBB2A|NME7|SEH1L|AURKB|CENPT…	27436|5527|84617|9793|1453|983|22897|8655|1454|55920|79902|55746|11004|991|121441|7532|699|9184|1069|5885|22995|1639|5501|5905|7280|10381|8636|5526|3320|22994|1778|27175|84790|79023|4926|113457|79019|5516|10381|8655|7846|151648|1063|55143|5347|9738|23332|7283|5048|79861|8243|5525|1459|10726|8655|95681|81565|7280|29922|81929|9212|80152|25936|347733|11258
NEDDYLATION	70	234	3.4612	3.69112e-18	1.01623e-16	15.993	LRR1|PSME4|COMMD5|CUL1|KLHL20|COP1|SPSB2|PSMD2|RNF7|DCAF4|PSMD6|KLHL21|FBXW5|KLHL5|FBXO32|PSME3|SEM1|FEM1B|SKP2|COMMD8|ASB6|ASB1|FBXW7|GPS1|DCAF7|RBX1|RBBP7|WSB1|FBXO22|FBXO21|DCUN1D5|SPSB3|COPS8|COMMD1|PSMA1|KEAP1|PSMA4|PSMA3|COMMD9|RPS27A|PSMD10|DCUN1D4|DCAF7|PSMC2|ASB9|FBXW9|KLHL42|COPS7B|ELOB|HIF1A|ASB13|PSMA5|PSMD1|KCTD6|KLHL22|ASB3|FEM1A|PSMC6|NUB1|KLHL13|UBA52|SOCS2|FBXL16|BTBD6|DDA1|ANKRD…	122769|23198|28991|8454|27252|64326|84727|5708|9616|26094|9861|9903|54461|51088|114907|10197|7979|10116|6502|54951|140459|51665|55294|2873|10238|9978|5931|26118|26263|23014|84259|90864|10920|150684|5682|9817|5685|5684|29099|6233|5716|23142|10238|5701|140462|84261|57542|64708|6923|3091|79754|5686|5707|200845|84861|51130|55527|5706|51667|90293|7311|8835|146330|90135|79016|122416|80176|7347|5696|5715
PROTEIN_LOCALIZATION	56	164	3.9508	3.24107e-17	8.73739e-16	15.0586	HSPD1|DECR2|MTX1|HSPA9|ATP5MC1|HACL1|SLC25A12|PXMP2|COX17|CHCHD10|ACOX2|PEX2|GET1|PITRM1|GRPEL1|GNPAT|ALDH3A2|TOMM40|CYC1|SERP1|SLC25A13|PRNP|PEX19|GET4|PMPCA|GET1|TOMM20|RPS27A|CROT|CHCHD2|USP9X|VDAC1|PAOX|STX1A|ABCD1|TIMM9|SAMM50|CHCHD7|PEX2|ECH1|UBL4A|COQ2|PHYH|GSTK1|ECI2|IDH3G|SLC25A4|CMC2|FIS1|UBA52|PEX16|CAMLG|HMOX1|CHCHD5|BCS1L|AGPS	3329|26063|4580|3313|516|26061|8604|5827|10063|400916|8309|5828|7485|10531|80273|8443|224|10452|1537|27230|10165|5621|5824|51608|23203|7485|9804|6233|54677|51142|8239|7416|196743|6804|215|26520|25813|79145|5828|1891|8266|27235|5264|373156|10455|3421|291|56942|51024|7311|9409|819|3162|84269|617|8540
RRNA_PROCESSING	63	205	3.5557	4.9311e-17	1.30221e-15	14.8853	RPS24|RIOK1|RIOK3|RPL17|HSD17B10|CSNK1D|RPL13|BMS1|CSNK1E|EXOSC1|UTP25|UTP14A|NOB1|EXOSC2|RPLP0|BOP1|RPL26L1|NOL12|RPL14|TFB1M|RPL29|RPL34|WDR36|NCL|RPL6|ISG20L2|RPS7|DDX21|RPS29|RPS13|WDR43|RRP36|RRP7A|TBL3|RPS27A|GNL3|DDX47|RIOK2|FTSJ3|SNU13|RPL4|WDR12|MRM3|NOP14|RPS27L|RPL13A|RPL39L|HSD17B10|RPS14|RPL36AL|RPS15|EXOSC6|RPS3A|EXOSC7|UBA52|RPS26|WDR75|DKC1|WDR46|RPL22|TSR1|EXOSC4|UTP14C	6229|83732|8780|6139|3028|1453|6137|9790|1454|51013|27042|10813|28987|23404|6175|23246|51121|79159|9045|51106|6159|6164|134430|4691|6128|81875|6201|9188|6235|6207|23160|88745|27341|10607|6233|26354|51202|55781|117246|4809|6124|55759|55178|8602|51065|23521|116832|3028|6208|6166|6209|118460|6189|23016|7311|6231|84128|1736|9277|6146|55720|54512|9724
ER_TO_GOLGI_ANTEROGRADE_TRANSPORT	54	155	4.0309	5.16053e-17	1.33554e-15	14.8743	COPB2|TMED7|SEC22C|TUBB6|KDELR3|PPP6C|CSNK1D|TFG|DYNLL1|TRAPPC4|ARF4|COG5|BET1|COPE|SCFD1|COPG2|CD55|DCTN1|COL7A1|SEC16A|ACTR10|SEC23A|MCFD2|CTSC|ARCN1|ANKRD28|CNIH1|TUBB2A|TUBB3|ARF5|DYNC1H1|TUBA1C|TUBA3D|TUBB3|TMED10|CTSZ|CNIH3|DYNLL1|TUBA1A|CAPZA1|ARFGAP3|SAR1B|TMEM115|TMED9|TUBAL3|TRAPPC2|DYNLL1|COPZ1|TUBB2A|CAPZB|SPTAN1|SEC22A|TUBB2B|DCTN3	9276|51014|9117|84617|11015|5537|1453|10342|8655|51399|378|10466|10282|11316|23256|26958|1604|1639|1294|9919|55860|10484|90411|1075|372|23243|10175|7280|10381|381|1778|84790|113457|10381|10972|1522|149111|8655|7846|829|26286|51128|11070|54732|79861|6399|8655|22818|7280|832|6709|26984|347733|11258
SIGNALING_BY_NUCLEAR_RECEPTORS	78	297	3.0386	5.76559e-17	1.46288e-15	14.8348	ZNF217|CDKN1B|NCOA1|NCOR1|AGO2|H2BC5|CDK9|ALDH1A2|JUND|CAV2|APOE|CXXC5|EGFR|CAV1|H3-3B|PIK3R1|CALM1|HBEGF|H3-3A|RAD21|RDH11|CHD1|ALDH1A3|SPHK1|GNGT2|CRABP1|MAPK1|FKBP5|PTK2|NCOA3|BCL2|MMP9|GNB2|HSP90AA1|AXIN1|APOC1|H4C3|GNG4|ABCA1|FABP5|SHC1|KPNA2|PDHB|GPS2|H2BC12|KCTD6|PDPK1|CITED1|H2AJ|SRC|S1PR3|PLTP|GREB1|SMC1A|CCND1|GNG12|GATA3|NRAS|GNAI3|FOXO3|TBP|USF1|DLAT|PIK3R2|JUN|MOV10|YY1|TLE3|H2AX|RXR…	7764|1027|8648|9611|27161|3017|1025|8854|3727|858|348|51523|1956|857|3021|5295|801|1839|3020|5885|51109|1105|220|8877|2793|1381|5594|2289|5747|8202|596|4318|2783|3320|8312|341|8364|2786|19|2171|6464|3838|5162|2874|85236|200845|5170|4435|55766|6714|1903|5360|9687|8243|595|55970|2625|4893|2773|2309|6908|7391|1737|5296|3725|4343|7528|7090|3014|6256|23189|9249|157506|5914|5436|2354|8204|1655
PROCESSING_OF_CAPPED_INTRON_CONTAINING_PRE_MRNA	69	242	3.2989	6.76613e-17	1.68373e-15	14.7737	PHF5A|SRSF1|HSPA8|SRSF7|SNRPF|ALYREF|THOC3|PPWD1|CTNNBL1|CSTF3|SF3B3|PRPF31|SF3A3|CPSF2|NUP85|ELAVL1|HNRNPA3|NUP133|NUP42|HNRNPA0|SNRPN|LSM5|TFIP11|NUP35|GLE1|CD2BP2|TRA2B|SUGP1|CHTOP|AQR|PPIE|SRSF6|THOC5|CPSF1|WDR33|NUP88|SF3A2|NUP37|SRSF2|NDC1|SNU13|SNRPD3|BUD31|DHX15|SNRNP25|NXT1|NUP54|NUP214|ZRSR2|FIP1L1|NUP93|XAB2|CPSF4|POLDIP3|CPSF3|SRSF3|NCBP2|DDX42|RBM22|CWC27|HNRNPM|U2SURP|PRCC|SMNDC1|SE…	84844|6426|3312|6432|6636|10189|84321|23398|56259|1479|23450|26121|10946|53981|79902|1994|220988|55746|11097|10949|6638|23658|24144|129401|2733|10421|6434|57794|26097|9716|10450|6431|8563|29894|55339|4927|8175|79023|6427|55706|4809|6634|8896|1665|79622|29107|53371|8021|8233|81608|9688|56949|10898|84271|51692|6428|22916|11325|55696|10283|4670|23350|5546|10285|81929|5436|57461|1655|8106
SIGNALING_BY_ROBO_RECEPTORS	64	218	3.3967	2.3145e-16	5.65088e-15	14.2479	RPS24|PSME4|NELL2|NTN1|COL4A5|RPL17|PSMD2|RAC1|USP33|RPL13|PSMD6|SLIT1|CXCR4|PSME3|SEM1|RPLP0|RPL26L1|DAG1|RBX1|RPL14|FLRT3|RPL29|RPL34|RPL6|RPS7|RPS29|RPS13|ENAH|PSMA1|PSMA4|PSMA3|RPS27A|NCK1|PRKACB|PSMD10|PSMC2|RPL4|SLIT2|ELOB|ISL1|PSMA5|PSMD1|CLASP1|SRC|LHX2|RPS27L|ZSWIM8|NCBP2|RPL13A|RPL39L|PSMC6|RPS14|PAK1|RPL36AL|RPS15|RPS3A|UBA52|EVL|PRKCA|RPS26|PSMB8|RPL22|PSMD9|GSPT2	6229|23198|4753|9423|1287|6139|5708|5879|23032|6137|9861|6585|7852|10197|7979|6175|51121|1605|9978|9045|23767|6159|6164|6128|6201|6235|6207|55740|5682|5685|5684|6233|4690|5567|5716|5701|6124|9353|6923|3670|5686|5707|23332|6714|9355|51065|23053|22916|23521|116832|5706|6208|5058|6166|6209|6189|7311|51466|5578|6231|5696|6146|5715|23708
INTERFERON_SIGNALING	61	202	3.494	3.3163e-16	7.94684e-15	14.0998	STAT2|IRF8|UBE2N|TRIM5|MT2A|TRIM8|HLA-E|EIF2AK2|KPNA1|IFITM2|NUP85|PIN1|NUP133|NUP42|JAK1|PIAS1|GBP2|IRF9|IFIT1|UBE2L6|ISG15|NUP35|HLA-A|STAT1|IFIT2|KPNA4|VCAM1|ADAR|SUMO1|PDE12|EIF4E3|PPM1B|RPS27A|NUP88|NUP37|PTPN2|NDC1|KPNA2|PRKCD|EIF4G2|PTPN1|PIN1|EIF4A2|NUP54|NUP214|TRIM46|IFI6|NUP93|HLA-B|NEDD4|HERC5|TRIM6|IRF4|IRF1|TRIM45|ISG20|UBA52|IFITM3|SEH1L|TRIM2|PSMB8	6773|3394|7334|85363|4502|81603|3133|5610|3836|10581|79902|5300|55746|11097|3716|8554|2634|10379|3434|9246|9636|129401|3105|6772|3433|3840|7412|103|7341|201626|317649|5495|6233|4927|79023|5771|55706|3838|5580|1982|5770|5300|1974|53371|8021|80128|2537|9688|3106|4734|51191|117854|3662|3659|80263|3669|7311|10410|81929|23321|5696
L1CAM_INTERACTIONS	46	121	4.3986	4.53572e-16	1.05552e-14	13.9765	ITGA10|ITGB1|NUMB|HSPA8|TUBB6|CD24|SDCBP|RAC1|MSN|MAP2K1|EGFR|KCNQ2|ALCAM|SCN9A|MAPK1|SH3GL2|NRCAM|TUBB2A|TUBB3|DPYSL2|CNTN1|TUBA1C|ITGA2|TUBA3D|TUBB3|CLTA|TUBA1A|CNTNAP1|GAP43|SCN2A|DCX|RPS6KA2|SRC|DLG4|ACTB|TUBAL3|CSNK2A2|RDX|PAK1|ITGA5|LYPLA2|ACTG1|TUBB2A|SPTAN1|TUBB2B|SCN3B	8515|3688|8650|3312|84617|100133941|6386|5879|4478|5604|1956|3785|214|6335|5594|6456|4897|7280|10381|1808|1272|84790|3673|113457|10381|1211|7846|8506|2596|6326|1641|6196|6714|1742|60|79861|1459|5962|5058|3678|11313|71|7280|6709|347733|55800
INTERLEUKIN_4_AND_INTERLEUKIN_13_SIGNALING	44	111	4.5864	4.56796e-16	1.05552e-14	13.9765	NDN|ITGB1|HSPA8|MCL1|IL1B|CCL2|RORA|IL13RA1|CXCL8|PIK3R1|STAT6|JAK1|PTGS2|IL1A|STAT1|VEGFA|VCAM1|BCL2|MMP9|MMP1|HSP90AA1|IL10|LAMA5|IL12A|CDKN1A|ITGAX|TWIST1|FSCN1|IL18|HIF1A|STAT3|SOX2|CEBPD|CCND1|GATA3|IRF4|FOXO3|BCL6|ANXA1|MAOA|HMOX1|JUNB|MUC1|TIMP1	4692|3688|3312|4170|3553|6347|6095|3597|3576|5295|6778|3716|5743|3552|6772|7422|7412|596|4318|4312|3320|3586|3911|3592|1026|3687|7291|6624|3606|3091|6774|6657|1052|595|2625|3662|2309|604|301|4128|3162|3726|4582|7076
SIGNALING_BY_NTRKS	48	134	4.1445	9.68252e-16	2.1981e-14	13.658	DNAL4|CHD4|JUND|RAC1|FYN|RALB|MAP2K1|ID2|SH3GL3|KIDINS220|MAPKAPK3|PIK3R1|IRS1|PCSK5|MAPK7|RALGDS|RIT1|MAPK1|SH3GL2|CDK5R1|RALA|VGF|CDK5|LYL1|BAX|MAPK11|PPP2CB|PTPRO|SHC1|CLTA|TRIB1|ASCL1|STAT3|DUSP6|RPS6KA2|SRC|NRAS|IRS2|PIK3R2|DUSP3|NELFB|FOSL1|CRK|FOSB|BDNF|JUNB|ADORA2A|ID3	10126|1108|3727|5879|2534|5899|5604|3398|6457|57498|7867|5295|3667|5125|5598|5900|6016|5594|6456|8851|5898|7425|1020|4066|581|5600|5516|5800|6464|1211|10221|429|6774|1848|6196|6714|4893|8660|5296|1845|25920|8061|1398|2354|627|3726|135|3399
TCF_DEPENDENT_SIGNALING_IN_RESPONSE_TO_WNT	65	234	3.2139	1.72666e-15	3.85223e-14	13.4143	PSME4|PPP2R5C|H2BC5|TRRAP|PSMD2|LRP5|RYK|PSMD6|CAV1|DVL3|CHD8|CSNK1E|H3-3B|RUNX3|PSME3|SEM1|DACT1|WNT5A|H3-3A|RBX1|DKK2|SOX7|TCF4|LEF1|FZD8|PPP2R5B|PSMA1|SOX4|PSMA4|ASH2L|PSMA3|AXIN1|RPS27A|H4C3|PPP2CB|PSMD10|YWHAZ|PSMC2|SOX9|TLE1|MEN1|H2BC12|PSMA5|PSMD1|SOX2|DVL1|TLE4|H2AJ|DKK1|FZD2|PPP2R5A|PYGO2|PSMC6|CSNK2A2|GSK3B|UBA52|TLE2|TLE3|SMARCA4|H2AX|LGR5|CSNK1A1|PSMB8|FRAT2|PSMD9	23198|5527|3017|8295|5708|4041|6259|9861|857|1857|57680|1454|3021|864|10197|7979|51339|7474|3020|9978|27123|83595|6925|51176|8325|5526|5682|6659|5685|9070|5684|8312|6233|8364|5516|5716|7534|5701|6662|7088|4221|85236|5686|5707|6657|1855|7091|55766|22943|2535|5525|90780|5706|1459|2932|7311|7089|7090|6597|3014|8549|1452|5696|23401|5715
UNFOLDED_PROTEIN_RESPONSE_UPR	39	92	4.9047	2.52116e-15	5.47358e-14	13.2617	EXTL3|CREB3L2|CEBPB|KDELR3|ACADVL|TPP1|DDIT3|CCL2|EXOSC1|CXCL8|EXOSC2|SERP1|EXTL2|EDEM1|GFPT1|DCTN1|XBP1|LMNA|EIF2S3|PDIA5|SULT1A3|ERN1|PPP2R5B|MBTPS1|EIF2S2|WIPI1|SHC1|KLHDC3|HERPUD1|YIF1A|EIF2S1|ADD1|EXOSC6|ATP6V0D1|EXOSC7|WFS1|CREBRF|DCP2|EXOSC4	2137|64764|1051|11015|37|1200|1649|6347|51013|3576|23404|27230|2135|9695|2673|1639|7494|4000|1968|10954|6818|2081|5526|8720|8894|55062|6464|116138|9709|10897|1965|118|118460|9114|23016|7466|153222|167227|54512
PLATELET_ACTIVATION_SIGNALING_AND_AGGREGATION	69	261	3.0588	2.53798e-15	5.47358e-14	13.2617	VCL|GAS6|RAC2|MGLL|SRGN|RAC1|GNA12|FYN|SERPINE1|LAMP2|FAM3C|TGFB3|ANXA5|CYB5R1|CFD|PIK3R1|CALM1|APBB1IP|RAPGEF4|ABCC4|PLCG2|GNGT2|ENDOD1|MAPK1|ALDOA|VEGFA|PTK2|PRKCQ|GNB2|PDPN|MAGED2|APLP2|RHOG|GNG4|VEGFB|APLP2|YWHAZ|SHC1|PRKCD|LGALS3BP|PTPN1|NHLRC2|SCCPDH|SYTL4|DGKB|MANF|F2R|GNAQ|SPARC|ACTN1|PDPK1|RARRES2|SRC|STXBP3|GNG12|GNAI3|ADRA2A|ITPR3|PROS1|PIK3R2|PRKCA|STXBP2|COL1A1|CRK|TMSB4X|VEGFC|STX4|…	7414|2621|5880|11343|5552|5879|2768|2534|5054|3920|10447|7043|308|51706|1675|5295|801|54518|11069|10257|5336|2793|23052|5594|226|7422|5747|5588|2783|10630|10916|334|391|2786|7423|334|7534|6464|5580|3959|5770|374354|51097|94121|1607|7873|2149|2776|6678|87|5170|5919|6714|6814|55970|2773|150|3710|5627|5296|5578|6813|1277|1398|7114|7424|6810|2767|7076
HEDGEHOG_OFF_STATE	43	113	4.4028	3.87639e-15	8.22302e-14	13.085	PSME4|CUL1|GLI3|NUMB|PSMD2|TUBB6|ADCY1|PRKAR1B|PSMD6|PSME3|SEM1|RBX1|ADCY6|GPR161|SMO|TUBB2A|TUBB3|PSMA1|PSMA4|PSMA3|RPS27A|ADCY3|PRKACB|TUBA1C|TUBA3D|TUBB3|PSMD10|PSMC2|TUBA1A|PSMA5|PSMD1|GNAS|PSMC6|GSK3B|WDR19|UBA52|TUBB2A|GNAS|PRKAR1A|TUBB2B|CSNK1A1|PSMB8|PSMD9	23198|8454|2737|8650|5708|84617|107|5575|9861|10197|7979|9978|112|23432|6608|7280|10381|5682|5685|5684|6233|109|5567|84790|113457|10381|5716|5701|7846|5686|5707|2778|5706|2932|57728|7311|7280|2778|5573|347733|1452|5696|5715
CILIUM_ASSEMBLY	59	202	3.3794	4.11558e-15	8.58961e-14	13.066	PKD2|HDAC6|DYNLRB1|TUBB6|CKAP5|CSNK1D|TTC8|TCTN3|CDK1|CEP164|DYNLL1|CSNK1E|CNGB1|ARF4|EXOC7|TCTEX1D2|TTC26|NEDD1|YWHAG|KIFAP3|RAB3IP|CETN2|CEP152|DCTN1|TNPO1|DYNC2I1|SMO|TUBB2A|TUBB3|SSNA1|HSP90AA1|CEP131|DYNC1H1|CCT8|RAB11FIP3|TUBA1C|MKKS|TUBA3D|TUBB3|DYNLL1|IQCB1|TUBA1A|PLK1|CCP110|CLASP1|TUBG1|PAFAH1B1|TUBAL3|TCTN1|AHI1|ATAT1|DYNC2I2|DYNLL1|CEP41|WDR19|TUBB2A|TUBB2B|ARL3|DCTN3	5311|10013|83658|84617|9793|1453|123016|26123|983|22897|8655|1454|1258|378|23265|255758|79989|121441|7532|22920|117177|1069|22995|1639|3842|55112|6608|7280|10381|8636|3320|22994|1778|10694|9727|84790|8195|113457|10381|8655|9657|7846|5347|9738|23332|7283|5048|79861|79600|54806|79969|89891|8655|95681|57728|7280|347733|403|11258
PROGRAMMED_CELL_DEATH	55	180	3.5353	5.7161e-15	1.17407e-13	12.9303	PSME4|DFFA|UNC5B|PSMD2|MAGED1|PSMD6|PLEC|TNFRSF10A|KPNA1|DYNLL1|PSME3|SEM1|OPA1|YWHAG|UNC5A|DBNL|STK26|MAPK1|LMNA|PTK2|PMAIP1|BIRC3|BCL2|PRKCQ|PSMA1|PSMA4|PSMA3|BAX|RPS27A|YWHAQ|PSMD10|DSG2|YWHAZ|PSMC2|DYNLL1|PRKCD|MLKL|OMA1|BIRC2|PSMA5|STAT3|PSMD1|RIPK1|FNTA|BAD|HMGB2|ADD1|PSMC6|CARD8|APIP|DYNLL1|UBA52|SPTAN1|PSMB8|PSMD9	23198|1676|219699|5708|9500|9861|5339|8797|3836|8655|10197|7979|4976|7532|90249|28988|51765|5594|4000|5747|5366|330|596|5588|5682|5685|5684|581|6233|10971|5716|1829|7534|5701|8655|5580|197259|115209|329|5686|6774|5707|8737|2339|572|3148|118|5706|22900|51074|8655|7311|6709|5696|5715
RESOLUTION_OF_SISTER_CHROMATID_COHESION	45	126	4.1322	8.25211e-15	1.66847e-13	12.7777	PPP2R5C|TUBB6|CKAP5|CDK1|DYNLL1|RCC2|NUP85|NUP133|KIF2C|CDC20|BUB1|BUB3|RAD21|PPP1CC|RANGAP1|TUBB2A|TUBB3|PPP2R5B|DYNC1H1|TUBA1C|NUP37|TUBA3D|CENPM|PPP2CB|TUBB3|DYNLL1|TUBA1A|SGO1|CENPF|CDCA8|PLK1|CLASP1|PAFAH1B1|TUBAL3|SMC1A|PPP2R5A|NUDC|DYNLL1|NDEL1|TUBB2A|SEH1L|AURKB|CENPT|NSL1|TUBB2B	5527|84617|9793|983|8655|55920|79902|55746|11004|991|699|9184|5885|5501|5905|7280|10381|5526|1778|84790|79023|113457|79019|5516|10381|8655|7846|151648|1063|55143|5347|23332|5048|79861|8243|5525|10726|8655|81565|7280|81929|9212|80152|25936|347733
ESR_MEDIATED_SIGNALING	61	221	3.1936	1.62962e-14	3.2442e-13	12.4889	ZNF217|CDKN1B|NCOA1|AGO2|H2BC5|CDK9|JUND|CAV2|CXXC5|EGFR|CAV1|H3-3B|PIK3R1|CALM1|HBEGF|H3-3A|RAD21|CHD1|SPHK1|GNGT2|MAPK1|FKBP5|PTK2|NCOA3|BCL2|MMP9|GNB2|HSP90AA1|AXIN1|H4C3|GNG4|SHC1|KPNA2|H2BC12|KCTD6|PDPK1|CITED1|H2AJ|SRC|S1PR3|GREB1|SMC1A|CCND1|GNG12|GATA3|NRAS|GNAI3|FOXO3|TBP|USF1|PIK3R2|JUN|MOV10|YY1|TLE3|H2AX|KANK1|POLR2G|FOSB|NRIP1|DDX5	7764|1027|8648|27161|3017|1025|3727|858|51523|1956|857|3021|5295|801|1839|3020|5885|1105|8877|2793|5594|2289|5747|8202|596|4318|2783|3320|8312|8364|2786|6464|3838|85236|200845|5170|4435|55766|6714|1903|9687|8243|595|55970|2625|4893|2773|2309|6908|7391|5296|3725|4343|7528|7090|3014|23189|5436|2354|8204|1655
SIGNALING_BY_NOTCH	65	247	3.0448	1.95493e-14	3.83285e-13	12.4165	CUL1|NUMB|HDAC6|NCOR1|AGO2|H2BC5|PSMD2|ATP2A2|PSMD6|HES1|EGFR|WWC1|H3-3B|PSME3|SEM1|CCNC|APH1A|FBXW7|H3-3A|RFNG|RBX1|MIB2|MAMLD1|NOTCH3|HEY2|STAT1|MDK|PSMA1|DLK1|CNTN1|PSMA4|PSMA3|RPS27A|WWP2|POGLUT1|H4C3|E2F3|PSEN2|DLL1|PSMD10|YWHAZ|PSMC2|TLE1|HIF1A|H2BC12|PSMA5|PSMD1|ADAM17|TLE4|H2AJ|CCND1|PSMC6|NBEA|ACTA2|JUN|UBA52|TLE2|MOV10|LFNG|TLE3|SMAD3|H2AX|PSMB8|NCSTN|PSMD9	8454|8650|10013|9611|27161|3017|5708|488|9861|3280|1956|23286|3021|10197|7979|892|51107|55294|3020|5986|9978|142678|10046|4854|23493|6772|4192|5682|8788|1272|5685|5684|6233|11060|56983|8364|1871|5664|28514|5716|7534|5701|7088|3091|85236|5686|5707|6868|7091|55766|595|5706|26960|59|3725|7311|7089|4343|3955|7090|4088|3014|5696|23385|5715
HOST_INTERACTIONS_OF_HIV_FACTORS	45	131	3.9745	3.13457e-14	6.05392e-13	12.218	DOCK2|PSME4|CDK9|PSMD2|RAC1|FYN|AP1S2|PSMD6|KPNA1|APOBEC3G|NUP85|PSME3|NUP133|SEM1|NUP42|RBX1|NUP35|AP1M1|HLA-A|ELMO1|RANGAP1|PSMA1|PSMA4|PSMA3|RPS27A|NUP88|NUP37|PSMD10|NDC1|PSMC2|RANBP1|ELOB|NUP54|NUP214|PSMA5|PSMD1|NUP93|PSMC6|SLC25A4|UBA52|SLC25A5|SEH1L|PSMB8|HMGA1|PSMD9	1794|23198|1025|5708|5879|2534|8905|9861|3836|60489|79902|10197|55746|7979|11097|9978|129401|8907|3105|9844|5905|5682|5685|5684|6233|4927|79023|5716|55706|5701|5902|6923|53371|8021|5686|5707|9688|5706|291|7311|292|81929|5696|3159|5715
MAPK_FAMILY_SIGNALING_CASCADES	72	296	2.8144	3.54715e-14	6.75003e-13	12.1707	PSME4|DNAJB1|ETV4|FGFR4|VCL|PPP2R5C|AGO2|KIT|PSMD2|RAC1|RET|FYN|PSMD6|MAP2K1|EGFR|CDK1|PSME3|SEM1|CALM1|IRS1|JAK1|HBEGF|APBB1IP|RBX1|LAMTOR2|MAPK1|PTK2|NCOA3|GRIN1|NEFL|PPP2R5B|PSMA1|PSMA4|PSMA3|PEA15|RPS27A|PRKACB|PPP2CB|ERBB2|PSMD10|SHC1|PSMC2|LAMTOR3|GFRA2|FGF5|PSMA5|PSMD1|DUSP6|DUSP5|SRC|DLG4|ACTB|SPRED1|PPP2R5A|PDGFRB|NRAS|GFRA3|PSMC6|IRS2|FOXO3|PAK1|ACTG1|JUN|FGFR3|UBA52|MOV10|SPTAN1|DUSP1|…	23198|3337|2118|2264|7414|5527|27161|3815|5708|5879|5979|2534|9861|5604|1956|983|10197|7979|801|3667|3716|1839|54518|9978|28956|5594|5747|8202|2902|4747|5526|5682|5685|5684|8682|6233|5567|5516|2064|5716|6464|5701|8649|2675|2250|5686|5707|1848|1847|6714|1742|60|161742|5525|5159|4893|2676|5706|8660|2309|5058|71|3725|2261|7311|4343|6709|1843|5156|5597|5696|5715
MITOTIC_G1_PHASE_AND_G1_S_TRANSITION	48	149	3.7273	4.5142e-14	8.46576e-13	12.0723	CUL1|CDKN1B|PSMD2|MCM2|ORC3|CDK6|PSMD6|CDK1|PSME3|SEM1|CCND2|SKP2|CCNH|MNAT1|CDC45|CKS1B|PSMA1|PSMA4|PSMA3|PPP2R2A|RPS27A|E2F3|PPP2CB|CCNE1|TOP2A|PSMD10|CDKN1A|PSMC2|TK1|CDKN2C|PSMA5|PSMD1|E2F2|SRC|MCM6|CCND1|MCM4|PSMC6|MCM3|UBA52|POLE4|E2F5|PCNA|PSMB8|CDK4|PSMD9|E2F6|MCM10	8454|1027|5708|4171|23595|1021|9861|983|10197|7979|894|6502|902|4331|8318|1163|5682|5685|5684|5520|6233|1871|5516|898|7153|5716|1026|5701|7083|1031|5686|5707|1870|6714|4175|595|4173|5706|4172|7311|56655|1875|5111|5696|1019|5715|1876|55388
PTEN_REGULATION	46	139	3.829	5.96448e-14	1.10258e-12	11.9576	PSME4|SNAI2|LAMTOR1|AGO2|CHD4|PSMD2|MBD3|MECOM|PPARG|PSMD6|BMI1|PSME3|SEM1|RING1|MTA2|RBBP7|LAMTOR2|MAPK1|PSMA1|PSMA4|PSMA3|RPS27A|WWP2|PSMD10|EZH2|PSMC2|LAMTOR3|LAMTOR4|STUB1|SUZ12|PSMA5|PSMD1|NEDD4|RRAGA|PSMC6|CSNK2A2|RRAGD|JUN|UBA52|MOV10|CBX2|PTEN|LAMTOR5|RRAGB|PSMB8|PSMD9	23198|6591|55004|27161|1108|5708|53615|2122|5468|9861|648|10197|7979|6015|9219|5931|28956|5594|5682|5685|5684|6233|11060|5716|2146|5701|8649|389541|10273|23512|5686|5707|4734|10670|5706|1459|58528|3725|7311|4343|84733|5728|10542|10325|5696|5715
THE_CITRIC_ACID_TCA_CYCLE_AND_RESPIRATORY_ELECTRON_TRANSPORT	52	175	3.438	8.79675e-14	1.60324e-12	11.795	OGDH|BSG|NDUFS7|PDPR|SDHA|NDUFAF4|ATP5MC1|NDUFA10|NDUFV1|ATP5PB|NDUFS8|UQCRC1|CYC1|MPC1|NNT|NDUFA13|COQ10A|D2HGDH|LDHA|IDH3B|SDHB|SDHD|SCO1|SURF1|ME3|NDUFV2|SUCLG2|ATP5MG|SUCLG1|NDUFB2|NDUFA4|PDHB|NDUFA8|VDAC1|ATP5MF|NDUFA9|IDH2|HAGH|COX5A|NDUFB11|DMAC2L|NDUFAF2|ETFB|IDH3G|NDUFB7|DLAT|COQ10B|DLST|NDUFS5|RXRA|L2HGDH|UQCRFS1	4967|682|374291|55066|6389|29078|516|4705|4723|515|4728|7384|1537|51660|23530|51079|93058|728294|3939|3420|6390|6392|6341|6834|10873|4729|8801|10632|8802|4708|4697|5162|4702|7416|9551|4704|3418|3029|9377|54539|27109|91942|2109|3421|4713|1737|80219|1743|4725|6256|79944|7386
TRANSCRIPTIONAL_REGULATION_BY_RUNX1	62	239	3.0015	1.40638e-13	2.52757e-12	11.5973	PSME4|SMARCB1|AGO2|H2BC5|PSMD2|SMARCD3|SMARCC1|CDK6|RYBP|RUNX2|PSMD6|BMI1|H3-3B|PSME3|SEM1|RING1|AUTS2|CCND2|CCNH|H3-3A|MNAT1|SMARCE1|PRKCQ|YAP1|PSMA1|SMARCD1|PSMA4|ASH2L|PSMA3|AXIN1|RPS27A|PRMT6|H4C3|ELF1|GATA2|PSMD10|PSMC2|ACTL6B|TCF3|H2BC12|PSMA5|PSMD1|KCTD6|SMARCA2|H2AJ|LGALS3|SRC|CCND1|GATA3|PSMC6|CSNK2A2|ARID1A|SIN3A|SMARCC2|UBA52|MOV10|CBX2|SMARCA4|H2AX|LMO1|PSMB8|PSMD9	23198|6598|27161|3017|5708|6604|6599|1021|23429|860|9861|648|3021|10197|7979|6015|26053|894|902|3020|4331|6605|5588|10413|5682|6602|5685|9070|5684|8312|6233|55170|8364|1997|2624|5716|5701|51412|6929|85236|5686|5707|200845|6595|55766|3958|6714|595|2625|5706|1459|8289|25942|6601|7311|4343|84733|6597|3014|4004|5696|5715
RECRUITMENT_OF_NUMA_TO_MITOTIC_CENTROSOMES	37	95	4.5063	1.5514e-13	2.75002e-12	11.5607	TUBB6|CKAP5|CSNK1D|CDK1|CEP164|DYNLL1|CSNK1E|NEDD1|YWHAG|CETN2|CEP152|DCTN1|TUBB2A|TUBB3|SSNA1|HSP90AA1|CEP131|DYNC1H1|TUBG2|TUBA1C|NUMA1|TUBA3D|TUBB3|DYNLL1|TUBA1A|PLK1|CCP110|CLASP1|TUBG1|PAFAH1B1|TUBAL3|DYNLL1|CEP41|TUBB2A|NME7|TUBB2B|DCTN3	84617|9793|1453|983|22897|8655|1454|121441|7532|1069|22995|1639|7280|10381|8636|3320|22994|1778|27175|84790|4926|113457|10381|8655|7846|5347|9738|23332|7283|5048|79861|8655|95681|7280|29922|347733|11258
REGULATION_OF_EXPRESSION_OF_SLITS_AND_ROBOS	51	172	3.4307	1.63421e-13	2.85765e-12	11.544	RPS24|PSME4|COL4A5|RPL17|PSMD2|USP33|RPL13|PSMD6|SLIT1|PSME3|SEM1|RPLP0|RPL26L1|DAG1|RBX1|RPL14|RPL29|RPL34|RPL6|RPS7|RPS29|RPS13|PSMA1|PSMA4|PSMA3|RPS27A|PSMD10|PSMC2|RPL4|SLIT2|ELOB|ISL1|PSMA5|PSMD1|LHX2|RPS27L|ZSWIM8|NCBP2|RPL13A|RPL39L|PSMC6|RPS14|RPL36AL|RPS15|RPS3A|UBA52|RPS26|PSMB8|RPL22|PSMD9|GSPT2	6229|23198|1287|6139|5708|23032|6137|9861|6585|10197|7979|6175|51121|1605|9978|9045|6159|6164|6128|6201|6235|6207|5682|5685|5684|6233|5716|5701|6124|9353|6923|3670|5686|5707|9355|51065|23053|22916|23521|116832|5706|6208|6166|6209|6189|7311|6231|5696|6146|5715|23708
INTRA_GOLGI_AND_RETROGRADE_GOLGI_TO_ER_TRAFFIC	56	203	3.1918	1.92287e-13	3.31759e-12	11.4792	COPB2|TMED7|TUBB6|KDELR3|PLIN3|DYNLL1|ARF4|COG5|KIF2C|PAFAH1B3|GCC1|KIF21A|COPE|KIFAP3|COPG2|DCTN1|ACTR10|CYTH3|ARCN1|TUBB2A|TMF1|TUBB3|ARF5|DYNC1H1|VPS45|TUBA1C|RAB3GAP1|TUBA3D|MAN2A1|TUBB3|TMED10|DYNLL1|TUBA1A|CAPZA1|ARL1|ARFGAP3|TMED9|PAFAH1B1|TUBAL3|BNIP1|RHOBTB3|KIF20B|DYNLL1|COPZ1|CYTH4|KIF1A|TUBB2A|CAPZB|KIFC2|CYTH1|CUX1|STX16|KIF1B|TUBB2B|KIF26B|DCTN3	9276|51014|84617|11015|10226|8655|378|10466|11004|5050|79571|55605|11316|22920|26958|1639|55860|9265|372|7280|7110|10381|381|1778|11311|84790|22930|113457|4124|10381|10972|8655|7846|829|400|26286|54732|5048|79861|662|22836|9585|8655|22818|27128|547|7280|832|90990|9267|1523|8675|23095|347733|55083|11258
SELECTIVE_AUTOPHAGY	34	82	4.7974	2.68634e-13	4.57385e-12	11.3397	HDAC6|UBE2N|HSPA8|TUBB6|PLIN3|ULK1|DYNLL1|ATG12|TOMM40|PGAM5|TUBB2A|TUBB3|HSP90AA1|DYNC1H1|TOMM20|RPS27A|TUBA1C|TUBA3D|TUBB3|DYNLL1|SQSTM1|TUBA1A|VDAC1|MTERF3|SRC|MAP1LC3A|MFN2|TUBAL3|PRKAB2|CSNK2A2|DYNLL1|UBA52|TUBB2A|TUBB2B	10013|7334|3312|84617|10226|8408|8655|9140|10452|192111|7280|10381|3320|1778|9804|6233|84790|113457|10381|8655|8878|7846|7416|51001|6714|84557|9927|79861|5565|1459|8655|7311|7280|347733
DNA_REPAIR	75	331	2.6216	3.23505e-13	5.43657e-12	11.2647	TDG|TCEA1|UBE2N|EYA3|H2BC5|XRCC6|RAD51C|INO80E|XRCC3|RMI1|SMUG1|RNF4|ACD|ERCC1|PIAS4|TFPT|TINF2|EXO1|PIAS1|CCNH|GPS1|MNAT1|UBE2L6|RBX1|ISG15|CETN2|ZNF830|AQR|ACTR5|PPIE|SUMO1|RAD51B|COPS8|RHNO1|FEN1|RAD23A|NBN|RPS27A|H4C3|TOP3A|KPNA2|BAZ1B|PARP1|EYA2|FAAP100|COPS7B|MLH1|UIMC1|H2BC12|PCLAF|MRE11|H2AJ|XAB2|ACTB|EYA1|FANCE|HMGN1|POLB|MGMT|UBA52|XPC|RBBP8|POLE4|ELL|YY1|ERCC3|PCNA|GTF2H5|H2AX|POLR2G|I…	6996|6917|7334|2140|3017|2547|5889|283899|7517|80010|23583|6047|65057|2067|51588|29844|26277|9156|8554|902|2873|4331|9246|9978|9636|1069|91603|9716|79913|10450|7341|5890|10920|83695|2237|5886|4683|6233|8364|7156|3838|9031|142|2139|80233|64708|4292|51720|85236|9768|4361|55766|56949|60|2138|2178|3150|5423|4255|7311|7508|5932|56655|8178|7528|2071|5111|404672|3014|5436|57461|5984|199990|10038|27434
HIV_LIFE_CYCLE	47	152	3.5776	3.39623e-13	5.63426e-12	11.2492	TAF15|TCEA1|XRCC6|CDK9|CHMP4A|VPS37D|MVB12B|CCNK|KPNA1|CXCR4|NUP85|NUP133|NEDD4L|GTF2E2|NUP42|SUPT4H1|CCNH|MNAT1|NUP35|RANGAP1|FEN1|RPS27A|NUP88|NUP37|NDC1|CHMP6|RANBP1|ELOB|NUP54|NUP214|GTF2B|NUP93|VPS4B|PDCD6IP|NCBP2|TBP|CHMP2B|UBA52|ELOA|ELL|SEH1L|SUPT5H|ERCC3|GTF2H5|NELFB|POLR2G|HMGA1	8148|6917|2547|1025|29082|155382|89853|8812|3836|7852|79902|55746|23327|2961|11097|6827|902|4331|129401|5905|2237|6233|4927|79023|55706|79643|5902|6923|53371|8021|2959|9688|9525|10015|22916|6908|25978|7311|6924|8178|81929|6829|2071|404672|25920|5436|3159
NEURONAL_SYSTEM	86	410	2.4269	3.8514e-13	6.29902e-12	11.2007	NCALD|CHRNA3|PPM1F|BEGAIN|GABRB3|HSPA8|ARHGEF7|TUBB6|KCNS3|ADCY1|PPFIA1|RAC1|SNAP25|PRKAR1B|GAD1|SLC18A3|IL1RAP|SLC5A7|NLGN4X|KCNG1|PRKX|KCNQ2|EPB41L3|PLCB1|CHRNA5|CALM1|PANX1|CACNB3|BCHE|SYN1|DBNL|ADCY6|FLOT2|GNGT2|MAPK1|CPLX1|TUBB2A|CACNA2D2|GRIN1|NEFL|TUBB3|NRXN2|GNB2|KCNN4|ADCY3|PRKACB|TUBA1C|LRFN3|HOMER2|TUBA3D|PPFIBP1|TUBB3|GNG4|KCNH2|KPNA2|TUBA1A|CAMK1|GABBR2|STX1A|PDPK1|RPS6KA2|KCNG3|SRC|…	83988|1136|9647|57596|2562|3312|8874|84617|3790|107|8500|5879|6616|5575|2571|6572|3556|60482|57502|3755|5613|3785|23136|23236|1138|801|24145|784|590|6853|28988|112|2319|2793|5594|10815|7280|9254|2902|4747|10381|9379|2783|3783|109|5567|84790|79414|9455|113457|8496|10381|2786|3757|3838|7846|8536|9568|6804|5170|6196|170850|6714|3778|1742|79861|5565|5792|55970|8825|4893|2773|2560|2891|6857|22843|2696…
DEUBIQUITINATION	70	298	2.7178	3.8943e-13	6.29902e-12	11.2007	PSME4|H2BC5|TRRAP|PSMD2|ATXN3|INO80E|USP33|VDAC3|USP24|PSMD6|NLRP3|SMAD4|CDK1|OGT|PSME3|SEM1|CDC20|TFPT|SKP2|SIAH2|RNF135|USP22|TNIP1|ACTR5|OTUB2|BIRC3|USP21|TNFAIP3|PSMA1|KEAP1|PSMA4|TOMM20|PSMA3|AXIN1|RAD23A|RPS27A|TRAF3|PSMD10|RIPK2|PSMC2|NFKBIA|USP9X|YOD1|VDAC1|OTUB1|HCFC1|HIF1A|UIMC1|BIRC2|H2BC12|PSMA5|PSMD1|CCP110|TGFBR2|RIPK1|ACTB|USP14|GATA3|PSMC6|USP3|POLB|UBA52|USP5|YY1|PTEN|SMAD3|UCHL3…	23198|3017|8295|5708|4287|283899|23032|7419|23358|9861|114548|4089|983|8473|10197|7979|991|29844|6502|6478|84282|23326|10318|79913|78990|330|27005|7128|5682|9817|5685|9804|5684|8312|5886|6233|7187|5716|8767|5701|4792|8239|55432|7416|55611|3054|3091|51720|329|85236|5686|5707|9738|7048|8737|60|9097|2625|5706|9960|5423|7311|8078|7528|5728|4088|7347|5696|5715|154
FLT3_SIGNALING	65	265	2.838	4.19754e-13	6.7057e-12	11.1736	PSME4|FGFR4|VCL|PPP2R5C|KIT|PSMD2|GAB2|RET|FYN|PSMD6|MAP2K1|EGFR|PSME3|SEM1|PIK3R1|CALM1|IRS1|JAK1|HBEGF|APBB1IP|RBX1|LAMTOR2|MAPK1|PTK2|GRIN1|NEFL|PPP2R5B|PSMA1|PSMA4|PSMA3|PEA15|RPS27A|PPP2CB|ERBB2|PSMD10|SHC1|PSMC2|LAMTOR3|GFRA2|FGF5|PSMA5|PSMD1|DUSP6|PDPK1|DUSP5|SRC|DLG4|ACTB|SPRED1|PPP2R5A|PDGFRB|NRAS|GFRA3|PSMC6|IRS2|PIK3R2|ACTG1|FGFR3|UBA52|SPTAN1|DUSP1|STAT5B|PDGFRA|PSMB8|PSMD9	23198|2264|7414|5527|3815|5708|9846|5979|2534|9861|5604|1956|10197|7979|5295|801|3667|3716|1839|54518|9978|28956|5594|5747|2902|4747|5526|5682|5685|5684|8682|6233|5516|2064|5716|6464|5701|8649|2675|2250|5686|5707|1848|5170|1847|6714|1742|60|161742|5525|5159|4893|2676|5706|8660|5296|71|2261|7311|6709|1843|6777|5156|5696|5715
HSP90_CHAPERONE_CYCLE_FOR_STEROID_HORMONE_RECEPTORS_SHR	28	57	5.6836	6.62285e-13	1.04512e-11	10.9808	DNAJB1|HSPA8|TUBB6|DYNLL1|DNAJA1|DCTN1|ACTR10|FKBP5|TUBB2A|HSPA2|TUBB3|HSP90AA1|DYNC1H1|TUBA1C|HSPA1B|TUBA3D|TUBB3|DYNLL1|TUBA1A|CAPZA1|TUBAL3|DYNLL1|HSPA1A|DNAJA4|TUBB2A|CAPZB|TUBB2B|DCTN3	3337|3312|84617|8655|3301|1639|55860|2289|7280|3306|10381|3320|1778|84790|3304|113457|10381|8655|7846|829|79861|8655|3303|55466|7280|832|347733|11258
S_PHASE	48	161	3.4495	6.83697e-13	1.06591e-11	10.9723	PSME4|CUL1|CDKN1B|PSMD2|MCM2|ORC3|ANAPC1|PSMD6|CDC26|PSME3|SEM1|CDC23|SKP2|CCNH|MNAT1|RBX1|RAD21|CDC45|CKS1B|CDC16|PSMA1|FEN1|PSMA4|PSMA3|RPS27A|CCNE1|PSMD10|CDKN1A|PSMC2|UBE2C|ANAPC11|PSMA5|PSMD1|MCM6|SMC1A|CCND1|MCM4|PSMC6|MCM3|GSK3B|UBA52|POLE4|E2F5|PCNA|PSMB8|RFC4|CDK4|PSMD9	23198|8454|1027|5708|4171|23595|64682|9861|246184|10197|7979|8697|6502|902|4331|9978|5885|8318|1163|8881|5682|2237|5685|5684|6233|898|5716|1026|5701|11065|51529|5686|5707|4175|8243|595|4173|5706|4172|2932|7311|56655|1875|5111|5696|5984|1019|5715
SIGNALING_BY_HEDGEHOG	46	150	3.5482	7.92734e-13	1.22119e-11	10.9132	PSME4|CUL1|GLI3|NUMB|GAS1|PSMD2|TUBB6|ADCY1|PRKAR1B|PSMD6|PSME3|SEM1|RBX1|ADCY6|GPR161|SMO|TUBB2A|TUBB3|PSMA1|PSMA4|PSMA3|RPS27A|ADCY3|PRKACB|TUBA1C|TUBA3D|TUBB3|PSMD10|PSMC2|TUBA1A|PSMA5|PSMD1|ADAM17|GNAS|PSMC6|GSK3B|WDR19|UBA52|TUBB2A|GAS8|GNAS|PRKAR1A|TUBB2B|CSNK1A1|PSMB8|PSMD9	23198|8454|2737|8650|2619|5708|84617|107|5575|9861|10197|7979|9978|112|23432|6608|7280|10381|5682|5685|5684|6233|109|5567|84790|113457|10381|5716|5701|7846|5686|5707|6868|2778|5706|2932|57728|7311|7280|2622|2778|5573|347733|1452|5696|5715
SIGNALING_BY_VEGF	38	106	4.1478	8.52618e-13	1.29799e-11	10.8867	MAPKAP1|BAIAP2|RAC1|FYN|CAV1|AHCYL1|MAPKAPK3|PIK3R1|CALM1|ABI2|SPHK1|WASF3|VEGFA|PTK2|ELMO1|HSP90AA1|CYFIP2|MAPK11|NCK1|PRKACB|NCKAP1|VEGFB|PRKCD|AXL|JUP|ABI1|PDPK1|SRC|ACTB|SHB|NRAS|ITPR3|PAK1|PIK3R2|ACTG1|PRKCA|CRK|VEGFC	79109|10458|5879|2534|857|10768|7867|5295|801|10152|8877|10810|7422|5747|9844|3320|26999|5600|4690|5567|10787|7423|5580|558|3728|10006|5170|6714|60|6461|4893|3710|5058|5296|71|5578|1398|7424
CLATHRIN_MEDIATED_ENDOCYTOSIS	45	145	3.5907	9.42269e-13	1.41779e-11	10.8484	ARPC5|AMPH|TRIP10|HSPA8|DAB2|RAB5A|SLC18A3|EGFR|SH3GL3|LDLR|WNT5A|HBEGF|GPS1|PIP5K1C|SH3GL2|ARPC4|RAB5B|TFRC|COPS8|SH3KBP1|RPS27A|IL7R|SYNJ2|CLTA|COPS7B|SCARB2|TOR1A|FNBP1|UBQLN2|ACTB|ACTR2|SLC2A8|SYT11|NECAP2|TOR1B|SYT1|EPN1|WASL|SGIP1|EPN2|ACTG1|UBA52|PACSIN2|ADRB2|SNAP91	10092|273|9322|3312|1601|5868|6572|1956|6457|3949|7474|1839|2873|23396|6456|10093|5869|7037|10920|30011|6233|3575|8871|1211|64708|950|1861|23048|29978|60|10097|29988|23208|55707|27348|6857|29924|8976|84251|22905|71|7311|11252|154|9892
IRON_UPTAKE_AND_TRANSPORT	28	58	5.5856	9.92501e-13	1.4762e-11	10.8309	CUL1|TCIRG1|STEAP2|SLC40A1|ATP6V1G2|STEAP3|ATP6V0A1|SLC11A2|CYBRD1|ATP6V1B1|TFRC|ATP6V0C|RPS27A|ATP6V1F|SLC22A17|ATP6V1E2|GLRX3|ATP6V0E1|FTH1|HFE|ATP6V0E2|ATP6V0D1|ATP6V1G1|MCOLN1|UBA52|ATP6AP1|HMOX1|ATP6V0B	8454|10312|261729|30061|534|55240|535|4891|79901|525|7037|527|6233|9296|51310|90423|10539|8992|2495|3077|155066|9114|9550|57192|7311|537|3162|533
SUMOYLATION	52	187	3.2174	1.01691e-12	1.49532e-11	10.8253	TDG|NCOA1|PPARG|BMI1|RORA|NUP85|MBD1|NUP133|RING1|PIAS4|TFAP2A|NUP42|NFKB2|PIAS1|SATB2|NUP35|CETN2|RAD21|NSMCE2|RANGAP1|NSMCE1|SUMO1|DAXX|TFAP2C|NUP88|H4C3|NUP37|TOP2A|ZBED1|NDC1|NFKBIA|PARP1|AURKA|NUP54|CDCA8|NUP214|SUZ12|NUP93|SMC1A|SIN3A|XPC|CBX2|SEH1L|AURKB|PCNA|DDX17|RXRA|RARA|CBX5|TFAP2B|NRIP1|DDX5	6996|8648|5468|648|6095|79902|4152|55746|6015|51588|7020|11097|4791|8554|23314|129401|1069|5885|286053|5905|197370|7341|1616|7022|4927|8364|79023|7153|9189|55706|4792|142|6790|53371|55143|8021|23512|9688|8243|25942|7508|84733|81929|9212|5111|10521|6256|5914|23468|7021|8204|1655
GOLGI_TO_ER_RETROGRADE_TRANSPORT	43	134	3.7128	1.02902e-12	1.49613e-11	10.825	COPB2|TMED7|TUBB6|KDELR3|DYNLL1|ARF4|KIF2C|PAFAH1B3|KIF21A|COPE|KIFAP3|COPG2|DCTN1|ACTR10|ARCN1|TUBB2A|TUBB3|ARF5|DYNC1H1|TUBA1C|RAB3GAP1|TUBA3D|TUBB3|TMED10|DYNLL1|TUBA1A|CAPZA1|ARFGAP3|TMED9|PAFAH1B1|TUBAL3|BNIP1|KIF20B|DYNLL1|COPZ1|KIF1A|TUBB2A|CAPZB|KIFC2|KIF1B|TUBB2B|KIF26B|DCTN3	9276|51014|84617|11015|8655|378|11004|5050|55605|11316|22920|26958|1639|55860|372|7280|10381|381|1778|84790|22930|113457|10381|10972|8655|7846|829|26286|54732|5048|79861|662|9585|8655|22818|547|7280|832|90990|23095|347733|55083|11258
BETA_CATENIN_INDEPENDENT_WNT_SIGNALING	45	146	3.5661	1.18124e-12	1.69836e-11	10.77	PSME4|RAC2|AGO2|PSMD2|PARD6A|RAC1|RYK|PSMD6|DVL3|PSME3|SEM1|PLCB1|CALM1|DAAM1|PRICKLE1|WNT5A|GNGT2|LEF1|FZD8|GNB2|PSMA1|PSMA4|PSMA3|RPS27A|GNAO1|GNG4|PSMD10|VANGL2|PSMC2|CLTA|WNT5B|PSMA5|PSMD1|DVL1|FZD2|GNG12|RAC3|ROR1|PSMC6|ITPR3|UBA52|PRKCA|MOV10|PSMB8|PSMD9	23198|5880|27161|5708|50855|5879|6259|9861|1857|10197|7979|23236|801|23002|144165|7474|2793|51176|8325|2783|5682|5685|5684|6233|2775|2786|5716|57216|5701|1211|81029|5686|5707|1855|2535|55970|5881|4919|5706|3710|7311|5578|4343|5696|5715
PROTEIN_FOLDING	37	102	4.197	1.2047e-12	1.71305e-11	10.7662	TUBB6|GBA|TBCB|PFDN5|FBXW5|FBXW7|DCAF7|SPHK1|GNGT2|AP3M1|TUBB2A|TUBB3|ARL2|GNB2|CCT8|TUBA1C|TUBA3D|CCNE1|GNAO1|RGS11|TUBB3|GNG4|DCAF7|FBXW9|TUBA1A|TBCD|STAT3|VBP1|SKIV2L|ACTB|TUBAL3|GNG12|GNAI3|CSNK2A2|PFDN1|TUBB2A|TUBB2B	84617|2629|1155|5204|54461|55294|10238|8877|2793|26985|7280|10381|402|2783|10694|84790|113457|898|2775|8786|10381|2786|10238|84261|7846|6904|6774|7411|6499|60|79861|55970|2773|1459|5201|7280|347733
MRNA_SPLICING	52	188	3.2003	1.23453e-12	1.73639e-11	10.7604	PHF5A|SRSF1|HSPA8|SRSF7|SNRPF|ALYREF|PPWD1|CTNNBL1|CSTF3|SF3B3|PRPF31|SF3A3|CPSF2|ELAVL1|HNRNPA3|HNRNPA0|SNRPN|LSM5|TFIP11|CD2BP2|TRA2B|SUGP1|AQR|PPIE|SRSF6|CPSF1|WDR33|SF3A2|SRSF2|SNU13|SNRPD3|BUD31|DHX15|SNRNP25|ZRSR2|FIP1L1|XAB2|CPSF4|CPSF3|SRSF3|NCBP2|DDX42|RBM22|CWC27|HNRNPM|U2SURP|PRCC|SMNDC1|POLR2G|ISY1|DDX5|PABPN1	84844|6426|3312|6432|6636|10189|23398|56259|1479|23450|26121|10946|53981|1994|220988|10949|6638|23658|24144|10421|6434|57794|9716|10450|6431|29894|55339|8175|6427|4809|6634|8896|1665|79622|8233|81608|56949|10898|51692|6428|22916|11325|55696|10283|4670|23350|5546|10285|5436|57461|1655|8106
GLUCOSE_METABOLISM	35	92	4.4017	1.31477e-12	1.82843e-11	10.7379	ENO2|PKM|PGK1|G6PC3|SLC25A12|ENO3|NUP85|NUP133|NUP42|HK1|NUP35|SLC25A13|PFKP|GNPDA1|ALDOA|GAPDH|PGAM1|SLC25A10|NUP88|PRKACB|NUP37|PPP2CB|PFKFB3|NDC1|GPI|NUP54|NUP214|NUP93|GOT1|FBP1|ENO1|SEH1L|SLC25A1|HK2|GNPDA2	2026|5315|5230|92579|8604|2027|79902|55746|11097|3098|129401|10165|5214|10007|226|2597|5223|1468|4927|5567|79023|5516|5209|55706|2821|53371|8021|9688|2805|2203|2023|81929|6576|3099|132789
REGULATION_OF_MRNA_STABILITY_BY_PROTEINS_THAT_BIND_AU_RICH_ELEMENTS	34	87	4.5217	1.32822e-12	1.82843e-11	10.7379	PSME4|HSPA8|PSMD2|ZFP36L1|PSMD6|EXOSC1|ELAVL1|EXOSC2|PSME3|SEM1|TNPO1|ZFP36|PSMA1|PSMA4|PSMA3|MAPK11|RPS27A|PSMD10|YWHAZ|PSMC2|PRKCD|NUP214|PSMA5|PSMD1|PSMC6|EXOSC6|HSPA1A|EXOSC7|UBA52|PRKCA|DCP2|PSMB8|PSMD9|EXOSC4	23198|3312|5708|677|9861|51013|1994|23404|10197|7979|3842|7538|5682|5685|5684|5600|6233|5716|7534|5701|5580|8021|5686|5707|5706|118460|3303|23016|7311|5578|167227|5696|5715|54512
TRANSMISSION_ACROSS_CHEMICAL_SYNAPSES	64	269	2.7528	2.26428e-12	3.08418e-11	10.5109	NCALD|CHRNA3|PPM1F|GABRB3|HSPA8|ARHGEF7|TUBB6|ADCY1|PPFIA1|RAC1|SNAP25|PRKAR1B|GAD1|SLC18A3|SLC5A7|PRKX|PLCB1|CHRNA5|CALM1|CACNB3|BCHE|SYN1|ADCY6|GNGT2|MAPK1|CPLX1|TUBB2A|CACNA2D2|GRIN1|NEFL|TUBB3|GNB2|ADCY3|PRKACB|TUBA1C|TUBA3D|TUBB3|GNG4|KPNA2|TUBA1A|CAMK1|GABBR2|STX1A|PDPK1|RPS6KA2|SRC|DLG4|TUBAL3|PRKAB2|GNG12|LIN7A|NRAS|GNAI3|GABRB1|GRIA2|SYT1|PPM1E|NBEA|MAOA|PRKCA|TUBB2A|PICK1|PRKAR1A|TUBB2B	83988|1136|9647|2562|3312|8874|84617|107|8500|5879|6616|5575|2571|6572|60482|5613|23236|1138|801|784|590|6853|112|2793|5594|10815|7280|9254|2902|4747|10381|2783|109|5567|84790|113457|10381|2786|3838|7846|8536|9568|6804|5170|6196|6714|1742|79861|5565|55970|8825|4893|2773|2560|2891|6857|22843|26960|4128|5578|7280|9463|5573|347733
THE_ROLE_OF_GTSE1_IN_G2_M_PROGRESSION_AFTER_G2_CHECKPOINT	32	79	4.6867	2.3976e-12	3.23176e-11	10.4906	PSME4|PSMD2|TUBB6|PSMD6|CDK1|PSME3|SEM1|TUBB2A|TUBB3|PSMA1|HSP90AA1|PSMA4|PSMA3|RPS27A|TUBA1C|TUBA3D|TUBB3|PSMD10|CDKN1A|PSMC2|TUBA1A|PSMA5|PSMD1|PLK1|TUBAL3|PSMC6|UBA52|TUBB2A|GTSE1|TUBB2B|PSMB8|PSMD9	23198|5708|84617|9861|983|10197|7979|7280|10381|5682|3320|5685|5684|6233|84790|113457|10381|5716|1026|5701|7846|5686|5707|5347|79861|5706|7311|7280|51512|347733|5696|5715
MITOTIC_SPINDLE_CHECKPOINT	38	110	3.997	2.49955e-12	3.33446e-11	10.477	PPP2R5C|CKAP5|ANAPC1|DYNLL1|RCC2|CDC26|NUP85|NUP133|KIF2C|CDC23|CDC20|BUB1|BUB3|PPP1CC|RANGAP1|CDC16|PPP2R5B|DYNC1H1|NUP37|CENPM|PPP2CB|DYNLL1|UBE2C|SGO1|ANAPC11|CENPF|CDCA8|PLK1|CLASP1|PAFAH1B1|PPP2R5A|NUDC|DYNLL1|NDEL1|SEH1L|AURKB|CENPT|NSL1	5527|9793|64682|8655|55920|246184|79902|55746|11004|8697|991|699|9184|5501|5905|8881|5526|1778|79023|79019|5516|8655|11065|151648|51529|1063|55143|5347|23332|5048|5525|10726|8655|81565|81929|9212|80152|25936
G_ALPHA_I_SIGNALLING_EVENTS	83	403	2.3829	2.76692e-12	3.65346e-11	10.4373	GAL|RGS5|GPER1|ACKR3|ADCY1|CX3CL1|APOE|RGS19|OPN3|PRKAR1B|LPAR1|GPSM2|AHCYL1|CXCR4|C5|GPC3|CNGB1|CXCL8|RGS10|LDLR|S1PR5|OPRL1|PRKX|PLCB1|CCL13|CALM1|RGS4|NPB|LPAR3|ADCY6|RDH11|PDE4B|GNGT2|GRK4|MAPK1|SDC4|CYP4V2|CDK5|PRKCQ|GNB2|GPC2|CXCL1|ADCY3|PRKACB|PPP2CB|GNAO1|RGS11|HSD17B6|GNG4|METAP1|GUCA1A|KPNA2|PRKCD|CXCL2|GRM7|LRP8|GABBR2|NPY|RGS17|PPEF1|SRC|S1PR3|FNTA|GNG12|GRM8|GNAI3|GNAS|ADRA2A|ITPR3|G…	51083|8490|2852|57007|107|6376|348|10287|23596|5575|1902|29899|10768|7852|727|2719|1258|3576|6001|3949|53637|4987|5613|23236|6357|801|5999|256933|23566|112|51109|5142|2793|2868|5594|6385|285440|1020|5588|2783|221914|2919|109|5567|5516|2775|8786|8630|2786|23173|2978|3838|5580|2920|2917|7804|9568|4852|26575|5475|6714|1903|2339|55970|2918|2773|2778|150|3710|26086|8601|64220|63940|26960|301|5578|2778…
INFLUENZA_INFECTION	46	156	3.4117	2.92198e-12	3.81924e-11	10.418	RPS24|RPL17|RPL13|EIF2AK2|KPNA1|NUP85|NUP133|RPLP0|NUP42|RPL26L1|ISG15|NUP35|RPL14|RPL29|RPL34|RPL6|RPS7|RPS29|KPNA4|RPS13|HSP90AA1|RPS27A|NUP88|NUP37|NDC1|KPNA2|RPL4|CLTA|NUP54|NUP214|NUP93|CPSF4|RPS27L|RPL13A|RPL39L|RPS14|RPL36AL|RPS15|RPS3A|HSPA1A|UBA52|RPS26|SEH1L|POLR2G|RPL22|PABPN1	6229|6139|6137|5610|3836|79902|55746|6175|11097|51121|9636|129401|9045|6159|6164|6128|6201|6235|3840|6207|3320|6233|4927|79023|55706|3838|6124|1211|53371|8021|9688|10898|51065|23521|116832|6208|6166|6209|6189|3303|7311|6231|81929|5436|6146|8106
MITOCHONDRIAL_TRANSLATION	35	96	4.2183	4.18633e-12	5.41712e-11	10.2662	MRPS5|MRPL36|MRPS18B|MRPL42|MRPL44|MRPL20|MRPS22|MRPS33|MRPL11|MRPL21|MTIF2|MRPL35|MRPL55|MRPL3|DAP3|MRPS27|MRPL22|GFM1|MRPL9|MRPL13|MRPL41|MRPL51|MRPS9|MRPS2|MRPL12|MTRF1L|MRPL37|MRPL2|MRPS28|MRPL17|OXA1L|MRPL39|MRPS25|MRPS30|MRPS28	64969|64979|28973|28977|65080|55052|56945|51650|65003|219927|4528|51318|128308|11222|7818|23107|29093|85476|65005|28998|64975|51258|64965|51116|6182|54516|51253|51069|28957|63875|5018|54148|64432|10884|28957
NUCLEAR_ENVELOPE_NE_REASSEMBLY	31	76	4.7194	4.39543e-12	5.5775e-11	10.2536	CHMP4A|TUBB6|CDK1|NUP85|NUP133|NUP35|TNPO1|VRK1|LMNA|RANGAP1|SUMO1|TUBB2A|TUBB3|TMPO|PPP2R2A|TUBA1C|NUP37|TUBA3D|TUBB3|NDC1|SPAST|CHMP6|TUBA1A|NUP54|NUP93|TUBAL3|CHMP2B|LEMD3|TUBB2A|SEH1L|TUBB2B	29082|84617|983|79902|55746|129401|3842|7443|4000|5905|7341|7280|10381|7112|5520|84790|79023|113457|10381|55706|6683|79643|7846|53371|9688|79861|25978|23592|7280|81929|347733
FACTORS_INVOLVED_IN_MEGAKARYOCYTE_DEVELOPMENT_AND_PLATELET_PRODUCTION	48	170	3.2669	4.39649e-12	5.5775e-11	10.2536	DOCK2|RAD51C|TUBB6|RAC1|RAB5A|PRKAR1B|MAFF|H3-3B|KIF2C|KIF21A|DOCK10|KIFAP3|H3-3A|MICAL1|JMJD1C|DOCK7|TUBB2A|RAD51B|TUBB3|ZFPM2|CDK5|VPS45|PRKACB|TUBA1C|TUBA3D|GATA2|TUBB3|TUBA1A|CAPZA1|MFN2|ACTB|TUBAL3|KIF20B|GATA3|IRF1|SIN3A|KIF1A|SH2B3|PHF21A|TUBB2A|CAPZB|KIFC2|KIF1B|PRKAR1A|TUBB2B|KIF26B|CBX5|DOCK11	1794|5889|84617|5879|5868|5575|23764|3021|11004|55605|55619|22920|3020|64780|221037|85440|7280|5890|10381|23414|1020|11311|5567|84790|113457|2624|10381|7846|829|9927|60|79861|9585|2625|3659|25942|547|10019|51317|7280|832|90990|23095|5573|347733|55083|23468|139818
COPI_MEDIATED_ANTEROGRADE_TRANSPORT	36	102	4.0836	5.12978e-12	6.38263e-11	10.195	COPB2|TMED7|TUBB6|KDELR3|DYNLL1|ARF4|COG5|BET1|COPE|COPG2|CD55|DCTN1|ACTR10|ARCN1|TUBB2A|TUBB3|ARF5|DYNC1H1|TUBA1C|TUBA3D|TUBB3|TMED10|DYNLL1|TUBA1A|CAPZA1|ARFGAP3|TMEM115|TMED9|TUBAL3|DYNLL1|COPZ1|TUBB2A|CAPZB|SPTAN1|TUBB2B|DCTN3	9276|51014|84617|11015|8655|378|10466|10282|11316|26958|1604|1639|55860|372|7280|10381|381|1778|84790|113457|10381|10972|8655|7846|829|26286|11070|54732|79861|8655|22818|7280|832|6709|347733|11258
INTERLEUKIN_1_SIGNALING	36	102	4.0836	5.12978e-12	6.38263e-11	10.195	PSME4|CUL1|UBE2N|PSMD2|IL1B|IL1RAP|PSMD6|MAP2K1|PSME3|SEM1|AGER|NFKB2|IL1A|RBX1|IRAK3|PSMA1|PSMA4|PSMA3|RPS27A|PELI2|IRAK2|IRAK1|PSMD10|RIPK2|NKIRAS1|PSMC2|SQSTM1|NFKBIA|MYD88|PSMA5|PSMD1|PSMC6|UBA52|NKIRAS2|PSMB8|PSMD9	23198|8454|7334|5708|3553|3556|9861|5604|10197|7979|177|4791|3552|9978|11213|5682|5685|5684|6233|57161|3656|3654|5716|8767|28512|5701|8878|4792|4615|5686|5707|5706|7311|28511|5696|5715
ELASTIC_FIBRE_FORMATION	24	45	6.1708	5.34569e-12	6.58793e-11	10.1813	ITGB1|FBLN1|BMP4|TGFB3|EMILIN2|ITGB5|MFAP4|BMP7|FBN2|LTBP2|LOX|LOXL4|BMP2|LTBP4|FBN1|MFAP2|LOXL1|EFEMP2|ELN|ITGA5|FBLN2|EMILIN1|EFEMP1|LOXL3	3688|2192|652|7043|84034|3693|4239|655|2201|4053|4015|84171|650|8425|2200|4237|4016|30008|2006|3678|2199|11117|2202|84695
PCP_CE_PATHWAY	34	92	4.2759	5.86956e-12	7.16529e-11	10.1448	PSME4|RAC2|PSMD2|PARD6A|RAC1|RYK|PSMD6|DVL3|PSME3|SEM1|DAAM1|PRICKLE1|WNT5A|FZD8|PSMA1|PSMA4|PSMA3|RPS27A|PSMD10|VANGL2|PSMC2|CLTA|WNT5B|PSMA5|PSMD1|DVL1|FZD2|RAC3|ROR1|PSMC6|UBA52|PRKCA|PSMB8|PSMD9	23198|5880|5708|50855|5879|6259|9861|1857|10197|7979|23002|144165|7474|8325|5682|5685|5684|6233|5716|57216|5701|1211|81029|5686|5707|1855|2535|5881|4919|5706|7311|5578|5696|5715
ANTIVIRAL_MECHANISM_BY_IFN_STIMULATED_GENES	32	82	4.5152	6.16642e-12	7.45733e-11	10.1274	UBE2N|EIF2AK2|KPNA1|NUP85|PIN1|NUP133|NUP42|JAK1|IFIT1|UBE2L6|ISG15|NUP35|STAT1|KPNA4|PDE12|EIF4E3|PPM1B|RPS27A|NUP88|NUP37|NDC1|KPNA2|EIF4G2|PIN1|EIF4A2|NUP54|NUP214|NUP93|NEDD4|HERC5|UBA52|SEH1L	7334|5610|3836|79902|5300|55746|11097|3716|3434|9246|9636|129401|6772|3840|201626|317649|5495|6233|4927|79023|55706|3838|1982|5300|1974|53371|8021|9688|4734|51191|7311|81929
REGULATION_OF_RUNX2_EXPRESSION_AND_ACTIVITY	30	73	4.7549	8.04702e-12	9.64153e-11	10.0159	PSME4|CUL1|PSMD2|RUNX2|PSMD6|PSME3|SEM1|SKP2|FBXW7|WWP1|RBX1|STAT1|PSMA1|DLX5|PSMA4|PSMA3|RPS27A|PSMD10|PSMC2|BMP2|TWIST1|STUB1|PSMA5|PSMD1|PPARGC1B|PSMC6|GSK3B|UBA52|PSMB8|PSMD9	23198|8454|5708|860|9861|10197|7979|6502|55294|11059|9978|6772|5682|1749|5685|5684|6233|5716|5701|650|7291|10273|5686|5707|133522|5706|2932|7311|5696|5715
ACTIVATION_OF_NMDA_RECEPTORS_AND_POSTSYNAPTIC_EVENTS	34	94	4.185	1.0334e-11	1.22681e-10	9.9112	PPM1F|ARHGEF7|TUBB6|ADCY1|RAC1|PRKAR1B|PRKX|CALM1|MAPK1|TUBB2A|GRIN1|NEFL|TUBB3|PRKACB|TUBA1C|TUBA3D|TUBB3|KPNA2|TUBA1A|CAMK1|PDPK1|RPS6KA2|SRC|DLG4|TUBAL3|PRKAB2|LIN7A|NRAS|GRIA2|PPM1E|NBEA|TUBB2A|PRKAR1A|TUBB2B	9647|8874|84617|107|5879|5575|5613|801|5594|7280|2902|4747|10381|5567|84790|113457|10381|3838|7846|8536|5170|6196|6714|1742|79861|5565|8825|4893|2891|22843|26960|7280|5573|347733
DNA_REPLICATION	40	127	3.6441	1.07467e-11	1.2642e-10	9.8982	PSME4|CUL1|PSMD2|MCM2|ORC3|ANAPC1|PSMD6|CDC26|PSME3|SEM1|CDC23|SKP2|RBX1|CDC45|CDC16|PSMA1|FEN1|PSMA4|PSMA3|RPS27A|E2F3|CCNE1|PSMD10|PSMC2|UBE2C|ANAPC11|PSMA5|PSMD1|E2F2|MCM6|MCM4|PSMC6|MCM3|UBA52|POLE4|PCNA|PSMB8|RFC4|PSMD9|MCM10	23198|8454|5708|4171|23595|64682|9861|246184|10197|7979|8697|6502|9978|8318|8881|5682|2237|5685|5684|6233|1871|898|5716|5701|11065|51529|5686|5707|1870|4175|4173|5706|4172|7311|56655|5111|5696|5984|5715|55388
DISEASES_OF_METABOLISM	59	246	2.775	1.16763e-11	1.36119e-10	9.8661	GSS|ARSB|G6PC3|BGN|PCCB|GYG1|TPMT|SGSH|GPC3|ACY1|ADAMTS9|MAN1B1|DPM2|GCLM|DAG1|PGM1|NOTCH3|GFPT1|LUM|B3GALT6|LMBRD1|THBS2|CHST14|ALG3|SDC4|DPM3|CYP11A1|CYP27B1|POMGNT1|CHSY1|GPC2|SEMA5A|DOLK|IDS|RPS27A|GYG2|EXT1|GLB1|POMT1|MMADHC|PCCA|ADAMTSL2|MTRR|GALT|CSPG4|VCAN|TALDO1|GNE|GNS|GBE1|UBA52|MAOA|PPP1R3C|LFNG|ALG13|GALE|B3GAT3|MUC1|DCN	2937|411|92579|633|5096|2992|7172|6448|2719|95|56999|11253|8818|2730|1605|5236|4854|2673|4060|126792|55788|7058|113189|10195|6385|54344|1583|1594|55624|22856|221914|9037|22845|3423|6233|8908|2131|2720|10585|27249|5095|9719|4552|2592|1464|1462|6888|10020|2799|2632|7311|4128|5507|3955|79868|2582|26229|4582|1634
INTERLEUKIN_1_FAMILY_SIGNALING	42	139	3.496	1.1927e-11	1.378e-10	9.8608	PSME4|CUL1|UBE2N|PSMD2|PTPN14|IL1B|IL1RAP|PSMD6|MAP2K1|PSME3|SEM1|AGER|NFKB2|IL1A|RBX1|IRAK3|PSMA1|PTPN4|PSMA4|PSMA3|RPS27A|PELI2|IRAK2|PTPN2|IRAK1|PSMD10|RIPK2|NKIRAS1|PSMC2|SQSTM1|NFKBIA|MYD88|IL18|PSMA5|STAT3|PSMD1|PSMC6|UBA52|SMAD3|NKIRAS2|PSMB8|PSMD9	23198|8454|7334|5708|5784|3553|3556|9861|5604|10197|7979|177|4791|3552|9978|11213|5682|5775|5685|5684|6233|57161|3656|5771|3654|5716|8767|28512|5701|8878|4792|4615|3606|5686|6774|5707|5706|7311|4088|28511|5696|5715
CHROMATIN_MODIFYING_ENZYMES	63	274	2.6603	1.33338e-11	1.5269e-10	9.8162	SMARCB1|NCOA1|NCOR1|H2BC5|TRRAP|CHD4|SMARCD3|SMYD3|MBD3|SMARCC1|MECOM|OGT|WDR77|ARID5B|KANSL1|NFKB2|MSL3|SAP30|MTA2|RBBP7|KMT5B|SMARCE1|USP22|ENY2|SETD3|SMARCD1|HAT1|ASH2L|PRMT5|PRMT6|H4C3|KAT6A|BRD8|ELP4|EZH2|SUPT3H|ACTL6B|HCFC1|DR1|GPS2|MORF4L1|SUZ12|H2BC12|BRWD1|ARID4B|SMARCA2|H2AJ|MBIP|ACTB|CCND1|KDM5B|ATXN7L3|ARID1A|SMARCC2|PHF21A|ARID4A|PRMT3|SMARCA4|H2AX|JADE1|CDK4|MRGBP|TAF6L	6598|8648|9611|3017|8295|1108|6604|64754|53615|6599|2122|8473|79084|84159|284058|4791|10943|8819|9219|5931|51111|6605|23326|56943|84193|6602|8520|9070|10419|55170|8364|7994|10902|26610|2146|8464|51412|3054|1810|2874|10933|23512|85236|54014|51742|6595|55766|51562|60|595|10765|56970|8289|6601|51317|5926|10196|6597|3014|79960|1019|55257|10629
DEGRADATION_OF_BETA_CATENIN_BY_THE_DESTRUCTION_COMPLEX	32	85	4.3558	1.51952e-11	1.72479e-10	9.7633	PSME4|CUL1|PPP2R5C|PSMD2|PSMD6|PSME3|SEM1|RBX1|LEF1|PPP2R5B|PSMA1|PSMA4|PSMA3|AXIN1|RPS27A|PPP2CB|PSMD10|PSMC2|TLE1|PSMA5|PSMD1|TLE4|PPP2R5A|PSMC6|GSK3B|UBA52|TLE2|TLE3|CSNK1A1|PSMB8|FRAT2|PSMD9	23198|8454|5527|5708|9861|10197|7979|9978|51176|5526|5682|5685|5684|8312|6233|5516|5716|5701|7088|5686|5707|7091|5525|5706|2932|7311|7089|7090|1452|5696|23401|5715
APC_C_MEDIATED_DEGRADATION_OF_CELL_CYCLE_PROTEINS	32	86	4.3052	2.03405e-11	2.28875e-10	9.6404	PTTG1|PSME4|CUL1|PSMD2|ANAPC1|PSMD6|CDK1|CDC26|PSME3|SEM1|CDC23|CDC20|SKP2|BUB3|CDC16|PSMA1|PSMA4|PSMA3|RPS27A|PSMD10|PSMC2|UBE2C|AURKA|ANAPC11|PSMA5|PSMD1|PLK1|PSMC6|UBA52|AURKB|PSMB8|PSMD9	9232|23198|8454|5708|64682|9861|983|246184|10197|7979|8697|991|6502|9184|8881|5682|5685|5684|6233|5716|5701|11065|6790|51529|5686|5707|5347|5706|7311|9212|5696|5715
CELLULAR_SENESCENCE	51	197	2.9953	2.05971e-11	2.29764e-10	9.6387	CEBPB|CDKN1B|ETS1|CABIN1|H2BC5|CDK6|ANAPC1|BMI1|ACD|CXCL8|CDC26|H3-3B|MAPKAPK3|MAPK10|RING1|CDC23|TINF2|MAPK7|MAPK9|IL1A|H3-3A|RBBP7|MAPK1|MAP2K3|CDC16|NBN|MAPK11|RPS27A|H4C3|E2F3|CCNE1|EZH2|CDKN1A|MAP4K4|UBE2C|ANAPC11|CDKN2C|SUZ12|H2BC12|STAT3|MRE11|H2AJ|E2F2|RPS6KA2|JUN|UBA52|MOV10|CBX2|H2AX|CDK4|HMGA1	1051|1027|2113|23523|3017|1021|64682|648|65057|3576|246184|3021|7867|5602|6015|8697|26277|5598|5601|3552|3020|5931|5594|5606|8881|4683|5600|6233|8364|1871|898|2146|1026|9448|11065|51529|1031|23512|85236|6774|4361|55766|1870|6196|3725|7311|4343|84733|3014|1019|3159
APC_C_CDH1_MEDIATED_DEGRADATION_OF_CDC20_AND_OTHER_APC_C_CDH1_TARGETED_PROTEINS_IN_LATE_MITOSIS_EARLY_G1	29	72	4.6602	2.82362e-11	3.12288e-10	9.5054	PTTG1|PSME4|PSMD2|ANAPC1|PSMD6|CDC26|PSME3|SEM1|CDC23|CDC20|SKP2|CDC16|PSMA1|PSMA4|PSMA3|RPS27A|PSMD10|PSMC2|UBE2C|AURKA|ANAPC11|PSMA5|PSMD1|PLK1|PSMC6|UBA52|AURKB|PSMB8|PSMD9	9232|23198|5708|64682|9861|246184|10197|7979|8697|991|6502|8881|5682|5685|5684|6233|5716|5701|11065|6790|51529|5686|5707|5347|5706|7311|9212|5696|5715
G2_M_CHECKPOINTS	46	168	3.168	3.25389e-11	3.56825e-10	9.4475	CDC25C|PSME4|UBE2N|H2BC5|PSMD2|MCM2|ORC3|RMI1|PSMD6|CDK1|PSME3|SEM1|PIAS4|YWHAG|EXO1|CDC45|SUMO1|RHNO1|PSMA1|PSMA4|PSMA3|NBN|RPS27A|YWHAQ|H4C3|TOP3A|PSMD10|YWHAZ|PSMC2|UIMC1|H2BC12|PSMA5|PSMD1|MRE11|MCM6|MCM4|PSMC6|MCM3|UBA52|RBBP8|GTSE1|H2AX|PSMB8|RFC4|PSMD9|MCM10	995|23198|7334|3017|5708|4171|23595|80010|9861|983|10197|7979|51588|7532|9156|8318|7341|83695|5682|5685|5684|4683|6233|10971|8364|7156|5716|7534|5701|51720|85236|5686|5707|4361|4175|4173|5706|4172|7311|5932|51512|3014|5696|5984|5715|55388
HCMV_INFECTION	45	162	3.2139	3.36056e-11	3.65426e-10	9.4372	ITGB1|NCOR1|H2BC5|CHMP4A|TUBB6|VPS37D|MVB12B|EGFR|VPS25|DYNLL1|NUP85|NUP133|NUP42|RBBP7|NUP35|TUBB2A|DAXX|TUBB3|DYNC1H1|NUP88|TUBA1C|H4C3|NUP37|TUBA3D|TUBB3|EZH2|NDC1|DYNLL1|CHMP6|TUBA1A|NUP54|NUP214|GPS2|SUZ12|H2BC12|NUP93|CEBPD|TUBAL3|CHMP1A|DYNLL1|CHMP2B|SNF8|TUBB2A|SEH1L|TUBB2B	3688|9611|3017|29082|84617|155382|89853|1956|84313|8655|79902|55746|11097|5931|129401|7280|1616|10381|1778|4927|84790|8364|79023|113457|10381|2146|55706|8655|79643|7846|53371|8021|2874|23512|85236|9688|1052|79861|5119|8655|25978|11267|7280|81929|347733
NUCLEOTIDE_EXCISION_REPAIR	36	110	3.7866	4.00632e-11	4.32015e-10	9.3645	TCEA1|UBE2N|INO80E|ERCC1|TFPT|PIAS1|CCNH|GPS1|MNAT1|RBX1|CETN2|ZNF830|AQR|ACTR5|PPIE|SUMO1|COPS8|RAD23A|RPS27A|PARP1|COPS7B|XAB2|ACTB|HMGN1|UBA52|XPC|POLE4|ELL|YY1|ERCC3|PCNA|GTF2H5|POLR2G|ISY1|RFC4|PARP2	6917|7334|283899|2067|29844|8554|902|2873|4331|9978|1069|91603|9716|79913|10450|7341|10920|5886|6233|142|64708|56949|60|3150|7311|7508|56655|8178|7528|2071|5111|404672|5436|57461|5984|10038
COLLAGEN_FORMATION	32	90	4.1138	6.26111e-11	6.64089e-10	9.1778	CTSB|PLOD3|COL4A5|PLOD2|LAMB3|PLEC|CD151|COL3A1|ITGA6|COL6A3|COL7A1|COL12A1|MMP9|COL11A1|COL13A1|LOX|P4HA2|PCOLCE|LOXL4|P4HA1|P3H2|COL5A2|PCOLCE2|COL5A1|COL18A1|BMP1|LOXL1|CRTAP|PXDN|COL1A1|LOXL3|SERPINH1	1508|8985|1287|5352|3914|5339|977|1281|3655|1293|1294|1303|4318|1301|1305|4015|8974|5118|84171|5033|55214|1290|26577|1289|80781|649|4016|10491|7837|1277|84695|871
SWITCHING_OF_ORIGINS_TO_A_POST_REPLICATIVE_STATE	32	90	4.1138	6.26111e-11	6.64089e-10	9.1778	PSME4|CUL1|PSMD2|MCM2|ORC3|ANAPC1|PSMD6|CDC26|PSME3|SEM1|CDC23|SKP2|RBX1|CDC16|PSMA1|PSMA4|PSMA3|RPS27A|CCNE1|PSMD10|PSMC2|UBE2C|ANAPC11|PSMA5|PSMD1|MCM6|MCM4|PSMC6|MCM3|UBA52|PSMB8|PSMD9	23198|8454|5708|4171|23595|64682|9861|246184|10197|7979|8697|6502|9978|8881|5682|5685|5684|6233|898|5716|5701|11065|51529|5686|5707|4175|4173|5706|4172|7311|5696|5715
REGULATION_OF_INSULIN_LIKE_GROWTH_FACTOR_IGF_TRANSPORT_AND_UPTAKE_BY_INSULIN_LIKE_GROWTH_FACTOR_BINDING_PROTEINS_IGFBPS	38	124	3.5457	7.42371e-11	7.80998e-10	9.1073	GAS6|SHISA5|EVA1A|APOE|PAPPA|BMP4|STC2|CDH2|GPC3|SERPIND1|TNC|TMEM132A|IGFBP5|PRSS23|FSTL3|VGF|ANO8|MMP1|MBTPS1|APLP2|CCN1|APLP2|IGFBP2|FBN1|CKAP4|KTN1|FAM20C|MEN1|MFGE8|VCAN|CHGB|CST3|NUCB1|IGFBP3|WFS1|IGFBP6|IGFBP4|TIMP1	2621|51246|84141|348|5069|652|8614|1000|2719|3053|3371|54972|3488|11098|10272|7425|57719|4312|8720|334|3491|334|3485|2200|10970|3895|56975|4221|4240|1462|1114|1471|4924|3486|7466|3489|3487|7076
INTEGRATION_OF_ENERGY_METABOLISM	35	108	3.7496	9.56436e-11	9.98087e-10	9.0008	KCNS3|ADCY1|SNAP25|PRKAR1B|AHCYL1|PLCB1|ACSL3|CACNB3|RAPGEF4|ADCY6|ACACB|GNGT2|CACNA2D2|GNB2|ADCY3|PRKACB|PPP2CB|GNG4|AGPAT1|GNAQ|STX1A|MLX|PRKAB2|GNG12|TALDO1|MARCKS|GNAS|ADRA2A|ITPR3|PRKCA|ADIPOR2|ACSL4|GNAS|PRKAR1A|GNA11	3790|107|6616|5575|10768|23236|2181|784|11069|112|32|2793|9254|2783|109|5567|5516|2786|10554|2776|6804|6945|5565|55970|6888|4082|2778|150|3710|5578|79602|2182|2778|5573|2767
EUKARYOTIC_TRANSLATION_INITIATION	37	120	3.5675	1.10728e-10	1.14625e-09	8.9407	RPS24|RPL17|RPL13|RPLP0|RPL26L1|EIF3M|RPL14|EIF3G|RPL29|RPL34|RPL6|RPS7|RPS29|EIF2S3|RPS13|EIF2S2|RPS27A|RPL4|EIF3J|EIF4A2|EIF3K|EIF4B|RPS27L|EIF5|EIF2S1|EIF2B4|RPL13A|RPL39L|RPS14|RPL36AL|RPS15|RPS3A|EIF2B1|UBA52|RPS26|EIF3F|RPL22	6229|6139|6137|6175|51121|10480|9045|8666|6159|6164|6128|6201|6235|1968|6207|8894|6233|6124|8669|1974|27335|1975|51065|1983|1965|8890|23521|116832|6208|6166|6209|6189|1967|7311|6231|8665|6146
GLYCOLYSIS	28	72	4.4995	1.33441e-10	1.37042e-09	8.8631	ENO2|PKM|PGK1|ENO3|NUP85|NUP133|NUP42|HK1|NUP35|PFKP|GNPDA1|ALDOA|GAPDH|PGAM1|NUP88|PRKACB|NUP37|PPP2CB|PFKFB3|NDC1|GPI|NUP54|NUP214|NUP93|ENO1|SEH1L|HK2|GNPDA2	2026|5315|5230|2027|79902|55746|11097|3098|129401|5214|10007|226|2597|5223|4927|5567|79023|5516|5209|55706|2821|53371|8021|9688|2023|81929|3099|132789
ION_CHANNEL_TRANSPORT	47	183	2.9716	1.57977e-10	1.60962e-09	8.7933	TCIRG1|FXYD6|ATP2A2|TTYH3|ATP2C1|TRPM4|ASIC2|ATP6V1G2|NEDD4L|ATP6V0A1|CALM1|WWP1|CLCN7|ATP13A1|STOM|ATP6V1B1|ANO8|ATP1B3|ATP1A1|CLCN3|ATP6V0C|RPS27A|CLCN6|ATP6V1F|CLCNKA|ATP6V1E2|ATP1B1|TRPV2|MLKL|ATP6V0E1|MCOLN2|RIPK1|UNC79|ATP6V0E2|ATP7A|ATP6V0D1|ATP6V1G1|MCOLN1|ATP9A|UBA52|ATP6AP1|MCOLN3|SRI|ATP8B2|ANO10|WNK4|ATP6V0B	10312|53826|488|80727|27032|54795|40|534|23327|535|801|11059|1186|57130|2040|525|57719|483|476|1182|527|6233|1185|9296|1187|90423|481|51393|197259|8992|255231|8737|57578|155066|538|9114|9550|57192|10079|7311|537|55283|6717|57198|55129|65266|533
TRANSPORT_OF_MATURE_TRANSCRIPT_TO_CYTOPLASM	30	84	4.1322	2.18934e-10	2.21106e-09	8.6554	SRSF1|SRSF7|ALYREF|THOC3|CPSF2|NUP85|NUP133|NUP42|NUP35|GLE1|CHTOP|SRSF6|THOC5|CPSF1|WDR33|NUP88|NUP37|SRSF2|NDC1|NXT1|NUP54|NUP214|FIP1L1|NUP93|CPSF4|POLDIP3|CPSF3|SRSF3|NCBP2|SEH1L	6426|6432|10189|84321|53981|79902|55746|11097|129401|2733|26097|6431|8563|29894|55339|4927|79023|6427|55706|29107|53371|8021|81608|9688|10898|84271|51692|6428|22916|81929
DEATH_RECEPTOR_SIGNALLING	40	141	3.2823	2.20422e-10	2.21106e-09	8.6554	MAGED1|ARHGEF7|RAC1|CLIP3|ARHGEF35|TNFRSF10A|ARHGEF17|APH1A|RTN4|BIRC3|CASP2|USP21|TNFAIP3|PREX1|RPS27A|IRAK1|PSEN2|ARHGEF2|RIPK2|SQSTM1|NFKBIA|MYD88|TNFRSF1A|ARHGDIA|SPPL2A|BIRC2|TAX1BP1|ADAM17|TRIO|RIPK1|BAD|AATF|ARHGEF3|ARHGEF19|UBA52|SPPL2B|FGD1|NSMAF|TIAM2|NCSTN	9500|8874|5879|25999|445328|8797|9828|51107|57142|330|835|27005|7128|57580|6233|3654|5664|9181|8767|8878|4792|4615|7132|396|84888|329|8887|6868|7204|8737|572|26574|50650|128272|7311|56928|2245|8439|26230|23385
SIGNALING_BY_MET	29	79	4.2473	2.33828e-10	2.32749e-09	8.6331	ITGB1|RAC1|LAMB3|SH3GL3|LAMA2|PIK3R1|COL3A1|LRIG1|SH3GL2|DOCK7|ITGA3|PTK2|SH3KBP1|COL11A1|RPS27A|ITGA2|PTPN2|LAMA5|SHC1|PTPN1|COL5A2|COL5A1|STAT3|SRC|TNS3|NRAS|UBA52|COL1A1|CRK	3688|5879|3914|6457|3908|5295|1281|26018|6456|85440|3675|5747|30011|1301|6233|3673|5771|3911|6464|5770|1290|1289|6774|6714|64759|4893|7311|1277|1398
NEUROTRANSMITTER_RECEPTORS_AND_POSTSYNAPTIC_SIGNAL_TRANSMISSION	50	205	2.822	2.35907e-10	2.33026e-09	8.6326	NCALD|CHRNA3|PPM1F|GABRB3|ARHGEF7|TUBB6|ADCY1|RAC1|PRKAR1B|PRKX|PLCB1|CHRNA5|CALM1|ADCY6|GNGT2|MAPK1|TUBB2A|GRIN1|NEFL|TUBB3|GNB2|ADCY3|PRKACB|TUBA1C|TUBA3D|TUBB3|GNG4|KPNA2|TUBA1A|CAMK1|GABBR2|PDPK1|RPS6KA2|SRC|DLG4|TUBAL3|PRKAB2|GNG12|LIN7A|NRAS|GNAI3|GABRB1|GRIA2|PPM1E|NBEA|PRKCA|TUBB2A|PICK1|PRKAR1A|TUBB2B	83988|1136|9647|2562|8874|84617|107|5879|5575|5613|23236|1138|801|112|2793|5594|7280|2902|4747|10381|2783|109|5567|84790|113457|10381|2786|3838|7846|8536|9568|5170|6196|6714|1742|79861|5565|55970|8825|4893|2773|2560|2891|22843|26960|5578|7280|9463|5573|347733
AMINO_ACIDS_REGULATE_MTORC1	24	55	5.0488	2.90898e-10	2.85168e-09	8.5449	TCIRG1|LAMTOR1|SESN1|ATP6V1G2|LAMTOR2|FNIP1|ATP6V1B1|ATP6V0C|ATP6V1F|ATP6V1E2|LAMTOR3|LAMTOR4|ATP6V0E1|NPRL2|RRAGA|ATP6V0E2|ATP6V0D1|ATP6V1G1|RRAGD|ITFG2|SEH1L|LAMTOR5|RRAGB|ATP6V0B	10312|55004|27244|534|28956|96459|525|527|9296|90423|8649|389541|8992|10641|10670|155066|9114|9550|58528|55846|81929|10542|10325|533
TRANSCRIPTIONAL_REGULATION_BY_RUNX3	32	96	3.8567	3.00885e-10	2.92741e-09	8.5335	PSMD2|PSMD6|HES1|SMAD4|WWTR1|RUNX3|PSME3|SEM1|MAMLD1|CCN2|LEF1|TEAD4|YAP1|PSMA1|PSMA4|PSMA3|RPS27A|ZFHX3|PSMD10|CDKN1A|PSMC2|TEAD2|PSMA5|PSMD1|SRC|CCND1|PSMC6|FOXO3|UBA52|SMAD3|PSMB8|PSMD9	5708|9861|3280|4089|25937|864|10197|7979|10046|1490|51176|7004|10413|5682|5685|5684|6233|463|5716|1026|5701|8463|5686|5707|6714|595|5706|2309|7311|4088|5696|5715
SIGNALING_BY_TGF_BETA_FAMILY_MEMBERS	33	102	3.7433	3.3556e-10	3.24041e-09	8.4894	FKBP1A|NCOR1|BAMBI|CDK9|PARD6A|SERPINE1|TRIM33|CCNK|SMAD4|WWTR1|TGIF2|PPP1R15A|NEDD4L|CCNC|CGN|FSTL3|PPP1CC|TGIF1|AMH|RPS27A|DRAP1|BMP2|PARP1|AMH|USP9X|STUB1|MEN1|TGFBR2|FST|UBA52|E2F5|SMAD3|JUNB	2280|9611|25805|1025|50855|5054|51592|8812|4089|25937|60436|23645|23327|892|57530|10272|5501|7050|268|6233|10589|650|142|268|8239|10273|4221|7048|10468|7311|1875|4088|3726
METABOLISM_OF_VITAMINS_AND_COFACTORS	47	189	2.8772	4.36863e-10	4.18741e-09	8.3781	SHMT2|SLC25A19|PCCB|APOE|NMNAT2|TPK1|GPHN|GPC3|LDLR|NAXE|MTHFD1|CALM1|VKORC1|PTGS2|PANK2|ACACB|RDH11|LMBRD1|SDC4|SHMT1|COQ3|QPRT|NAMPT|PNPO|GPC2|HSP90AA1|SLC2A3|FLAD1|PARP6|MMADHC|CYB5R3|MOCOS|PCCA|LRP8|GSTO1|PRSS3|MTRR|COQ2|NT5E|MTHFD1L|PARP8|PANK1|COQ6|MTHFD2|ALDH1L1|PANK4|MOCS1	6472|60386|5096|348|23057|27010|10243|2719|3949|128240|4522|801|79001|5743|80025|32|51109|55788|6385|6470|51805|23475|10135|55163|221914|3320|6515|80308|56965|27249|1727|55034|5095|7804|9446|5646|4552|27235|4907|25902|79668|53354|51004|10797|10840|55229|4337
LEISHMANIA_INFECTION	64	306	2.4199	4.76028e-10	4.52927e-09	8.344	ARPC5|VIPR2|BAIAP2|VIP|ADCY1|RAC1|FYN|PRKAR1B|IL1B|NLRP3|DVL3|AHCYL1|TXNIP|PRKX|MYO5A|CALM1|NFKB2|WNT5A|IL1A|ABI2|ADORA2B|ADCY6|YES1|PLCG2|GNGT2|MAPK1|WASF3|ARPC4|PTK2|VIPR1|ELMO1|GNB2|CYFIP2|PTH2R|ADCY3|NCK1|PRKACB|P2RY11|NCKAP1|IL10|GNG4|IL18|ABI1|DVL1|ADAM17|SRC|ACTB|ACTR2|ADM|GNG12|PTGER2|NT5E|GNAI3|GNAS|ITPR3|WASL|ACTG1|JUN|GNAS|CRK|PRKAR1A|RAMP1|ADORA2A|ADRB2	10092|7434|10458|7432|107|5879|2534|5575|3553|114548|1857|10768|10628|5613|4644|801|4791|7474|3552|10152|136|112|7525|5336|2793|5594|10810|10093|5747|7433|9844|2783|26999|5746|109|4690|5567|5032|10787|3586|2786|3606|10006|1855|6868|6714|60|10097|133|55970|5732|4907|2773|2778|3710|8976|71|3725|2778|1398|5573|10267|135|154
TRANSLOCATION_OF_SLC2A4_GLUT4_TO_THE_PLASMA_MEMBRANE	27	72	4.3388	6.09157e-10	5.71195e-09	8.2432	TUBB6|RAC1|EXOC7|MYO5A|CALM1|YWHAG|KIFAP3|RALA|TUBB2A|TUBB3|TUBA1C|YWHAQ|TUBA3D|TUBB3|YWHAZ|TUBA1A|RHOQ|ACTB|STXBP3|TUBAL3|PRKAB2|ACTG1|TUBB2A|RALGAPB|TUBB2B|STX4|TBC1D4	84617|5879|23265|4644|801|7532|22920|5898|7280|10381|84790|10971|113457|10381|7534|7846|23433|60|6814|79861|5565|71|7280|57148|347733|6810|9882
AURKA_ACTIVATION_BY_TPX2	27	72	4.3388	6.09157e-10	5.71195e-09	8.2432	CKAP5|CSNK1D|CDK1|CEP164|DYNLL1|CSNK1E|NEDD1|YWHAG|CETN2|CEP152|DCTN1|SSNA1|HSP90AA1|CEP131|DYNC1H1|DYNLL1|TUBA1A|AURKA|PLK1|CCP110|CLASP1|TUBG1|PAFAH1B1|DYNLL1|CEP41|TPX2|DCTN3	9793|1453|983|22897|8655|1454|121441|7532|1069|22995|1639|8636|3320|22994|1778|8655|7846|6790|5347|9738|23332|7283|5048|8655|95681|22974|11258
TRANSFERRIN_ENDOCYTOSIS_AND_RECYCLING	18	31	6.7182	6.1441e-10	5.71976e-09	8.2426	TCIRG1|STEAP2|ATP6V1G2|STEAP3|ATP6V0A1|ATP6V1B1|TFRC|ATP6V0C|ATP6V1F|ATP6V1E2|ATP6V0E1|HFE|ATP6V0E2|ATP6V0D1|ATP6V1G1|MCOLN1|ATP6AP1|ATP6V0B	10312|261729|534|55240|535|525|7037|527|9296|90423|8992|3077|155066|9114|9550|57192|537|533
SIGNALING_BY_TGF_BETA_RECEPTOR_COMPLEX	27	73	4.2794	8.14321e-10	7.52665e-09	8.1234	FKBP1A|NCOR1|BAMBI|CDK9|PARD6A|SERPINE1|TRIM33|CCNK|SMAD4|WWTR1|TGIF2|PPP1R15A|NEDD4L|CCNC|CGN|PPP1CC|TGIF1|RPS27A|PARP1|USP9X|STUB1|MEN1|TGFBR2|UBA52|E2F5|SMAD3|JUNB	2280|9611|25805|1025|50855|5054|51592|8812|4089|25937|60436|23645|23327|892|57530|5501|7050|6233|142|8239|10273|4221|7048|7311|1875|4088|3726
GLYCOSAMINOGLYCAN_METABOLISM	36	124	3.3591	9.38553e-10	8.61339e-09	8.0648	PAPSS1|ARSB|BGN|XYLT1|HS6ST2|ST3GAL1|SGSH|GPC3|HS3ST3A1|SLC35B2|CHST12|CHPF2|GLCE|LUM|B3GALT6|CHST14|SDC4|CHSY1|GPC2|IDS|HYAL2|EXT1|GLB1|CHSY3|CSPG4|CHST7|VCAN|GNS|ABCC5|HAS3|ST3GAL2|DSE|CHST15|UST|B3GAT3|DCN	9061|411|633|64131|90161|6482|6448|2719|9955|347734|55501|54480|26035|4060|126792|113189|6385|22856|221914|3423|8692|2131|2720|337876|1464|56548|1462|2799|10057|3038|6483|29940|51363|10090|26229|1634
IRE1ALPHA_ACTIVATES_CHAPERONES	22	50	5.0909	1.35007e-09	1.23027e-08	7.91	EXTL3|KDELR3|ACADVL|TPP1|SERP1|EXTL2|EDEM1|GFPT1|DCTN1|XBP1|LMNA|PDIA5|SULT1A3|ERN1|PPP2R5B|WIPI1|SHC1|KLHDC3|YIF1A|ADD1|ATP6V0D1|WFS1	2137|11015|37|1200|27230|2135|9695|2673|1639|7494|4000|10954|6818|2081|5526|55062|6464|116138|10897|118|9114|7466
PYRUVATE_METABOLISM_AND_CITRIC_ACID_TCA_CYCLE	23	55	4.8384	1.48921e-09	1.34758e-08	7.8704	OGDH|BSG|PDPR|SDHA|MPC1|NNT|D2HGDH|LDHA|IDH3B|SDHB|SDHD|ME3|SUCLG2|SUCLG1|PDHB|VDAC1|IDH2|HAGH|IDH3G|DLAT|DLST|RXRA|L2HGDH	4967|682|55066|6389|51660|23530|728294|3939|3420|6390|6392|10873|8801|8802|5162|7416|3418|3029|3421|1737|1743|6256|79944
TP53_REGULATES_METABOLIC_GENES	29	86	3.9016	1.54145e-09	1.38517e-08	7.8585	LAMTOR1|AGO2|G6PD|TSC2|TXNRD1|SESN1|YWHAG|LAMTOR2|DDIT4|TSC1|SCO1|SURF1|YWHAQ|YWHAZ|NDUFA4|GPI|LAMTOR3|LAMTOR4|COX5A|GSR|PRKAB2|PRDX2|RRAGA|PRDX1|RRAGD|MOV10|PTEN|LAMTOR5|RRAGB	55004|27161|2539|7249|7296|27244|7532|28956|54541|7248|6341|6834|10971|7534|4697|2821|8649|389541|9377|2936|5565|7001|10670|5052|58528|4343|5728|10542|10325
SCF_SKP2_MEDIATED_DEGRADATION_OF_P27_P21	24	60	4.6281	1.55939e-09	1.3879e-08	7.8576	CUL1|CDKN1B|PSMD2|PSMD6|PSME3|SEM1|SKP2|CKS1B|PSMA1|PSMA4|PSMA3|RPS27A|CCNE1|PSMD10|CDKN1A|PSMC2|PSMA5|PSMD1|CCND1|PSMC6|UBA52|PSMB8|CDK4|PSMD9	8454|1027|5708|9861|10197|7979|6502|1163|5682|5685|5684|6233|898|5716|1026|5701|5686|5707|595|5706|7311|5696|1019|5715
MITOCHONDRIAL_PROTEIN_IMPORT	25	65	4.4501	1.56594e-09	1.3879e-08	7.8576	HSPD1|MTX1|HSPA9|ATP5MC1|SLC25A12|COX17|CHCHD10|PITRM1|GRPEL1|TOMM40|CYC1|SLC25A13|PMPCA|TOMM20|CHCHD2|VDAC1|TIMM9|SAMM50|CHCHD7|COQ2|IDH3G|SLC25A4|CMC2|CHCHD5|BCS1L	3329|4580|3313|516|8604|10063|400916|10531|80273|10452|1537|10165|23203|9804|51142|7416|26520|25813|79145|27235|3421|291|56942|84269|617
TOLL_LIKE_RECEPTOR_4_TLR4_CASCADE	36	127	3.2797	1.73156e-09	1.52424e-08	7.8169	CUL1|UBE2N|MAP2K1|MAPKAPK3|MAPK10|AGER|NFKB2|MAPK7|MAPK9|IRAK3|PLCG2|MAPK1|BIRC3|MAP2K3|PTPN4|MAPK11|RPS27A|PELI2|IRAK2|PPP2CB|TRAF3|IRAK1|RIPK2|SARM1|NKIRAS1|MAP3K1|NFKBIA|MYD88|BIRC2|DUSP6|RPS6KA2|RIPK1|JUN|UBA52|DUSP3|NKIRAS2	8454|7334|5604|7867|5602|177|4791|5598|5601|11213|5336|5594|330|5606|5775|5600|6233|57161|3656|5516|7187|3654|8767|23098|28512|4214|4792|4615|329|1848|6196|8737|3725|7311|1845|28511
REGULATION_OF_PLK1_ACTIVITY_AT_G2_M_TRANSITION	29	87	3.8567	1.9852e-09	1.73571e-08	7.7605	CUL1|CKAP5|CSNK1D|CDK1|CEP164|DYNLL1|CSNK1E|NEDD1|YWHAG|CETN2|CEP152|DCTN1|SSNA1|HSP90AA1|CEP131|DYNC1H1|RPS27A|DYNLL1|TUBA1A|AURKA|PLK1|CCP110|CLASP1|TUBG1|PAFAH1B1|DYNLL1|CEP41|UBA52|DCTN3	8454|9793|1453|983|22897|8655|1454|121441|7532|1069|22995|1639|8636|3320|22994|1778|6233|8655|7846|6790|5347|9738|23332|7283|5048|8655|95681|7311|11258
SIGNALING_BY_NOTCH4	28	82	3.9508	2.23679e-09	1.92961e-08	7.7145	CUL1|PSMD2|PSMD6|HES1|PSME3|SEM1|APH1A|FBXW7|RBX1|MAMLD1|HEY2|PSMA1|PSMA4|PSMA3|RPS27A|PSEN2|PSMD10|YWHAZ|PSMC2|PSMA5|PSMD1|PSMC6|ACTA2|UBA52|SMAD3|PSMB8|NCSTN|PSMD9	8454|5708|9861|3280|10197|7979|51107|55294|9978|10046|23493|5682|5685|5684|6233|5664|5716|7534|5701|5686|5707|5706|59|7311|4088|5696|23385|5715
REGULATION_OF_HSF1_MEDIATED_HEAT_SHOCK_RESPONSE	28	82	3.9508	2.23679e-09	1.92961e-08	7.7145	DNAJB1|HSPA9|HSPA8|BAG3|HSPA12A|NUP85|NUP133|NUP42|NUP35|MAPK1|HSPA2|TNFRSF21|NUP88|HSPA1B|NUP37|ST13|NDC1|ST13|NUP54|NUP214|CCAR2|HSPA4|NUP93|DNAJB6|HSPA1A|GSK3B|SEH1L|SERPINH1	3337|3313|3312|9531|259217|79902|55746|11097|129401|5594|3306|27242|4927|3304|79023|6767|55706|6767|53371|8021|57805|3308|9688|10049|3303|2932|81929|871
MOLECULES_ASSOCIATED_WITH_ELASTIC_FIBRES	19	38	5.7851	2.32295e-09	1.99066e-08	7.701	ITGB1|FBLN1|BMP4|TGFB3|EMILIN2|ITGB5|MFAP4|BMP7|FBN2|LTBP2|BMP2|LTBP4|FBN1|MFAP2|EFEMP2|ELN|FBLN2|EMILIN1|EFEMP1	3688|2192|652|7043|84034|3693|4239|655|2201|4053|650|8425|2200|4237|30008|2006|2199|11117|2202
REGULATION_OF_TP53_ACTIVITY	41	160	2.9649	2.37428e-09	2.02126e-08	7.6944	TAF15|MAPKAP1|PPP2R5C|CHD4|MBD3|RMI1|CDK1|RFFL|PIN1|NUAK1|EXO1|MTA2|RBBP7|TP53RK|CDK5R1|DAXX|CDK5|RHNO1|NBN|MAPK11|RPS27A|PRMT5|TOP3A|KAT6A|PPP2CB|PIN1|AURKA|MRE11|PDPK1|TP53INP1|PRKAB2|SETD9|CSNK2A2|BRD7|TBP|TPX2|UBA52|RBBP8|AURKB|RFC4|POU4F1	8148|79109|5527|1108|53615|80010|983|117584|5300|9891|9156|9219|5931|112858|8851|1616|1020|83695|4683|5600|6233|10419|7156|7994|5516|5300|6790|4361|5170|94241|5565|133383|1459|29117|6908|22974|7311|5932|9212|5984|5457
CLEC7A_DECTIN_1_SIGNALING	31	100	3.5868	3.00482e-09	2.52483e-08	7.5978	PSME4|CUL1|UBE2N|PSMD2|RELB|IL1B|PSMD6|AHCYL1|PSME3|SEM1|CALM1|NFKB2|PLCG2|CARD9|PSMA1|PSMA4|PSMA3|RPS27A|PSMD10|PSMC2|PRKCD|NFKBIA|PSMA5|PSMD1|PDPK1|SRC|PSMC6|ITPR3|UBA52|PSMB8|PSMD9	23198|8454|7334|5708|5971|3553|9861|10768|10197|7979|801|4791|5336|64170|5682|5685|5684|6233|5716|5701|5580|4792|5686|5707|5170|6714|5706|3710|7311|5696|5715
COPI_DEPENDENT_GOLGI_TO_ER_RETROGRADE_TRAFFIC	31	100	3.5868	3.00482e-09	2.52483e-08	7.5978	COPB2|TMED7|TUBB6|KDELR3|ARF4|KIF2C|KIF21A|COPE|KIFAP3|COPG2|ARCN1|TUBB2A|TUBB3|ARF5|TUBA1C|TUBA3D|TUBB3|TMED10|TUBA1A|ARFGAP3|TMED9|TUBAL3|BNIP1|KIF20B|COPZ1|KIF1A|TUBB2A|KIFC2|KIF1B|TUBB2B|KIF26B	9276|51014|84617|11015|378|11004|55605|11316|22920|26958|372|7280|10381|381|84790|113457|10381|10972|7846|26286|54732|79861|662|9585|22818|547|7280|90990|23095|347733|55083
CELL_CELL_COMMUNICATION	36	130	3.204	3.13125e-09	2.61409e-08	7.5827	ANG|ITGB1|PARD6A|NECTIN3|FLNC|FYN|LAMB3|PLEC|CDH2|PIK3R1|PARVB|CLDN23|CD151|ITGA6|NECTIN2|SIRPG|CDH11|PTK2|CLDN11|CLDN15|NCK1|ANG|FERMT2|TESK1|JUP|ACTN1|SRC|ACTB|CDH13|MPP5|WASL|PIK3R2|CADM1|ACTG1|SPTAN1|SKAP2	283|3688|50855|25945|2318|2534|3914|5339|1000|5295|29780|137075|977|3655|5819|55423|1009|5747|5010|24146|4690|283|10979|7016|3728|87|6714|60|1012|64398|8976|5296|23705|71|6709|8935
TOLL_LIKE_RECEPTOR_10_TLR10_CASCADE	28	84	3.8567	3.72639e-09	3.09099e-08	7.5099	CUL1|UBE2N|MAP2K1|MAPKAPK3|MAPK10|AGER|NFKB2|MAPK7|MAPK9|MAPK1|MAP2K3|MAPK11|RPS27A|PELI2|IRAK2|PPP2CB|IRAK1|RIPK2|NKIRAS1|MAP3K1|NFKBIA|MYD88|DUSP6|RPS6KA2|JUN|UBA52|DUSP3|NKIRAS2	8454|7334|5604|7867|5602|177|4791|5598|5601|5594|5606|5600|6233|57161|3656|5516|3654|8767|28512|4214|4792|4615|1848|6196|3725|7311|1845|28511
CELLULAR_RESPONSE_TO_HEAT_STRESS	31	101	3.5512	3.76704e-09	3.10481e-08	7.508	DNAJB1|HDAC6|HSPA9|HSPA8|BAG3|HSPA12A|NUP85|NUP133|NUP42|NUP35|MAPK1|HSPA2|HSP90AA1|TNFRSF21|NUP88|HSPA1B|NUP37|ST13|NDC1|ST13|NUP54|NUP214|CCAR2|HSPA4|NUP93|DNAJB6|CRYAB|HSPA1A|GSK3B|SEH1L|SERPINH1	3337|10013|3313|3312|9531|259217|79902|55746|11097|129401|5594|3306|3320|27242|4927|3304|79023|6767|55706|6767|53371|8021|57805|3308|9688|10049|1410|3303|2932|81929|871
COPI_INDEPENDENT_GOLGI_TO_ER_RETROGRADE_TRAFFIC	22	53	4.8027	3.80936e-09	3.11981e-08	7.5059	TUBB6|DYNLL1|PAFAH1B3|DCTN1|ACTR10|TUBB2A|TUBB3|DYNC1H1|TUBA1C|RAB3GAP1|TUBA3D|TUBB3|DYNLL1|TUBA1A|CAPZA1|PAFAH1B1|TUBAL3|DYNLL1|TUBB2A|CAPZB|TUBB2B|DCTN3	84617|8655|5050|1639|55860|7280|10381|1778|84790|22930|113457|10381|8655|7846|829|5048|79861|8655|7280|832|347733|11258
DISORDERS_OF_TRANSMEMBRANE_TRANSPORTERS	43	176	2.8268	3.87647e-09	3.15482e-08	7.501	PSME4|BSG|PSMD2|SLC40A1|PSMD6|SLC5A7|NUP85|SLC6A2|PSME3|NUP133|SEM1|NUP42|HK1|SLC11A2|NUP35|SLC3A2|ABCB6|PSMA1|PSMA4|PSMA3|RPS27A|SLC29A3|NUP88|NUP37|SLC39A4|ABCA1|PSMD10|NDC1|PSMC2|NUP54|NUP214|SLC35A2|ABCD1|PSMA5|PSMD1|NUP93|PSMC6|UBA52|SLC35A3|SEH1L|PSMB8|SLC22A18|PSMD9	23198|682|5708|30061|9861|60482|79902|6530|10197|55746|7979|11097|3098|4891|129401|6520|10058|5682|5685|5684|6233|55315|4927|79023|55630|19|5716|55706|5701|53371|8021|7355|215|5686|5707|9688|5706|7311|23443|81929|5696|5002|5715
SIGNALING_BY_ERBB4	23	58	4.5882	3.95421e-09	3.19183e-08	7.496	NCOR1|GABRB3|APOE|EGFR|PIK3R1|HBEGF|APH1A|WWP1|YAP1|STMN1|MXD4|RPS27A|PSEN2|SHC1|SPARC|ADAM17|SRC|DLG4|NEDD4|NRAS|GABRB1|UBA52|NCSTN	9611|2562|348|1956|5295|1839|51107|11059|10413|3925|10608|6233|5664|6464|6678|6868|6714|1742|4734|4893|2560|7311|23385
REGULATION_OF_LIPID_METABOLISM_BY_PPARALPHA	34	119	3.3058	3.97129e-09	3.19183e-08	7.496	NCOA1|NCOR1|MED8|SMARCD3|TXNRD1|PPARG|FHL2|RORA|MED30|MED4|CCNC|MED22|MED16|FDFT1|NCOA3|TNFRSF21|CDK19|ABCA1|ARNT2|GPS2|PPARGC1B|CPT2|MED10|HELZ2|G0S2|GLIPR1|SIN3A|HMGCR|ANKRD1|MED22|RXRA|TIAM2|MED6|FAM120B	8648|9611|112950|6604|7296|5468|2274|6095|90390|29079|892|6837|10025|2222|8202|27242|23097|19|9915|2874|133522|1376|84246|85441|50486|11010|25942|3156|27063|6837|6256|26230|10001|84498
CYCLIN_D_ASSOCIATED_EVENTS_IN_G1	20	44	5.2592	4.34039e-09	3.46696e-08	7.4601	CUL1|CDKN1B|CDK6|CCND2|SKP2|CCNH|MNAT1|CKS1B|PPP2R2A|RPS27A|E2F3|PPP2CB|CDKN1A|CDKN2C|E2F2|SRC|CCND1|UBA52|E2F5|CDK4	8454|1027|1021|894|6502|902|4331|1163|5520|6233|1871|5516|1026|1031|1870|6714|595|7311|1875|1019
SIGNALING_BY_NOTCH1	26	74	4.0652	4.64287e-09	3.68581e-08	7.4335	CUL1|NUMB|HDAC6|NCOR1|HES1|CCNC|APH1A|FBXW7|RBX1|MIB2|MAMLD1|HEY2|DLK1|CNTN1|RPS27A|PSEN2|DLL1|TLE1|HIF1A|ADAM17|TLE4|NBEA|UBA52|TLE2|TLE3|NCSTN	8454|8650|10013|9611|3280|892|51107|55294|9978|142678|10046|23493|8788|1272|6233|5664|28514|7088|3091|6868|7091|26960|7311|7089|7090|23385
RECYCLING_PATHWAY_OF_L1	21	49	4.9586	4.94755e-09	3.90374e-08	7.4085	NUMB|TUBB6|MSN|MAPK1|SH3GL2|TUBB2A|TUBB3|DPYSL2|TUBA1C|TUBA3D|TUBB3|CLTA|TUBA1A|RPS6KA2|SRC|ACTB|TUBAL3|RDX|ACTG1|TUBB2A|TUBB2B	8650|84617|4478|5594|6456|7280|10381|1808|84790|113457|10381|1211|7846|6196|6714|60|79861|5962|71|7280|347733
ANCHORING_OF_THE_BASAL_BODY_TO_THE_PLASMA_MEMBRANE	30	97	3.5784	5.62459e-09	4.38447e-08	7.3581	CKAP5|CSNK1D|TCTN3|CDK1|CEP164|DYNLL1|CSNK1E|NEDD1|YWHAG|RAB3IP|CETN2|CEP152|DCTN1|SSNA1|HSP90AA1|CEP131|DYNC1H1|DYNLL1|IQCB1|TUBA1A|PLK1|CCP110|CLASP1|TUBG1|PAFAH1B1|TCTN1|AHI1|DYNLL1|CEP41|DCTN3	9793|1453|26123|983|22897|8655|1454|121441|7532|117177|1069|22995|1639|8636|3320|22994|1778|8655|9657|7846|5347|9738|23332|7283|5048|79600|54806|8655|95681|11258
MYD88_INDEPENDENT_TLR4_CASCADE	30	97	3.5784	5.62459e-09	4.38447e-08	7.3581	CUL1|UBE2N|MAP2K1|MAPKAPK3|MAPK10|AGER|NFKB2|MAPK7|MAPK9|MAPK1|BIRC3|MAP2K3|MAPK11|RPS27A|IRAK2|PPP2CB|TRAF3|IRAK1|RIPK2|SARM1|NKIRAS1|NFKBIA|BIRC2|DUSP6|RPS6KA2|RIPK1|JUN|UBA52|DUSP3|NKIRAS2	8454|7334|5604|7867|5602|177|4791|5598|5601|5594|330|5606|5600|6233|3656|5516|7187|3654|8767|23098|28512|4792|329|1848|6196|8737|3725|7311|1845|28511
EXTRA_NUCLEAR_ESTROGEN_SIGNALING	26	75	4.011	6.06403e-09	4.69871e-08	7.328	CDKN1B|CAV2|EGFR|CAV1|PIK3R1|CALM1|HBEGF|SPHK1|GNGT2|MAPK1|PTK2|BCL2|MMP9|GNB2|HSP90AA1|GNG4|SHC1|PDPK1|SRC|S1PR3|CCND1|GNG12|NRAS|GNAI3|FOXO3|PIK3R2	1027|858|1956|857|5295|801|1839|8877|2793|5594|5747|596|4318|2783|3320|2786|6464|5170|6714|1903|595|55970|4893|2773|2309|5296
CHONDROITIN_SULFATE_DERMATAN_SULFATE_METABOLISM	21	50	4.8595	6.97131e-09	5.35824e-08	7.271	ARSB|BGN|XYLT1|GPC3|CHST12|CHPF2|B3GALT6|CHST14|SDC4|CHSY1|GPC2|IDS|CHSY3|CSPG4|CHST7|VCAN|DSE|CHST15|UST|B3GAT3|DCN	411|633|64131|2719|55501|54480|126792|113189|6385|22856|221914|3423|337876|1464|56548|1462|29940|51363|10090|26229|1634
RECRUITMENT_OF_MITOTIC_CENTROSOME_PROTEINS_AND_COMPLEXES	27	81	3.8567	6.99801e-09	5.35824e-08	7.271	CKAP5|CSNK1D|CDK1|CEP164|DYNLL1|CSNK1E|NEDD1|YWHAG|CETN2|CEP152|DCTN1|SSNA1|HSP90AA1|CEP131|DYNC1H1|TUBG2|DYNLL1|TUBA1A|PLK1|CCP110|CLASP1|TUBG1|PAFAH1B1|DYNLL1|CEP41|NME7|DCTN3	9793|1453|983|22897|8655|1454|121441|7532|1069|22995|1639|8636|3320|22994|1778|27175|8655|7846|5347|9738|23332|7283|5048|8655|95681|29922|11258
UB_SPECIFIC_PROCESSING_PROTEASES	49	221	2.5653	7.11797e-09	5.41803e-08	7.2662	PSME4|H2BC5|TRRAP|PSMD2|USP33|VDAC3|USP24|PSMD6|SMAD4|PSME3|SEM1|CDC20|SKP2|SIAH2|USP22|BIRC3|USP21|PSMA1|KEAP1|PSMA4|TOMM20|PSMA3|AXIN1|RPS27A|PSMD10|PSMC2|NFKBIA|USP9X|VDAC1|OTUB1|HIF1A|BIRC2|H2BC12|PSMA5|PSMD1|CCP110|RIPK1|USP14|GATA3|PSMC6|USP3|POLB|UBA52|USP5|PTEN|SMAD3|PSMB8|PSMD9|ADRB2	23198|3017|8295|5708|23032|7419|23358|9861|4089|10197|7979|991|6502|6478|23326|330|27005|5682|9817|5685|9804|5684|8312|6233|5716|5701|4792|8239|7416|55611|3091|329|85236|5686|5707|9738|8737|9097|2625|5706|9960|5423|7311|8078|5728|4088|5696|5715|154
RAB_REGULATION_OF_TRAFFICKING	34	122	3.2245	7.22783e-09	5.46948e-08	7.2621	CCZ1B|DENND1A|TBC1D15|TSC2|RAB5A|TBC1D13|ULK1|DENND5B|TRAPPC4|RIN1|RAB3IP|DENND2B|ALS2|RAB38|DENND5A|RABGAP1|RAB5B|TBC1D7|CCZ1|TSC1|RAB7B|RAB3GAP1|SBF1|TBC1D16|RAB7A|TRAPPC2|DENND2A|RAB33A|DENND6B|TRAPPC12|RAB31|RIN2|SBF2|TBC1D14	221960|57706|64786|7249|5868|54662|8408|160518|51399|9610|117177|6764|57679|23682|23258|23637|5869|51256|51622|7248|338382|22930|6305|125058|7879|6399|27147|9363|414918|51112|11031|54453|81846|57533
MAPK6_MAPK4_SIGNALING	29	93	3.6079	8.38443e-09	6.30782e-08	7.2001	PSME4|DNAJB1|ETV4|AGO2|PSMD2|RAC1|PSMD6|CDK1|PSME3|SEM1|NCOA3|PSMA1|PSMA4|PSMA3|RPS27A|PRKACB|PSMD10|PSMC2|PSMA5|PSMD1|PSMC6|FOXO3|PAK1|JUN|UBA52|MOV10|MAPK6|PSMB8|PSMD9	23198|3337|2118|27161|5708|5879|9861|983|10197|7979|8202|5682|5685|5684|6233|5567|5716|5701|5686|5707|5706|2309|5058|3725|7311|4343|5597|5696|5715
ORC1_REMOVAL_FROM_CHROMATIN	25	71	4.074	8.71088e-09	6.51554e-08	7.186	PSME4|CUL1|PSMD2|MCM2|ORC3|PSMD6|PSME3|SEM1|SKP2|RBX1|PSMA1|PSMA4|PSMA3|RPS27A|PSMD10|PSMC2|PSMA5|PSMD1|MCM6|MCM4|PSMC6|MCM3|UBA52|PSMB8|PSMD9	23198|8454|5708|4171|23595|9861|10197|7979|6502|9978|5682|5685|5684|6233|5716|5701|5686|5707|4175|4173|5706|4172|7311|5696|5715
METABOLISM_OF_WATER_SOLUBLE_VITAMINS_AND_COFACTORS	34	123	3.1983	8.78419e-09	6.53261e-08	7.1849	SHMT2|SLC25A19|PCCB|NMNAT2|TPK1|GPHN|NAXE|MTHFD1|PTGS2|PANK2|ACACB|LMBRD1|SHMT1|QPRT|NAMPT|PNPO|SLC2A3|FLAD1|PARP6|MMADHC|CYB5R3|MOCOS|PCCA|GSTO1|PRSS3|MTRR|NT5E|MTHFD1L|PARP8|PANK1|MTHFD2|ALDH1L1|PANK4|MOCS1	6472|60386|5096|23057|27010|10243|128240|4522|5743|80025|32|55788|6470|23475|10135|55163|6515|80308|56965|27249|1727|55034|5095|9446|5646|4552|4907|25902|79668|53354|10797|10840|55229|4337
ASSEMBLY_OF_COLLAGEN_FIBRILS_AND_OTHER_MULTIMERIC_STRUCTURES	23	61	4.3625	9.87337e-09	7.25917e-08	7.1391	CTSB|COL4A5|LAMB3|PLEC|CD151|COL3A1|ITGA6|COL6A3|COL7A1|COL12A1|MMP9|COL11A1|LOX|PCOLCE|LOXL4|COL5A2|COL5A1|COL18A1|BMP1|LOXL1|PXDN|COL1A1|LOXL3	1508|1287|3914|5339|977|1281|3655|1293|1294|1303|4318|1301|4015|5118|84171|1290|1289|80781|649|4016|7837|1277|84695
REGULATION_OF_PTEN_GENE_TRANSCRIPTION	23	61	4.3625	9.87337e-09	7.25917e-08	7.1391	SNAI2|LAMTOR1|CHD4|MBD3|MECOM|PPARG|BMI1|RING1|MTA2|RBBP7|LAMTOR2|MAPK1|EZH2|LAMTOR3|LAMTOR4|SUZ12|RRAGA|RRAGD|JUN|CBX2|PTEN|LAMTOR5|RRAGB	6591|55004|1108|53615|2122|5468|648|6015|9219|5931|28956|5594|2146|8649|389541|23512|10670|58528|3725|84733|5728|10542|10325
REGULATION_OF_INSULIN_SECRETION	26	78	3.8567	1.31487e-08	9.55864e-08	7.0196	KCNS3|SNAP25|PRKAR1B|AHCYL1|PLCB1|ACSL3|CACNB3|RAPGEF4|ADCY6|GNGT2|CACNA2D2|GNB2|PRKACB|GNG4|GNAQ|STX1A|GNG12|MARCKS|GNAS|ADRA2A|ITPR3|PRKCA|ACSL4|GNAS|PRKAR1A|GNA11	3790|6616|5575|10768|23236|2181|784|11069|112|2793|9254|2783|5567|2786|2776|6804|55970|4082|2778|150|3710|5578|2182|2778|5573|2767
SIGNALING_BY_INSULIN_RECEPTOR	26	78	3.8567	1.31487e-08	9.55864e-08	7.0196	FGFR4|TCIRG1|GAB2|ATP6V1G2|PIK3R1|ATP6V0A1|IRS1|MAPK1|GRB10|ATP6V1B1|ATP6V0C|ATP6V1F|ATP6V1E2|SHC1|ATP6V0E1|FGF5|PDPK1|NRAS|IRS2|ATP6V0E2|ATP6V0D1|ATP6V1G1|PIK3R2|FGFR3|ATP6AP1|ATP6V0B	2264|10312|9846|534|5295|535|3667|5594|2887|525|527|9296|90423|6464|8992|2250|5170|4893|8660|155066|9114|9550|5296|2261|537|533
TNFR2_NON_CANONICAL_NF_KB_PATHWAY	30	101	3.4367	1.36037e-08	9.79281e-08	7.0091	PSME4|CUL1|PSMD2|RELB|PSMD6|TNFSF12|PSME3|SEM1|NFKB2|TNFRSF6B|BIRC3|PSMA1|PSMA4|PSMA3|RPS27A|TNFRSF25|TRAF3|PSMD10|CD70|PSMC2|LTBR|TNFRSF1A|BIRC2|PSMA5|PSMD1|PSMC6|TNFRSF12A|UBA52|PSMB8|PSMD9	23198|8454|5708|5971|9861|8742|10197|7979|4791|8771|330|5682|5685|5684|6233|8718|7187|5716|970|5701|4055|7132|329|5686|5707|5706|51330|7311|5696|5715
SMOOTH_MUSCLE_CONTRACTION	18	38	5.4806	1.36221e-08	9.79281e-08	7.0091	VCL|TPM1|CALD1|ANXA2|GUCY1A1|MYL6|CALM1|ITGB5|ANXA6|TPM3|MYL5|ACTG2|MYL12A|PAK1|ACTA2|ANXA1|MYL6B|MYLK	7414|7168|800|302|2982|4637|801|3693|309|7170|4636|72|10627|5058|59|301|140465|4638
HCMV_EARLY_EVENTS	36	138	3.0183	1.38751e-08	9.91951e-08	7.0035	ITGB1|NCOR1|H2BC5|TUBB6|EGFR|DYNLL1|NUP85|NUP133|NUP42|RBBP7|NUP35|TUBB2A|DAXX|TUBB3|DYNC1H1|NUP88|TUBA1C|H4C3|NUP37|TUBA3D|TUBB3|EZH2|NDC1|DYNLL1|TUBA1A|NUP54|NUP214|GPS2|SUZ12|H2BC12|NUP93|TUBAL3|DYNLL1|TUBB2A|SEH1L|TUBB2B	3688|9611|3017|84617|1956|8655|79902|55746|11097|5931|129401|7280|1616|10381|1778|4927|84790|8364|79023|113457|10381|2146|55706|8655|7846|53371|8021|2874|23512|85236|9688|79861|8655|7280|81929|347733
GLOBAL_GENOME_NUCLEOTIDE_EXCISION_REPAIR_GG_NER	27	84	3.719	1.46069e-08	1.03854e-07	6.9836	UBE2N|INO80E|ERCC1|TFPT|PIAS1|CCNH|GPS1|MNAT1|RBX1|CETN2|ACTR5|SUMO1|COPS8|RAD23A|RPS27A|PARP1|COPS7B|ACTB|UBA52|XPC|POLE4|YY1|ERCC3|PCNA|GTF2H5|RFC4|PARP2	7334|283899|2067|29844|8554|902|2873|4331|9978|1069|79913|7341|10920|5886|6233|142|64708|60|7311|7508|56655|7528|2071|5111|404672|5984|10038
RESPONSE_TO_ELEVATED_PLATELET_CYTOSOLIC_CA2	35	132	3.0678	1.47672e-08	1.0442e-07	6.9812	VCL|GAS6|SRGN|SERPINE1|LAMP2|FAM3C|TGFB3|ANXA5|CYB5R1|CFD|CALM1|ABCC4|ENDOD1|ALDOA|VEGFA|MAGED2|APLP2|VEGFB|APLP2|LGALS3BP|NHLRC2|SCCPDH|SYTL4|MANF|SPARC|ACTN1|RARRES2|STXBP3|PROS1|PRKCA|STXBP2|TMSB4X|VEGFC|STX4|TIMP1	7414|2621|5552|5054|3920|10447|7043|308|51706|1675|801|10257|23052|226|7422|10916|334|7423|334|3959|374354|51097|94121|7873|6678|87|5919|6814|5627|5578|6813|7114|7424|6810|7076
MHC_CLASS_II_ANTIGEN_PRESENTATION	34	126	3.1221	1.55601e-08	1.09428e-07	6.9609	CTSB|TUBB6|AP1S2|DYNLL1|LGMN|KIF2C|KIFAP3|CTSH|AP1M1|DCTN1|SH3GL2|ACTR10|SEC23A|CTSC|TUBB2A|TUBB3|DYNC1H1|TUBA1C|CTSF|TUBA3D|TUBB3|DYNLL1|CLTA|TUBA1A|CAPZA1|RAB7A|SAR1B|TUBAL3|DYNLL1|TUBB2A|CAPZB|TUBB2B|DCTN3|OSBPL1A	1508|84617|8905|8655|5641|11004|22920|1512|8907|1639|6456|55860|10484|1075|7280|10381|1778|84790|8722|113457|10381|8655|1211|7846|829|7879|51128|79861|8655|7280|832|347733|11258|114876
TRANSPORT_OF_MATURE_MRNAS_DERIVED_FROM_INTRONLESS_TRANSCRIPTS	19	43	5.1124	1.62233e-08	1.13475e-07	6.9451	ALYREF|CPSF2|NUP85|NUP133|NUP42|NUP35|CPSF1|WDR33|NUP88|NUP37|NDC1|NUP54|NUP214|FIP1L1|NUP93|CPSF4|CPSF3|NCBP2|SEH1L	10189|53981|79902|55746|11097|129401|29894|55339|4927|79023|55706|53371|8021|81608|9688|10898|51692|22916|81929
ASSEMBLY_OF_THE_PRE_REPLICATIVE_COMPLEX	24	68	4.0836	1.63504e-08	1.1375e-07	6.9441	PSME4|PSMD2|MCM2|ORC3|PSMD6|PSME3|SEM1|PSMA1|PSMA4|PSMA3|RPS27A|E2F3|PSMD10|PSMC2|PSMA5|PSMD1|E2F2|MCM6|MCM4|PSMC6|MCM3|UBA52|PSMB8|PSMD9	23198|5708|4171|23595|9861|10197|7979|5682|5685|5684|6233|1871|5716|5701|5686|5707|1870|4175|4173|5706|4172|7311|5696|5715
RESPONSE_OF_EIF2AK4_GCN2_TO_AMINO_ACID_DEFICIENCY	30	102	3.403	1.68385e-08	1.16519e-07	6.9336	RPS24|CEBPB|RPL17|DDIT3|RPL13|RPLP0|RPL26L1|RPL14|RPL29|RPL34|RPL6|RPS7|RPS29|EIF2S3|RPS13|EIF2S2|RPS27A|RPL4|RPS27L|EIF2S1|RPL13A|RPL39L|RPS14|GCN1|RPL36AL|RPS15|RPS3A|UBA52|RPS26|RPL22	6229|1051|6139|1649|6137|6175|51121|9045|6159|6164|6128|6201|6235|1968|6207|8894|6233|6124|51065|1965|23521|116832|6208|10985|6166|6209|6189|7311|6231|6146
SYNTHESIS_OF_SUBSTRATES_IN_N_GLYCAN_BIOSYTHESIS	23	63	4.224	1.76139e-08	1.21236e-07	6.9164	NUDT14|ST8SIA2|ST8SIA3|GMPPA|ST6GALNAC3|DOLPP1|ST3GAL1|ST6GAL1|DPM2|CMAS|GFPT1|FUOM|DPM3|DOLK|NAGK|UAP1|ST6GALNAC6|GLB1|PMM1|GFPT2|RENBP|GNE|ST3GAL2	256281|8128|51046|29926|256435|57171|6482|6480|8818|55907|2673|282969|54344|22845|55577|6675|30815|2720|5372|9945|5973|10020|6483
DNA_REPLICATION_PRE_INITIATION	27	85	3.6752	1.85233e-08	1.26154e-07	6.8991	PSME4|PSMD2|MCM2|ORC3|PSMD6|PSME3|SEM1|CDC45|PSMA1|PSMA4|PSMA3|RPS27A|E2F3|PSMD10|PSMC2|PSMA5|PSMD1|E2F2|MCM6|MCM4|PSMC6|MCM3|UBA52|POLE4|PSMB8|PSMD9|MCM10	23198|5708|4171|23595|9861|10197|7979|8318|5682|5685|5684|6233|1871|5716|5701|5686|5707|1870|4175|4173|5706|4172|7311|56655|5696|5715|55388
CYCLIN_A_CDK2_ASSOCIATED_EVENTS_AT_S_PHASE_ENTRY	27	85	3.6752	1.85233e-08	1.26154e-07	6.8991	CUL1|CDKN1B|PSMD2|PSMD6|PSME3|SEM1|SKP2|CCNH|MNAT1|CKS1B|PSMA1|PSMA4|PSMA3|RPS27A|CCNE1|PSMD10|CDKN1A|PSMC2|PSMA5|PSMD1|CCND1|PSMC6|UBA52|E2F5|PSMB8|CDK4|PSMD9	8454|1027|5708|9861|10197|7979|6502|902|4331|1163|5682|5685|5684|6233|898|5716|1026|5701|5686|5707|595|5706|7311|1875|5696|1019|5715
C_TYPE_LECTIN_RECEPTORS_CLRS	36	140	2.9752	1.97442e-08	1.33222e-07	6.8754	PSME4|CUL1|UBE2N|PSMD2|FYN|RELB|IL1B|PSMD6|AHCYL1|PSME3|SEM1|CALM1|NFKB2|PLCG2|CARD9|PSMA1|PSMA4|PSMA3|RPS27A|PRKACB|PSMD10|PSMC2|PRKCD|NFKBIA|PSMA5|PSMD1|PDPK1|SRC|NRAS|PSMC6|ITPR3|PAK1|UBA52|PSMB8|PSMD9|MUC1	23198|8454|7334|5708|2534|5971|3553|9861|10768|10197|7979|801|4791|5336|64170|5682|5685|5684|6233|5567|5716|5701|5580|4792|5686|5707|5170|6714|4893|5706|3710|5058|7311|5696|5715|4582
TOLL_LIKE_RECEPTOR_CASCADES	38	153	2.8736	1.97671e-08	1.33222e-07	6.8754	CTSB|CUL1|UBE2N|MAP2K1|LGMN|MAPKAPK3|MAPK10|AGER|NFKB2|MAPK7|MAPK9|IRAK3|PLCG2|MAPK1|BIRC3|MAP2K3|PTPN4|MAPK11|RPS27A|PELI2|IRAK2|PPP2CB|TRAF3|IRAK1|RIPK2|SARM1|NKIRAS1|MAP3K1|NFKBIA|MYD88|BIRC2|DUSP6|RPS6KA2|RIPK1|JUN|UBA52|DUSP3|NKIRAS2	1508|8454|7334|5604|5641|7867|5602|177|4791|5598|5601|11213|5336|5594|330|5606|5775|5600|6233|57161|3656|5516|7187|3654|8767|23098|28512|4214|4792|4615|329|1848|6196|8737|3725|7311|1845|28511
TOLL_LIKE_RECEPTOR_TLR1_TLR2_CASCADE	29	97	3.4591	2.04689e-08	1.37237e-07	6.8625	CUL1|UBE2N|MAP2K1|MAPKAPK3|MAPK10|AGER|NFKB2|MAPK7|MAPK9|IRAK3|MAPK1|MAP2K3|MAPK11|RPS27A|PELI2|IRAK2|PPP2CB|IRAK1|RIPK2|NKIRAS1|MAP3K1|NFKBIA|MYD88|DUSP6|RPS6KA2|JUN|UBA52|DUSP3|NKIRAS2	8454|7334|5604|7867|5602|177|4791|5598|5601|11213|5594|5606|5600|6233|57161|3656|5516|3654|8767|28512|4214|4792|4615|1848|6196|3725|7311|1845|28511
TRANSCRIPTIONAL_ACTIVITY_OF_SMAD2_SMAD3_SMAD4_HETEROTRIMER	19	44	4.9962	2.31571e-08	1.53184e-07	6.8148	NCOR1|CDK9|SERPINE1|TRIM33|CCNK|SMAD4|WWTR1|TGIF2|NEDD4L|CCNC|TGIF1|RPS27A|PARP1|USP9X|MEN1|UBA52|E2F5|SMAD3|JUNB	9611|1025|5054|51592|8812|4089|25937|60436|23327|892|7050|6233|142|8239|4221|7311|1875|4088|3726
AGGREPHAGY	19	44	4.9962	2.31571e-08	1.53184e-07	6.8148	HDAC6|UBE2N|TUBB6|DYNLL1|TUBB2A|TUBB3|HSP90AA1|DYNC1H1|RPS27A|TUBA1C|TUBA3D|TUBB3|DYNLL1|TUBA1A|TUBAL3|DYNLL1|UBA52|TUBB2A|TUBB2B	10013|7334|84617|8655|7280|10381|3320|1778|6233|84790|113457|10381|8655|7846|79861|8655|7311|7280|347733
SEMAPHORIN_INTERACTIONS	23	64	4.158	2.33209e-08	1.53184e-07	6.8148	DPYSL4|ITGB1|CRMP1|RAC1|FYN|MYL6|MYH10|PIP5K1C|CDK5R1|CDK5|DPYSL2|HSP90AA1|SEMA5A|ERBB2|RHOC|DPYSL3|RRAS|SEMA7A|PLXNA2|PAK1|PLXNB1|GSK3B|SEMA6A	10570|3688|1400|5879|2534|4637|4628|23396|8851|1020|1808|3320|9037|2064|389|1809|6237|8482|5362|5058|5364|2932|57556
ASYMMETRIC_LOCALIZATION_OF_PCP_PROTEINS	23	64	4.158	2.33209e-08	1.53184e-07	6.8148	PSME4|PSMD2|PARD6A|PSMD6|PSME3|SEM1|PRICKLE1|WNT5A|FZD8|PSMA1|PSMA4|PSMA3|RPS27A|PSMD10|VANGL2|PSMC2|PSMA5|PSMD1|FZD2|PSMC6|UBA52|PSMB8|PSMD9	23198|5708|50855|9861|10197|7979|144165|7474|8325|5682|5685|5684|6233|5716|57216|5701|5686|5707|2535|5706|7311|5696|5715
EPH_EPHRIN_SIGNALING	28	92	3.5214	2.46748e-08	1.61258e-07	6.7925	ARPC5|ARHGEF7|SDCBP|RAC1|FYN|MYL6|EPHB4|MYH10|EFNA4|APH1A|YES1|ARPC4|EFNB3|PTK2|GRIN1|MMP9|EFNA1|PSEN2|CLTA|EFNB1|MYL12A|SRC|ACTB|ACTR2|PAK1|WASL|ACTG1|NCSTN	10092|8874|6386|5879|2534|4637|2050|4628|1945|51107|7525|10093|1949|5747|2902|4318|1942|5664|1211|1947|10627|6714|60|10097|5058|8976|71|23385
SNRNP_ASSEMBLY	21	54	4.4995	2.53501e-08	1.64839e-07	6.7829	SNRPF|SMN1|WDR77|SNUPN|NUP85|NUP133|NUP42|NUP35|NUP88|PRMT5|NUP37|NDC1|SNRPD3|NUP54|NUP214|NUP93|GEMIN2|NCBP2|GEMIN5|GEMIN4|SEH1L	6636|6606|79084|10073|79902|55746|11097|129401|4927|10419|79023|55706|6634|53371|8021|9688|8487|22916|25929|50628|81929
CARGO_RECOGNITION_FOR_CLATHRIN_MEDIATED_ENDOCYTOSIS	30	105	3.3058	3.13941e-08	2.0312e-07	6.6922	DAB2|SLC18A3|EGFR|SH3GL3|LDLR|WNT5A|HBEGF|GPS1|SH3GL2|TFRC|COPS8|SH3KBP1|RPS27A|IL7R|CLTA|COPS7B|SCARB2|TOR1A|UBQLN2|SLC2A8|SYT11|NECAP2|TOR1B|SYT1|EPN1|SGIP1|EPN2|UBA52|ADRB2|SNAP91	1601|6572|1956|6457|3949|7474|1839|2873|6456|7037|10920|30011|6233|3575|1211|64708|950|1861|29978|29988|23208|55707|27348|6857|29924|84251|22905|7311|154|9892
REGULATION_OF_CHOLESTEROL_BIOSYNTHESIS_BY_SREBP_SREBF	21	55	4.4177	3.43589e-08	2.21196e-07	6.6552	NCOA1|INSIG1|SMARCD3|GGPS1|PMVK|INSIG2|ACACB|FDFT1|SEC23A|SQLE|MBTPS1|SAR1B|DHCR7|TM7SF2|ELOVL6|HELZ2|SC5D|LSS|HMGCR|FDPS|RXRA	8648|3638|6604|9453|10654|51141|32|2222|10484|6713|8720|51128|1717|7108|79071|85441|6309|4047|3156|2224|6256
ESTROGEN_DEPENDENT_GENE_EXPRESSION	37	150	2.854	3.56364e-08	2.28284e-07	6.6415	ZNF217|NCOA1|AGO2|H2BC5|CDK9|JUND|CXXC5|H3-3B|H3-3A|RAD21|CHD1|NCOA3|BCL2|HSP90AA1|AXIN1|H4C3|KPNA2|H2BC12|KCTD6|CITED1|H2AJ|GREB1|SMC1A|CCND1|GATA3|TBP|USF1|JUN|MOV10|YY1|TLE3|H2AX|KANK1|POLR2G|FOSB|NRIP1|DDX5	7764|8648|27161|3017|1025|3727|51523|3021|3020|5885|1105|8202|596|3320|8312|8364|3838|85236|200845|4435|55766|9687|8243|595|2625|6908|7391|3725|4343|7528|7090|3014|23189|5436|2354|8204|1655
MITOCHONDRIAL_BIOGENESIS	28	94	3.4464	3.82391e-08	2.43751e-07	6.6131	NCOA1|NCOR1|MTX1|HSPA9|ATP5MC1|SMARCD3|TFAM|ATP5PB|SSBP1|CALM1|POLRMT|GLUD1|TFB1M|MAPK11|SOD2|ATP5MG|ACSS2|ATP5MF|HCFC1|IDH2|SAMM50|PPARGC1B|DMAC2L|PRKAB2|HELZ2|RXRA|PPRC1|GABPB1	8648|9611|4580|3313|516|6604|7019|515|6742|801|5442|2746|51106|5600|6648|10632|55902|9551|3054|3418|25813|133522|27109|5565|85441|6256|23082|2553
SUMOYLATION_OF_DNA_DAMAGE_RESPONSE_AND_REPAIR_PROTEINS	25	77	3.7566	4.05279e-08	2.57074e-07	6.5899	TDG|BMI1|NUP85|NUP133|RING1|PIAS4|NUP42|PIAS1|NUP35|CETN2|RAD21|NSMCE2|NSMCE1|SUMO1|NUP88|NUP37|NDC1|PARP1|NUP54|NUP214|NUP93|SMC1A|XPC|CBX2|SEH1L	6996|648|79902|55746|6015|51588|11097|8554|129401|1069|5885|286053|197370|7341|4927|79023|55706|142|53371|8021|9688|8243|7508|84733|81929
NS1_MEDIATED_EFFECTS_ON_HOST_PATHWAYS	18	41	5.0796	4.19811e-08	2.64993e-07	6.5768	EIF2AK2|KPNA1|NUP85|NUP133|NUP42|ISG15|NUP35|KPNA4|NUP88|NUP37|NDC1|KPNA2|NUP54|NUP214|NUP93|CPSF4|SEH1L|PABPN1	5610|3836|79902|55746|11097|9636|129401|3840|4927|79023|55706|3838|53371|8021|9688|10898|81929|8106
SUMOYLATION_OF_DNA_REPLICATION_PROTEINS	19	46	4.779	4.58352e-08	2.87916e-07	6.5407	NUP85|NUP133|PIAS4|NUP42|NUP35|RANGAP1|SUMO1|NUP88|NUP37|TOP2A|NDC1|AURKA|NUP54|CDCA8|NUP214|NUP93|SEH1L|AURKB|PCNA	79902|55746|51588|11097|129401|5905|7341|4927|79023|7153|55706|6790|53371|55143|8021|9688|81929|9212|5111
TOLL_LIKE_RECEPTOR_9_TLR9_CASCADE	28	95	3.4102	4.73767e-08	2.96161e-07	6.5285	CUL1|UBE2N|MAP2K1|MAPKAPK3|MAPK10|AGER|NFKB2|MAPK7|MAPK9|MAPK1|MAP2K3|MAPK11|RPS27A|PELI2|IRAK2|PPP2CB|IRAK1|RIPK2|NKIRAS1|MAP3K1|NFKBIA|MYD88|DUSP6|RPS6KA2|JUN|UBA52|DUSP3|NKIRAS2	8454|7334|5604|7867|5602|177|4791|5598|5601|5594|5606|5600|6233|57161|3656|5516|3654|8767|28512|4214|4792|4615|1848|6196|3725|7311|1845|28511
BIOSYNTHESIS_OF_THE_N_GLYCAN_PRECURSOR_DOLICHOL_LIPID_LINKED_OLIGOSACCHARIDE_LLO_AND_TRANSFER_TO_A_NASCENT_PROTEIN	25	78	3.7084	5.15648e-08	3.20792e-07	6.4938	NUDT14|ST8SIA2|ST8SIA3|GMPPA|ST6GALNAC3|DOLPP1|ST3GAL1|ST6GAL1|DPM2|CMAS|GFPT1|FUOM|ALG3|DPM3|DOLK|NAGK|UAP1|ST6GALNAC6|GLB1|PMM1|GFPT2|RENBP|GNE|ALG13|ST3GAL2	256281|8128|51046|29926|256435|57171|6482|6480|8818|55907|2673|282969|10195|54344|22845|55577|6675|30815|2720|5372|9945|5973|10020|79868|6483
BIOLOGICAL_OXIDATIONS	47	221	2.4606	5.25341e-08	3.25259e-07	6.4878	GSTM1|GSS|PAPSS1|GSTA4|ABHD14B|UGP2|NCOA1|SMOX|SULT1A4|AIP|TPMT|SULT1A1|ABHD10|ACY1|AKR1A1|MGST2|SLC35B2|BPHL|GCLM|CYP4V2|CES1|ESD|CYP11A1|CYP27B1|SULT1A3|MGST1|PODXL2|MTARC1|CES1|GSTM4|ARNT2|ACSS2|CYB5R3|TPST1|UGDH|PAOX|GSTO1|MTRR|BPNT1|GSTK1|GSTM2|MAOA|EPHX1|RXRA|MGST3|GSTT1|GSTT2	2944|2937|9061|2941|84836|7360|8648|54498|445329|9049|7172|6817|55347|95|10327|4258|347734|670|2730|285440|1066|2098|1583|1594|6818|4257|50512|64757|1066|2948|9915|55902|1727|8460|7358|196743|9446|4552|10380|373156|2946|4128|2052|6256|4259|2952|2953
DEGRADATION_OF_DVL	21	57	4.2627	6.18363e-08	3.81029e-07	6.419	PSME4|PSMD2|PSMD6|DVL3|PSME3|SEM1|DACT1|RBX1|PSMA1|PSMA4|PSMA3|RPS27A|PSMD10|PSMC2|PSMA5|PSMD1|DVL1|PSMC6|UBA52|PSMB8|PSMD9	23198|5708|9861|1857|10197|7979|51339|9978|5682|5685|5684|6233|5716|5701|5686|5707|1855|5706|7311|5696|5715
P75_NTR_RECEPTOR_MEDIATED_SIGNALLING	28	97	3.3398	7.20574e-08	4.41907e-07	6.3547	MAGED1|ARHGEF7|RAC1|ARHGEF35|ARHGEF17|APH1A|RTN4|CASP2|PREX1|RPS27A|IRAK1|PSEN2|ARHGEF2|RIPK2|SQSTM1|NFKBIA|MYD88|ARHGDIA|ADAM17|TRIO|BAD|AATF|ARHGEF3|ARHGEF19|UBA52|FGD1|TIAM2|NCSTN	9500|8874|5879|445328|9828|51107|57142|835|57580|6233|3654|5664|9181|8767|8878|4792|4615|396|6868|7204|572|26574|50650|128272|7311|2245|26230|23385
TRANSCRIPTIONAL_REGULATION_BY_MECP2	22	63	4.0404	7.56219e-08	4.61579e-07	6.3358	NCOR1|DGCR8|AGO2|PPARG|GAD1|GPRIN1|CALM1|FKBP5|PTPN4|SLC2A3|IRAK1|DLL1|PTPN1|GPS2|SOX2|GAMT|GRIA2|SIN3A|MOV10|AURKB|PTEN|BDNF	9611|54487|27161|5468|2571|114787|801|2289|5775|6515|3654|28514|5770|2874|6657|2593|2891|25942|4343|9212|5728|627
NEGATIVE_REGULATION_OF_THE_PI3K_AKT_NETWORK	30	110	3.1555	8.40429e-08	5.1057e-07	6.2919	FGFR4|RAC2|PPP2R5C|KIT|RAC1|FYN|IL1RAP|EGFR|IER3|PIK3R1|IRS1|HBEGF|PIP5K1C|MAPK1|PPP2R5B|PIK3CD|PPP2CB|RHOG|IRAK1|ERBB2|MYD88|FGF5|SRC|PPP2R5A|PDGFRB|IRS2|PIK3R2|FGFR3|PTEN|PDGFRA	2264|5880|5527|3815|5879|2534|3556|1956|8870|5295|3667|1839|23396|5594|5526|5293|5516|391|3654|2064|4615|2250|6714|5525|5159|8660|5296|2261|5728|5156
NUCLEAR_ENVELOPE_BREAKDOWN	20	53	4.3661	8.64846e-08	5.22949e-07	6.2815	LPIN2|CDK1|NUP85|NUP133|NUP42|NUP35|VRK1|LMNA|TMPO|NUP88|NUP37|NDC1|NUP54|NUP214|PLK1|NUP93|LPIN1|LEMD3|PRKCA|SEH1L	9663|983|79902|55746|11097|129401|7443|4000|7112|4927|79023|55706|53371|8021|5347|9688|23175|23592|5578|81929
CELLULAR_RESPONSE_TO_HYPOXIA	24	75	3.7025	9.69667e-08	5.83604e-07	6.2339	PSME4|PSMD2|PSMD6|EGLN2|PSME3|SEM1|RBX1|VEGFA|PSMA1|PSMA4|PSMA3|HIGD1A|RPS27A|PSMD10|PSMC2|ELOB|HIF1A|PSMA5|PSMD1|PSMC6|UBA52|PSMB8|PSMD9|CITED2	23198|5708|9861|112398|10197|7979|9978|7422|5682|5685|5684|25994|6233|5716|5701|6923|3091|5686|5707|5706|7311|5696|5715|10370
DISEASES_OF_GLYCOSYLATION	35	143	2.8319	9.81225e-08	5.87826e-07	6.2308	BGN|GPC3|ADAMTS9|MAN1B1|DPM2|DAG1|PGM1|NOTCH3|GFPT1|LUM|B3GALT6|THBS2|CHST14|ALG3|SDC4|DPM3|POMGNT1|CHSY1|GPC2|SEMA5A|DOLK|EXT1|GLB1|POMT1|ADAMTSL2|GALT|CSPG4|VCAN|GNE|LFNG|ALG13|GALE|B3GAT3|MUC1|DCN	633|2719|56999|11253|8818|1605|5236|4854|2673|4060|126792|7058|113189|10195|6385|54344|55624|22856|221914|9037|22845|2131|2720|10585|9719|2592|1464|1462|10020|3955|79868|2582|26229|4582|1634
RESPIRATORY_ELECTRON_TRANSPORT_ATP_SYNTHESIS_BY_CHEMIOSMOTIC_COUPLING_AND_HEAT_PRODUCTION_BY_UNCOUPLING_PROTEINS	32	124	2.9859	1.07894e-07	6.43386e-07	6.1915	NDUFS7|SDHA|NDUFAF4|ATP5MC1|NDUFA10|NDUFV1|ATP5PB|NDUFS8|UQCRC1|CYC1|NDUFA13|COQ10A|SDHB|SDHD|SCO1|SURF1|NDUFV2|ATP5MG|NDUFB2|NDUFA4|NDUFA8|ATP5MF|NDUFA9|COX5A|NDUFB11|DMAC2L|NDUFAF2|ETFB|NDUFB7|COQ10B|NDUFS5|UQCRFS1	374291|6389|29078|516|4705|4723|515|4728|7384|1537|51079|93058|6390|6392|6341|6834|4729|10632|4708|4697|4702|9551|4704|9377|54539|27109|91942|2109|4713|80219|4725|7386
SELENOAMINO_ACID_METABOLISM	31	118	3.0396	1.15556e-07	6.81749e-07	6.1664	RPS24|EEF1E1|PAPSS1|RPL17|TXNRD1|RPL13|RPLP0|RPL26L1|RPL14|RPL29|RPL34|RPL6|RPS7|RPS29|RPS13|PSTK|RPS27A|HNMT|RPL4|GSR|RPS27L|SARS1|RPL13A|RPL39L|RPS14|RPL36AL|RPS15|RPS3A|UBA52|RPS26|RPL22	6229|9521|9061|6139|7296|6137|6175|51121|9045|6159|6164|6128|6201|6235|6207|118672|6233|3176|6124|2936|51065|6301|23521|116832|6208|6166|6209|6189|7311|6231|6146
INTRAFLAGELLAR_TRANSPORT	20	54	4.2853	1.15908e-07	6.81749e-07	6.1664	DYNLRB1|TUBB6|DYNLL1|TCTEX1D2|TTC26|KIFAP3|TNPO1|DYNC2I1|TUBB2A|TUBB3|TUBA1C|TUBA3D|TUBB3|DYNLL1|TUBA1A|DYNC2I2|DYNLL1|WDR19|TUBB2A|TUBB2B	83658|84617|8655|255758|79989|22920|3842|55112|7280|10381|84790|113457|10381|8655|7846|89891|8655|57728|7280|347733
NEGATIVE_REGULATION_OF_NOTCH4_SIGNALING	20	54	4.2853	1.15908e-07	6.81749e-07	6.1664	CUL1|PSMD2|PSMD6|PSME3|SEM1|FBXW7|RBX1|PSMA1|PSMA4|PSMA3|RPS27A|PSMD10|YWHAZ|PSMC2|PSMA5|PSMD1|PSMC6|UBA52|PSMB8|PSMD9	8454|5708|9861|10197|7979|55294|9978|5682|5685|5684|6233|5716|7534|5701|5686|5707|5706|7311|5696|5715
METABOLISM_OF_STEROIDS	36	151	2.7585	1.21227e-07	7.0981e-07	6.1489	NCOA1|ABCC3|INSIG1|SMARCD3|ACOX2|TSPO|GGPS1|LGMN|PMVK|PIAS4|INSIG2|ACACB|FDFT1|SEC23A|CYP11A1|CYP27B1|SQLE|MBTPS1|HSD17B12|MSMO1|AKR1B1|OSBPL6|SAR1B|DHCR7|OSBP|TM7SF2|ELOVL6|AKR1D1|HELZ2|OSBPL3|SC5D|LSS|HMGCR|FDPS|RXRA|OSBPL1A	8648|8714|3638|6604|8309|706|9453|5641|10654|51588|51141|32|2222|10484|1583|1594|6713|8720|51144|6307|231|114880|51128|1717|5007|7108|79071|6718|85441|26031|6309|4047|3156|2224|6256|114876
SLC_MEDIATED_TRANSMEMBRANE_TRANSPORT	50	250	2.314	1.22855e-07	7.16102e-07	6.145	SLC7A1|BSG|SLC26A6|SLC15A4|SLC7A5|SLC6A15|SLC4A7|SLC40A1|SLC5A7|SLC4A2|SLC6A2|SLC35B2|CALM1|SLC11A2|SLC44A2|SLC50A1|SLC8A2|SLC3A2|SLCO3A1|ARL2BP|SLC39A14|SLC25A10|ARL2|SLC7A2|SLC2A3|SLC29A3|SLC39A4|SLC25A22|SLC22A15|SLC39A3|SLCO4A1|SLC35A2|SLC2A8|CTNS|SLC18A1|SLC2A6|SLC4A8|SLC25A4|SLC35B4|SLC20A1|SLC25A5|SLC35A3|SRI|SLC25A26|SLC26A11|SLC22A18|SLC8A3|SLC1A5|SLC29A4|SLC39A6	6541|682|65010|121260|8140|55117|9497|30061|60482|6522|6530|347734|801|4891|57153|55974|6543|6520|28232|23568|23516|1468|402|6542|6515|55315|55630|79751|55356|29985|28231|7355|29988|1497|6570|11182|9498|291|84912|6574|292|23443|6717|115286|284129|5002|6547|6510|222962|25800
DEGRADATION_OF_GLI1_BY_THE_PROTEASOME	21	60	4.0496	1.42326e-07	8.25872e-07	6.0831	PSME4|CUL1|NUMB|PSMD2|PSMD6|PSME3|SEM1|RBX1|PSMA1|PSMA4|PSMA3|RPS27A|PRKACB|PSMD10|PSMC2|PSMA5|PSMD1|PSMC6|UBA52|PSMB8|PSMD9	23198|8454|8650|5708|9861|10197|7979|9978|5682|5685|5684|6233|5567|5716|5701|5686|5707|5706|7311|5696|5715
SRP_DEPENDENT_COTRANSLATIONAL_PROTEIN_TARGETING_TO_MEMBRANE	30	113	3.0717	1.47253e-07	8.50649e-07	6.0702	RPS24|TRAM1|RPL17|SRP9|RPL13|RPLP0|RPL26L1|RPL14|RPL29|RPL34|SEC11A|RPL6|RPS7|SSR2|RPS29|RPS13|RPS27A|SRP19|RPL4|RPS27L|RPL13A|RPL39L|RPS14|RPL36AL|RPS15|RPS3A|DDOST|UBA52|RPS26|RPL22	6229|23471|6139|6726|6137|6175|51121|9045|6159|6164|23478|6128|6201|6746|6235|6207|6233|6728|6124|51065|23521|116832|6208|6166|6209|6189|1650|7311|6231|6146
RET_SIGNALING	17	40	4.9173	1.54252e-07	8.87121e-07	6.052	GAB2|RET|PIK3R1|DOK4|MAPK7|GRB10|PIK3CD|PRKACB|SHC1|GFRA2|PDLIM7|RAP1GAP|SRC|GFRA3|IRS2|PIK3R2|PRKCA	9846|5979|5295|55715|5598|2887|5293|5567|6464|2675|9260|5909|6714|2676|8660|5296|5578
NETRIN_1_SIGNALING	19	50	4.3967	1.61727e-07	9.25995e-07	6.0334	UNC5B|NTN1|RAC1|FYN|RGMB|SLIT1|UNC5A|SIAH2|ABLIM1|PTK2|PRKCQ|MAPK11|NCK1|SLIT2|TRIO|SRC|RGMA|PAK1|WASL	219699|9423|5879|2534|285704|6585|90249|6478|3983|5747|5588|5600|4690|9353|7204|6714|56963|5058|8976
RNA_POLYMERASE_II_TRANSCRIPTION_TERMINATION	22	66	3.8567	1.64886e-07	9.39925e-07	6.0269	SRSF1|SRSF7|SNRPF|ALYREF|THOC3|CSTF3|CPSF2|CHTOP|SRSF6|THOC5|CPSF1|ZNF473|WDR33|SRSF2|SNRPD3|FIP1L1|CPSF4|POLDIP3|CPSF3|SRSF3|NCBP2|PABPN1	6426|6432|6636|10189|84321|1479|53981|26097|6431|8563|29894|25888|55339|6427|6634|81608|10898|84271|51692|6428|22916|8106
DEGRADATION_OF_THE_EXTRACELLULAR_MATRIX	34	140	2.8099	1.76405e-07	9.96801e-07	6.0014	BSG|CTSB|COL4A5|LAMB3|HTRA1|TIMP2|ADAM8|ADAMTS9|MMP24|COL3A1|MMP11|COL6A3|COL7A1|ADAM9|COL12A1|MMP9|MMP1|FBN2|ADAM15|COL11A1|COL13A1|LAMA5|FBN1|COL5A2|COL5A1|MMP14|ADAM17|COL18A1|BMP1|ELN|COL1A1|NCSTN|DCN|TIMP1	682|1508|1287|3914|5654|7077|101|56999|10893|1281|4320|1293|1294|8754|1303|4318|4312|2201|8751|1301|1305|3911|2200|1290|1289|4323|6868|80781|649|2006|1277|23385|1634|7076
RHO_GTPASE_CYCLE	34	140	2.8099	1.76405e-07	9.96801e-07	6.0014	ARHGAP24|ARHGAP33|RAC2|TRIP10|ARHGAP22|ARHGEF7|CHN1|RAC1|ARHGEF35|ARHGAP21|ARHGEF17|STARD8|SYDE1|RHOT2|PREX1|RHOG|ARHGEF2|ARHGAP23|RHOC|ARHGDIA|RHOQ|TRIO|ARHGAP28|RAC3|FAM13B|ARHGAP19|ARHGEF3|ARHGEF19|PIK3R2|ARHGAP1|FGD1|TIAM2|DEPDC1B|ARAP3	83478|115703|5880|9322|58504|8874|1123|5879|445328|57584|9828|9754|85360|89941|57580|391|9181|57636|389|396|23433|7204|79822|5881|51306|84986|50650|128272|5296|392|2245|26230|55789|64411
NUCLEAR_EVENTS_KINASE_AND_TRANSCRIPTION_FACTOR_ACTIVATION	21	61	3.9832	1.85693e-07	1.04473e-06	5.981	CHD4|JUND|ID2|SH3GL3|MAPK7|MAPK1|CDK5R1|VGF|CDK5|LYL1|MAPK11|PPP2CB|TRIB1|ASCL1|DUSP6|RPS6KA2|DUSP3|FOSL1|FOSB|JUNB|ID3	1108|3727|3398|6457|5598|5594|8851|7425|1020|4066|5600|5516|10221|429|1848|6196|1845|8061|2354|3726|3399
POST_CHAPERONIN_TUBULIN_FOLDING_PATHWAY	13	23	6.5397	1.91172e-07	1.07089e-06	5.9703	TUBB6|TBCB|TUBB2A|TUBB3|ARL2|TUBA1C|TUBA3D|TUBB3|TUBA1A|TBCD|TUBAL3|TUBB2A|TUBB2B	84617|1155|7280|10381|402|84790|113457|10381|7846|6904|79861|7280|347733
PI3K_AKT_SIGNALING_IN_CANCER	28	102	3.1761	1.95384e-07	1.08977e-06	5.9627	MAPKAP1|FGFR4|RAC2|CDKN1B|KIT|TSC2|RAC1|FYN|EGFR|PIK3R1|IRS1|HBEGF|PIK3CD|RHOG|ERBB2|CDKN1A|FGF5|PDPK1|SRC|BAD|PDGFRB|IRS2|FOXO3|PIK3R2|GSK3B|FGFR3|PTEN|PDGFRA	79109|2264|5880|1027|3815|7249|5879|2534|1956|5295|3667|1839|5293|391|2064|1026|2250|5170|6714|572|5159|8660|2309|5296|2932|2261|5728|5156
RHO_GTPASES_ACTIVATE_WASPS_AND_WAVES	16	36	5.1423	1.96835e-07	1.09315e-06	5.9613	ARPC5|BAIAP2|RAC1|ABI2|MAPK1|WASF3|ARPC4|PTK2|CYFIP2|NCK1|NCKAP1|ABI1|ACTB|ACTR2|WASL|ACTG1	10092|10458|5879|10152|5594|10810|10093|5747|26999|4690|10787|10006|60|10097|8976|71
MET_PROMOTES_CELL_MOTILITY	17	41	4.7974	2.16584e-07	1.19664e-06	5.922	ITGB1|RAC1|LAMB3|LAMA2|COL3A1|DOCK7|ITGA3|PTK2|COL11A1|ITGA2|LAMA5|COL5A2|COL5A1|SRC|TNS3|COL1A1|CRK	3688|5879|3914|3908|1281|85440|3675|5747|1301|3673|3911|1290|1289|6714|64759|1277|1398
GAP_JUNCTION_TRAFFICKING_AND_REGULATION	19	51	4.3105	2.17319e-07	1.19664e-06	5.922	TUBB6|DAB2|GJA3|TUBB2A|TUBB3|TUBA1C|TUBA3D|TUBB3|CLTA|TUBA1A|GJB2|SRC|ACTB|TUBAL3|ACTG1|GJC2|TUBB2A|GJA1|TUBB2B	84617|1601|2700|7280|10381|84790|113457|10381|1211|7846|2706|6714|60|79861|71|57165|7280|2697|347733
PHASE_II_CONJUGATION_OF_COMPOUNDS	29	109	3.0783	2.25067e-07	1.23405e-06	5.9087	GSTM1|GSS|PAPSS1|GSTA4|ABHD14B|UGP2|SULT1A4|TPMT|SULT1A1|ABHD10|AKR1A1|MGST2|SLC35B2|GCLM|ESD|SULT1A3|MGST1|PODXL2|GSTM4|TPST1|UGDH|GSTO1|MTRR|BPNT1|GSTK1|GSTM2|MGST3|GSTT1|GSTT2	2944|2937|9061|2941|84836|7360|445329|7172|6817|55347|10327|4258|347734|2730|2098|6818|4257|50512|2948|8460|7358|9446|4552|10380|373156|2946|4259|2952|2953
ABC_FAMILY_PROTEINS_MEDIATED_TRANSPORT	28	103	3.1453	2.36563e-07	1.29161e-06	5.8889	PSME4|ABCC3|PSMD2|PSMD6|ABCB1|PSME3|SEM1|ABCC4|PEX19|ABCB6|EIF2S3|PSMA1|EIF2S2|PSMA4|PSMA3|RPS27A|PSMD10|PSMC2|ABCD1|PSMA5|PSMD1|ABCB9|EIF2S1|PSMC6|UBA52|ABCC5|PSMB8|PSMD9	23198|8714|5708|9861|5243|10197|7979|10257|5824|10058|1968|5682|8894|5685|5684|6233|5716|5701|215|5686|5707|23457|1965|5706|7311|10057|5696|5715
RHO_GTPASES_ACTIVATE_IQGAPS	15	32	5.4235	2.41915e-07	1.31529e-06	5.881	TUBB6|RAC1|CALM1|TUBB2A|TUBB3|TUBA1C|TUBA3D|TUBB3|TUBA1A|MEN1|ACTB|TUBAL3|ACTG1|TUBB2A|TUBB2B	84617|5879|801|7280|10381|84790|113457|10381|7846|4221|60|79861|71|7280|347733
PROTEIN_UBIQUITINATION	24	79	3.515	2.43528e-07	1.31851e-06	5.8799	UBA1|UBE2N|H2BC5|PEX2|HLA-A|RNF20|UBE2E3|UBE2G2|UBE2W|RNF144A|RPS27A|UBE2C|HLTF|USP9X|H2BC12|PEX2|RRAGA|UBE2H|UBA52|USP5|WAC|PCNA|UCHL3|RNF40	7317|7334|3017|5828|3105|56254|10477|7327|55284|9781|6233|11065|6596|8239|85236|5828|10670|7328|7311|8078|51322|5111|7347|9810
MUSCLE_CONTRACTION	43	205	2.4269	2.66601e-07	1.43742e-06	5.8424	VCL|FXYD6|TPM1|CALD1|ATP2A2|ANXA2|GUCY1A1|MYL6|WWTR1|AHCYL1|KCNIP3|CALM1|CACNB3|SLC8A2|SCN9A|TNNT1|ITGB5|ANXA6|NPR2|CACNA2D2|ATP1B3|TMOD1|ATP1A1|TPM3|MYL5|DMPK|KCNH2|ATP1B1|CACNG7|ACTG2|SCN2A|MYL12A|ORAI1|CORIN|ITPR3|PAK1|ACTA2|ANXA1|SRI|MYL6B|MYLK|SCN3B|SLC8A3	7414|53826|7168|800|488|302|2982|4637|25937|10768|30818|801|784|6543|6335|7138|3693|309|4882|9254|483|7111|476|7170|4636|1760|3757|481|59284|72|6326|10627|84876|10699|3710|5058|59|301|6717|140465|4638|55800|6547
G1_S_DNA_DAMAGE_CHECKPOINTS	22	68	3.7433	2.7029e-07	1.45127e-06	5.8383	PSME4|CDKN1B|COP1|PSMD2|PSMD6|PSME3|SEM1|PSMA1|PSMA4|PSMA3|RPS27A|CCNE1|PSMD10|CDKN1A|PSMC2|PSMA5|PSMD1|PCBP4|PSMC6|UBA52|PSMB8|PSMD9	23198|1027|64326|5708|9861|10197|7979|5682|5685|5684|6233|898|5716|1026|5701|5686|5707|57060|5706|7311|5696|5715
RUNX1_INTERACTS_WITH_CO_FACTORS_WHOSE_PRECISE_EFFECT_ON_RUNX1_TARGETS_IS_NOT_KNOWN	16	37	5.0033	2.8164e-07	1.50596e-06	5.8222	SMARCB1|SMARCD3|SMARCC1|RYBP|BMI1|RING1|AUTS2|SMARCE1|SMARCD1|ACTL6B|SMARCA2|CSNK2A2|ARID1A|SMARCC2|CBX2|SMARCA4	6598|6604|6599|23429|648|6015|26053|6605|6602|51412|6595|1459|8289|6601|84733|6597
CELL_JUNCTION_ORGANIZATION	26	92	3.2698	3.05825e-07	1.62855e-06	5.7882	ANG|ITGB1|PARD6A|NECTIN3|FLNC|LAMB3|PLEC|CDH2|PARVB|CLDN23|CD151|ITGA6|NECTIN2|CDH11|CLDN11|CLDN15|ANG|FERMT2|TESK1|JUP|ACTN1|ACTB|CDH13|MPP5|CADM1|ACTG1	283|3688|50855|25945|2318|3914|5339|1000|29780|137075|977|3655|5819|1009|5010|24146|283|10979|7016|3728|87|60|1012|64398|23705|71
HEDGEHOG_ON_STATE	25	86	3.3634	3.0811e-07	1.63399e-06	5.7867	PSME4|GLI3|NUMB|GAS1|PSMD2|PSMD6|PSME3|SEM1|RBX1|GPR161|SMO|PSMA1|PSMA4|PSMA3|RPS27A|PSMD10|PSMC2|PSMA5|PSMD1|PSMC6|UBA52|GAS8|CSNK1A1|PSMB8|PSMD9	23198|2737|8650|2619|5708|9861|10197|7979|9978|23432|6608|5682|5685|5684|6233|5716|5701|5686|5707|5706|7311|2622|1452|5696|5715
TRNA_PROCESSING	29	111	3.0228	3.2366e-07	1.70945e-06	5.7671	URM1|HSD17B10|C2orf49|NUP85|NUP133|NUP42|ADAT1|NUP35|RPPH1|TP53RK|CPSF1|RTRAF|NUP88|NUP37|PUS7|NDC1|THG1L|TRNT1|NUP54|NUP214|MTO1|NUP93|LCMT2|CPSF4|TSEN34|HSD17B10|TRMT11|SEH1L|TRMT1	81605|3028|79074|79902|55746|11097|23536|129401|85495|112858|29894|51637|4927|79023|54517|55706|54974|51095|53371|8021|25821|9688|9836|10898|79042|3028|60487|81929|55621
TCR_SIGNALING	31	124	2.8925	3.28401e-07	1.72744e-06	5.7626	PSME4|CUL1|UBE2N|PSMD2|PSMD6|PSME3|SEM1|PIK3R1|PLCG2|ENAH|PRKCQ|PSMA1|PSMA4|PSMA3|RPS27A|NCK1|PSMD10|RIPK2|PSMC2|NFKBIA|PSMA5|PSMD1|PDPK1|PSMC6|PAK1|PIK3R2|UBA52|EVL|PTEN|PSMB8|PSMD9	23198|8454|7334|5708|9861|10197|7979|5295|5336|55740|5588|5682|5685|5684|6233|4690|5716|8767|5701|4792|5686|5707|5170|5706|5058|5296|7311|51466|5728|5696|5715
REGULATION_OF_PTEN_STABILITY_AND_ACTIVITY	22	69	3.689	3.43584e-07	1.79999e-06	5.7447	PSME4|PSMD2|PSMD6|PSME3|SEM1|PSMA1|PSMA4|PSMA3|RPS27A|WWP2|PSMD10|PSMC2|STUB1|PSMA5|PSMD1|NEDD4|PSMC6|CSNK2A2|UBA52|PTEN|PSMB8|PSMD9	23198|5708|9861|10197|7979|5682|5685|5684|6233|11060|5716|5701|10273|5686|5707|4734|5706|1459|7311|5728|5696|5715
SIGNALING_BY_PDGF	20	58	3.9897	3.50069e-07	1.82657e-06	5.7384	COL4A5|PIK3R1|STAT6|COL3A1|COL6A3|STAT1|THBS2|PLAT|NCK1|COL5A2|COL5A1|STAT3|SRC|PDGFRB|NRAS|THBS4|PIK3R2|STAT5B|PDGFRA|CRK	1287|5295|6778|1281|1293|6772|7058|5327|4690|1290|1289|6774|6714|5159|4893|7060|5296|6777|5156|1398
COOPERATION_OF_PREFOLDIN_AND_TRIC_CCT_IN_ACTIN_AND_TUBULIN_FOLDING	15	33	5.2592	3.54367e-07	1.84157e-06	5.7348	TUBB6|PFDN5|TUBB2A|TUBB3|CCT8|TUBA1C|TUBA3D|TUBB3|TUBA1A|VBP1|ACTB|TUBAL3|PFDN1|TUBB2A|TUBB2B	84617|5204|7280|10381|10694|84790|113457|10381|7846|7411|60|79861|5201|7280|347733
METABOLISM_OF_NUCLEOTIDES	27	99	3.1555	3.61104e-07	1.86907e-06	5.7284	GART|PUDP|AK4|APRT|NUDT1|TXNRD1|ADK|NUDT5|CTPS2|NME4|RRM1|UCKL1|PAICS|PPAT|DGUOK|GUK1|IMPDH2|GLRX|TK1|AK1|GSR|AK2|NT5E|HPRT1|PNP|ADA|UPP1	2618|8226|205|353|4521|7296|132|11164|56474|4833|6240|54963|10606|5471|1716|2987|3615|2745|7083|203|2936|204|4907|3251|4860|100|7378
DNA_DAMAGE_RECOGNITION_IN_GG_NER	16	38	4.8717	3.9831e-07	2.04529e-06	5.6892	INO80E|TFPT|GPS1|RBX1|CETN2|ACTR5|COPS8|RAD23A|RPS27A|PARP1|COPS7B|ACTB|UBA52|XPC|YY1|PARP2	283899|29844|2873|9978|1069|79913|10920|5886|6233|142|64708|60|7311|7508|7528|10038
TRANSCRIPTIONAL_REGULATION_BY_THE_AP_2_TFAP2_FAMILY_OF_TRANSCRIPTION_FACTORS	16	38	4.8717	3.9831e-07	2.04529e-06	5.6892	HSPD1|KIT|APOE|EGFR|TFAP2A|VEGFA|SUMO1|TFAP2C|ERBB2|CDKN1A|CITED1|CITED4|KDM5B|YY1|TFAP2B|CITED2	3329|3815|348|1956|7020|7422|7341|7022|2064|1026|4435|163732|10765|7528|7021|10370
G_ALPHA_Z_SIGNALLING_EVENTS	18	48	4.3388	4.07564e-07	2.08453e-06	5.681	ADCY1|RGS19|RGS4|ADCY6|GNGT2|PRKCQ|GNB2|ADCY3|GNG4|PRKCD|RGS17|GNG12|GNAI3|GNAS|ADRA2A|RGS20|PRKCA|GNAS	107|10287|5999|112|2793|5588|2783|109|2786|5580|26575|55970|2773|2778|150|8601|5578|2778
MITOPHAGY	14	29	5.5856	4.26493e-07	2.17276e-06	5.663	ULK1|ATG12|TOMM40|PGAM5|TOMM20|RPS27A|SQSTM1|VDAC1|MTERF3|SRC|MAP1LC3A|MFN2|CSNK2A2|UBA52	8408|9140|10452|192111|9804|6233|8878|7416|51001|6714|84557|9927|1459|7311
RESPIRATORY_ELECTRON_TRANSPORT	27	100	3.1239	4.36477e-07	2.2149e-06	5.6546	NDUFS7|SDHA|NDUFAF4|NDUFA10|NDUFV1|NDUFS8|UQCRC1|CYC1|NDUFA13|COQ10A|SDHB|SDHD|SCO1|SURF1|NDUFV2|NDUFB2|NDUFA4|NDUFA8|NDUFA9|COX5A|NDUFB11|NDUFAF2|ETFB|NDUFB7|COQ10B|NDUFS5|UQCRFS1	374291|6389|29078|4705|4723|4728|7384|1537|51079|93058|6390|6392|6341|6834|4729|4708|4697|4702|4704|9377|54539|91942|2109|4713|80219|4725|7386
EUKARYOTIC_TRANSLATION_ELONGATION	26	94	3.2003	4.5431e-07	2.28822e-06	5.6405	RPS24|RPL17|EEF1D|RPL13|RPLP0|RPL26L1|RPL14|RPL29|RPL34|RPL6|RPS7|RPS29|RPS13|RPS27A|RPL4|EEF1G|RPS27L|RPL13A|RPL39L|RPS14|RPL36AL|RPS15|RPS3A|UBA52|RPS26|RPL22	6229|6139|1936|6137|6175|51121|9045|6159|6164|6128|6201|6235|6207|6233|6124|1937|51065|23521|116832|6208|6166|6209|6189|7311|6231|6146
METABOLISM_OF_POLYAMINES	20	59	3.9221	4.54462e-07	2.28822e-06	5.6405	PSME4|AMD1|SMOX|PSMD2|PSMD6|PSME3|SEM1|PSMA1|PSMA4|PSMA3|ODC1|PSMD10|PSMC2|PAOX|PSMA5|PSMD1|SAT1|PSMC6|PSMB8|PSMD9	23198|262|54498|5708|9861|10197|7979|5682|5685|5684|4953|5716|5701|196743|5686|5707|6303|5706|5696|5715
TRANSPORT_OF_CONNEXONS_TO_THE_PLASMA_MEMBRANE	12	21	6.6115	4.98421e-07	2.49983e-06	5.6021	TUBB6|TUBB2A|TUBB3|TUBA1C|TUBA3D|TUBB3|TUBA1A|GJB2|TUBAL3|TUBB2A|GJA1|TUBB2B	84617|7280|10381|84790|113457|10381|7846|2706|79861|7280|2697|347733
GLUCONEOGENESIS	15	34	5.1045	5.12003e-07	2.55804e-06	5.5921	ENO2|PGK1|G6PC3|SLC25A12|ENO3|SLC25A13|ALDOA|GAPDH|PGAM1|SLC25A10|GPI|GOT1|FBP1|ENO1|SLC25A1	2026|5230|92579|8604|2027|10165|226|2597|5223|1468|2821|2805|2203|2023|6576
ACTIVATION_OF_THE_MRNA_UPON_BINDING_OF_THE_CAP_BINDING_COMPLEX_AND_EIFS_AND_SUBSEQUENT_BINDING_TO_43S	20	60	3.8567	5.86616e-07	2.91954e-06	5.5347	RPS24|EIF3M|EIF3G|RPS7|RPS29|EIF2S3|RPS13|EIF2S2|RPS27A|EIF3J|EIF4A2|EIF3K|EIF4B|RPS27L|EIF2S1|RPS14|RPS15|RPS3A|RPS26|EIF3F	6229|10480|8666|6201|6235|1968|6207|8894|6233|8669|1974|27335|1975|51065|1965|6208|6209|6189|6231|8665
EPIGENETIC_REGULATION_OF_GENE_EXPRESSION	34	148	2.658	6.03944e-07	2.99427e-06	5.5237	TDG|H2BC5|CHD4|MBD3|POLR1C|POLR1D|H3-3B|SAP30|CCNH|MTA2|H3-3A|MNAT1|RBBP7|TAF1C|DDX21|H4C3|POLR1H|EZH2|BAZ1B|RRP8|SUZ12|H2BC12|ARID4B|H2AJ|PHF19|ACTB|POLR1F|POLR1B|TBP|SIN3A|GSK3B|ERCC3|GTF2H5|H2AX	6996|3017|1108|53615|9533|51082|3021|8819|902|9219|3020|4331|5931|9013|9188|8364|30834|2146|9031|23378|23512|85236|51742|55766|26147|60|221830|84172|6908|25942|2932|2071|404672|3014
FOXO_MEDIATED_TRANSCRIPTION	21	66	3.6814	6.47493e-07	3.19792e-06	5.4951	CDKN1B|ATXN3|GADD45A|DDIT3|SMAD4|CAV1|TXNIP|FBXO32|YWHAG|YWHAQ|SOD2|YWHAZ|CDKN1A|BTG1|NPY|PCBP4|FOXO3|BCL6|SIN3A|SMAD3|CITED2	1027|4287|1647|1649|4089|857|10628|114907|7532|10971|6648|7534|1026|694|4852|57060|2309|604|25942|4088|10370
AUF1_HNRNP_D0_BINDS_AND_DESTABILIZES_MRNA	19	55	3.997	6.60553e-07	3.25002e-06	5.4881	PSME4|HSPA8|PSMD2|PSMD6|PSME3|SEM1|PSMA1|PSMA4|PSMA3|RPS27A|PSMD10|PSMC2|PSMA5|PSMD1|PSMC6|HSPA1A|UBA52|PSMB8|PSMD9	23198|3312|5708|9861|10197|7979|5682|5685|5684|6233|5716|5701|5686|5707|5706|3303|7311|5696|5715
TRANS_GOLGI_NETWORK_VESICLE_BUDDING	22	72	3.5353	6.86875e-07	3.36673e-06	5.4728	SORT1|HSPA8|AP4B1|SNX5|YIPF6|AP1S2|BLOC1S6|PUM1|AP1M1|TPD52|SH3GL2|TFRC|CTSZ|CLTA|FTH1|SNX2|CPD|GNS|DNASE2|CLINT1|AP3S1|STX4	6272|3312|10717|27131|286451|8905|26258|9698|8907|7163|6456|7037|1522|1211|2495|6643|1362|2799|1777|9685|1176|6810
OPIOID_SIGNALLING	25	90	3.2139	6.92786e-07	3.37017e-06	5.4723	ADCY1|PRKAR1B|AHCYL1|PRKX|PLCB1|CALM1|ADCY6|PDE4B|GNGT2|MAPK1|CDK5|GNB2|ADCY3|PRKACB|PPP2CB|GNAO1|GNG4|KPNA2|PRKCD|GNG12|GNAI3|ITPR3|NBEA|PRKCA|PRKAR1A	107|5575|10768|5613|23236|801|112|5142|2793|5594|1020|2783|109|5567|5516|2775|2786|3838|5580|55970|2773|3710|26960|5578|5573
RAB_GEFS_EXCHANGE_GTP_FOR_GDP_ON_RABS	25	90	3.2139	6.92786e-07	3.37017e-06	5.4723	CCZ1B|DENND1A|RAB5A|ULK1|DENND5B|TRAPPC4|RIN1|RAB3IP|DENND2B|ALS2|RAB38|DENND5A|RAB5B|CCZ1|RAB7B|RAB3GAP1|SBF1|RAB7A|TRAPPC2|DENND2A|DENND6B|TRAPPC12|RAB31|RIN2|SBF2	221960|57706|5868|8408|160518|51399|9610|117177|6764|57679|23682|23258|5869|51622|338382|22930|6305|7879|6399|27147|414918|51112|11031|54453|81846
TRANSCRIPTION_COUPLED_NUCLEOTIDE_EXCISION_REPAIR_TC_NER	23	78	3.4117	7.05845e-07	3.42084e-06	5.4659	TCEA1|ERCC1|CCNH|GPS1|MNAT1|RBX1|ZNF830|AQR|PPIE|COPS8|RPS27A|COPS7B|XAB2|HMGN1|UBA52|POLE4|ELL|ERCC3|PCNA|GTF2H5|POLR2G|ISY1|RFC4	6917|2067|902|2873|4331|9978|91603|9716|10450|10920|6233|64708|56949|3150|7311|56655|8178|2071|5111|404672|5436|57461|5984
INSULIN_RECEPTOR_RECYCLING	13	26	5.7851	7.42173e-07	3.58348e-06	5.4457	TCIRG1|ATP6V1G2|ATP6V0A1|ATP6V1B1|ATP6V0C|ATP6V1F|ATP6V1E2|ATP6V0E1|ATP6V0E2|ATP6V0D1|ATP6V1G1|ATP6AP1|ATP6V0B	10312|534|535|525|527|9296|90423|8992|155066|9114|9550|537|533
CITRIC_ACID_CYCLE_TCA_CYCLE	12	22	6.311	8.05129e-07	3.873e-06	5.412	OGDH|SDHA|NNT|IDH3B|SDHB|SDHD|ME3|SUCLG2|SUCLG1|IDH2|IDH3G|DLST	4967|6389|23530|3420|6390|6392|10873|8801|8802|3418|3421|1743
COLLAGEN_BIOSYNTHESIS_AND_MODIFYING_ENZYMES	21	67	3.6265	8.18839e-07	3.92436e-06	5.4062	PLOD3|COL4A5|PLOD2|COL3A1|COL6A3|COL7A1|COL12A1|COL11A1|COL13A1|P4HA2|PCOLCE|P4HA1|P3H2|COL5A2|PCOLCE2|COL5A1|COL18A1|BMP1|CRTAP|COL1A1|SERPINH1	8985|1287|5352|1281|1293|1294|1303|1301|1305|8974|5118|5033|55214|1290|26577|1289|80781|649|10491|1277|871
RUNX1_REGULATES_TRANSCRIPTION_OF_GENES_INVOLVED_IN_DIFFERENTIATION_OF_HSCS	31	130	2.759	8.68242e-07	4.14578e-06	5.3824	PSME4|H2BC5|PSMD2|PSMD6|H3-3B|PSME3|SEM1|CCNH|H3-3A|MNAT1|YAP1|PSMA1|PSMA4|PSMA3|RPS27A|H4C3|GATA2|PSMD10|PSMC2|TCF3|H2BC12|PSMA5|PSMD1|H2AJ|GATA3|PSMC6|UBA52|H2AX|LMO1|PSMB8|PSMD9	23198|3017|5708|9861|3021|10197|7979|902|3020|4331|10413|5682|5685|5684|6233|8364|2624|5716|5701|6929|85236|5686|5707|55766|2625|5706|7311|3014|4004|5696|5715
DECTIN_1_MEDIATED_NONCANONICAL_NF_KB_SIGNALING	20	62	3.7323	9.61471e-07	4.57406e-06	5.3397	PSME4|CUL1|PSMD2|RELB|PSMD6|PSME3|SEM1|NFKB2|PSMA1|PSMA4|PSMA3|RPS27A|PSMD10|PSMC2|PSMA5|PSMD1|PSMC6|UBA52|PSMB8|PSMD9	23198|8454|5708|5971|9861|10197|7979|4791|5682|5685|5684|6233|5716|5701|5686|5707|5706|7311|5696|5715
FC_EPSILON_RECEPTOR_FCERI_SIGNALING	39	186	2.426	9.7534e-07	4.62304e-06	5.3351	PSME4|CUL1|UBE2N|PSMD2|GAB2|RAC1|FYN|PSMD6|AHCYL1|MAPK10|PSME3|SEM1|PIK3R1|CALM1|MAPK9|PLCG2|MAPK1|PRKCQ|PSMA1|PSMA4|PSMA3|RPS27A|PSMD10|SHC1|PSMC2|MAP3K1|NFKBIA|PSMA5|PSMD1|PDPK1|NRAS|PSMC6|ITPR3|PAK1|PIK3R2|JUN|UBA52|PSMB8|PSMD9	23198|8454|7334|5708|9846|5879|2534|9861|10768|5602|10197|7979|5295|801|5601|5336|5594|5588|5682|5685|5684|6233|5716|6464|5701|4214|4792|5686|5707|5170|4893|5706|3710|5058|5296|3725|7311|5696|5715
SENESCENCE_ASSOCIATED_SECRETORY_PHENOTYPE_SASP	28	111	2.9186	9.97975e-07	4.71306e-06	5.3267	CEBPB|CDKN1B|H2BC5|CDK6|ANAPC1|CXCL8|CDC26|H3-3B|CDC23|MAPK7|IL1A|H3-3A|MAPK1|CDC16|RPS27A|H4C3|CDKN1A|UBE2C|ANAPC11|CDKN2C|H2BC12|STAT3|H2AJ|RPS6KA2|JUN|UBA52|H2AX|CDK4	1051|1027|3017|1021|64682|3576|246184|3021|8697|5598|3552|3020|5594|8881|6233|8364|1026|11065|51529|1031|85236|6774|55766|6196|3725|7311|3014|1019
REGULATION_OF_TP53_ACTIVITY_THROUGH_PHOSPHORYLATION	25	92	3.1441	1.01958e-06	4.79757e-06	5.319	TAF15|RMI1|PIN1|NUAK1|EXO1|TP53RK|CDK5R1|CDK5|RHNO1|NBN|MAPK11|RPS27A|TOP3A|PIN1|AURKA|MRE11|TP53INP1|PRKAB2|CSNK2A2|TBP|TPX2|UBA52|RBBP8|AURKB|RFC4	8148|80010|5300|9891|9156|112858|8851|1020|83695|4683|5600|6233|7156|5300|6790|4361|94241|5565|1459|6908|22974|7311|5932|9212|5984
GLUTATHIONE_CONJUGATION	15	36	4.8209	1.02887e-06	4.82374e-06	5.3166	GSTM1|GSS|GSTA4|AKR1A1|MGST2|GCLM|ESD|MGST1|GSTM4|GSTO1|GSTK1|GSTM2|MGST3|GSTT1|GSTT2	2944|2937|2941|10327|4258|2730|2098|4257|2948|9446|373156|2946|4259|2952|2953
RNA_POLYMERASE_III_TRANSCRIPTION	16	41	4.5152	1.05671e-06	4.93638e-06	5.3066	SSB|POLR1C|POLR1D|SNAPC4|GTF3C2|GTF3C1|POLR3A|SNAPC1|GTF3C3|ZNF143|GTF3C6|NFIX|NFIB|POLR3C|TBP|POLR3G	6741|9533|51082|6621|2976|2975|11128|6617|9330|7702|112495|4784|4781|10623|6908|10622
G_ALPHA_Q_SIGNALLING_EVENTS	43	216	2.3033	1.08925e-06	5.07012e-06	5.295	RGS5|MGLL|RGS19|PROK2|F2RL1|LPAR1|EGFR|PIK3R1|PLCB1|RGS4|MAPK7|HBEGF|ADRA1B|LPAR3|GNGT2|MAPK1|NTSR1|HCRT|PRKCQ|GNB2|RGS2|P2RY11|EDNRA|GNG4|PRKCD|NPFFR2|DGKB|F2R|GNAQ|RGS17|TRIO|RPS6KA2|NMB|GNG12|NRAS|ITPR3|PIK3R2|ANXA1|PRKCA|HTR2B|NMU|PTGER1|GNA11	8490|11343|10287|60675|2150|1902|1956|5295|23236|5999|5598|1839|147|23566|2793|5594|4923|3060|5588|2783|5997|5032|1909|2786|5580|10886|1607|2149|2776|26575|7204|6196|4828|55970|4893|3710|5296|301|5578|3357|10874|5731|2767
INTERLEUKIN_12_FAMILY_SIGNALING	19	57	3.8567	1.10809e-06	5.13933e-06	5.2891	BOLA2|HSPA9|AIP|MSN|ANXA2|RPLP0|JAK1|STAT1|MTAP|RALA|SOD2|IL10|IL12A|IL27RA|CAPZA1|GSTO1|STAT3|TALDO1|HNRNPDL	552900|3313|9049|4478|302|6175|3716|6772|4507|5898|6648|3586|3592|9466|829|9446|6774|6888|9987
SYNDECAN_INTERACTIONS	13	27	5.5708	1.12007e-06	5.17633e-06	5.286	ITGB1|TRAPPC4|TNC|COL3A1|ITGA6|ITGB5|SDC4|ITGA2|COL5A2|COL5A1|ACTN1|PRKCA|COL1A1	3688|51399|3371|1281|3655|3693|6385|3673|1290|1289|87|5578|1277
ANTIGEN_PROCESSING_CROSS_PRESENTATION	26	99	3.0386	1.16213e-06	5.35161e-06	5.2715	PSME4|PSMD2|PSMD6|HLA-E|PSME3|SEM1|HLA-A|ITGB5|TAPBP|TAP2|PSMA1|PSMA4|PSMA3|RPS27A|PSMD10|PSMC2|MYD88|PSMA5|PSMD1|HLA-B|PSMC6|UBA52|PSMB8|TAP1|STX4|PSMD9	23198|5708|9861|3133|10197|7979|3105|3693|6892|6891|5682|5685|5684|6233|5716|5701|4615|5686|5707|3106|5706|7311|5696|6890|6810|5715
CYTOSOLIC_SENSORS_OF_PATHOGEN_ASSOCIATED_DNA	20	63	3.6731	1.22128e-06	5.60402e-06	5.2515	XRCC6|POLR1C|POLR1D|STAT6|NFKB2|TRIM56|POLR3A|LRRFIP1|STING1|RPS27A|IFI16|NKIRAS1|NFKBIA|MYD88|MRE11|RIPK1|POLR3C|POLR3G|UBA52|NKIRAS2	2547|9533|51082|6778|4791|81844|11128|9208|340061|6233|3428|28512|4792|4615|4361|8737|10623|10622|7311|28511
RNA_POLYMERASE_II_TRANSCRIBES_SNRNA_GENES	23	81	3.2854	1.31765e-06	6.02487e-06	5.2201	NABP2|CDK9|ELL2|CCNK|SSU72|GTF2E2|SUPT4H1|SNAPC4|INTS1|ICE2|INTS10|SNAPC1|ZNF143|NABP1|INTS5|GTF2B|NCBP2|TBP|INTS13|INTS9|ELL|SUPT5H|POLR2G	79035|1025|22936|8812|29101|2961|6827|6621|26173|79664|55174|6617|7702|64859|80789|2959|22916|6908|55726|55756|8178|6829|5436
SMAD2_SMAD3_SMAD4_HETEROTRIMER_REGULATES_TRANSCRIPTION	14	32	5.062	1.33337e-06	6.03279e-06	5.2195	CDK9|SERPINE1|CCNK|SMAD4|WWTR1|TGIF2|CCNC|TGIF1|RPS27A|MEN1|UBA52|E2F5|SMAD3|JUNB	1025|5054|8812|4089|25937|60436|892|7050|6233|4221|7311|1875|4088|3726
PERK_REGULATES_GENE_EXPRESSION	14	32	5.062	1.33337e-06	6.03279e-06	5.2195	CEBPB|DDIT3|CCL2|EXOSC1|CXCL8|EXOSC2|EIF2S3|EIF2S2|HERPUD1|EIF2S1|EXOSC6|EXOSC7|DCP2|EXOSC4	1051|1649|6347|51013|3576|23404|1968|8894|9709|1965|118460|23016|167227|54512
SEALING_OF_THE_NUCLEAR_ENVELOPE_NE_BY_ESCRT_III	14	32	5.062	1.33337e-06	6.03279e-06	5.2195	CHMP4A|TUBB6|TUBB2A|TUBB3|TUBA1C|TUBA3D|TUBB3|SPAST|CHMP6|TUBA1A|TUBAL3|CHMP2B|TUBB2A|TUBB2B	29082|84617|7280|10381|84790|113457|10381|6683|79643|7846|79861|25978|7280|347733
INTERACTIONS_OF_VPR_WITH_HOST_CELLULAR_PROTEINS	15	37	4.6906	1.43296e-06	6.4004e-06	5.1938	KPNA1|NUP85|NUP133|NUP42|NUP35|NUP88|NUP37|NDC1|NUP54|NUP214|NUP93|SLC25A4|SLC25A5|SEH1L|HMGA1	3836|79902|55746|11097|129401|4927|79023|55706|53371|8021|9688|291|292|81929|3159
ACTIVATION_OF_GENE_EXPRESSION_BY_SREBF_SREBP	16	42	4.4077	1.4344e-06	6.4004e-06	5.1938	NCOA1|SMARCD3|GGPS1|PMVK|ACACB|FDFT1|SQLE|DHCR7|TM7SF2|ELOVL6|HELZ2|SC5D|LSS|HMGCR|FDPS|RXRA	8648|6604|9453|10654|32|2222|6713|1717|7108|79071|85441|6309|4047|3156|2224|6256
DEACTIVATION_OF_THE_BETA_CATENIN_TRANSACTIVATING_COMPLEX	16	42	4.4077	1.4344e-06	6.4004e-06	5.1938	CHD8|SOX7|LEF1|SOX4|ASH2L|RPS27A|YWHAZ|SOX9|TLE1|MEN1|SOX2|TLE4|PYGO2|UBA52|TLE2|TLE3	57680|83595|51176|6659|9070|6233|7534|6662|7088|4221|6657|7091|90780|7311|7089|7090
EPHB_MEDIATED_FORWARD_SIGNALING	16	42	4.4077	1.4344e-06	6.4004e-06	5.1938	ARPC5|RAC1|FYN|EPHB4|YES1|ARPC4|EFNB3|PTK2|GRIN1|EFNB1|SRC|ACTB|ACTR2|PAK1|WASL|ACTG1	10092|5879|2534|2050|7525|10093|1949|5747|2902|1947|6714|60|10097|5058|8976|71
INTERFERON_ALPHA_BETA_SIGNALING	21	70	3.4711	1.61134e-06	7.1652e-06	5.1448	STAT2|IRF8|HLA-E|IFITM2|JAK1|GBP2|IRF9|IFIT1|ISG15|HLA-A|STAT1|IFIT2|ADAR|PTPN1|IFI6|HLA-B|IRF4|IRF1|ISG20|IFITM3|PSMB8	6773|3394|3133|10581|3716|2634|10379|3434|9636|3105|6772|3433|103|5770|2537|3106|3662|3659|3669|10410|5696
FORMATION_OF_TC_NER_PRE_INCISION_COMPLEX	18	53	3.9295	1.62212e-06	7.18843e-06	5.1434	TCEA1|CCNH|GPS1|MNAT1|RBX1|ZNF830|AQR|PPIE|COPS8|RPS27A|COPS7B|XAB2|HMGN1|UBA52|ERCC3|GTF2H5|POLR2G|ISY1	6917|902|2873|4331|9978|91603|9716|10450|10920|6233|64708|56949|3150|7311|2071|404672|5436|57461
NOTCH1_INTRACELLULAR_DOMAIN_REGULATES_TRANSCRIPTION	17	48	4.0978	1.80039e-06	7.95122e-06	5.0996	CUL1|HDAC6|NCOR1|HES1|CCNC|FBXW7|RBX1|MAMLD1|HEY2|RPS27A|TLE1|HIF1A|TLE4|NBEA|UBA52|TLE2|TLE3	8454|10013|9611|3280|892|55294|9978|10046|23493|6233|7088|3091|7091|26960|7311|7089|7090
NON_INTEGRIN_MEMBRANE_ECM_INTERACTIONS	19	59	3.726	1.81603e-06	7.99299e-06	5.0973	ITGB1|COL4A5|LAMB3|TRAPPC4|LAMA2|TNC|DAG1|COL3A1|ITGA6|ITGB5|SDC4|COL11A1|ITGA2|LAMA5|COL5A2|COL5A1|ACTN1|PRKCA|COL1A1	3688|1287|3914|51399|3908|3371|1605|1281|3655|3693|6385|1301|3673|3911|1290|1289|87|5578|1277
SIGNALING_BY_SCF_KIT	16	43	4.3052	1.92957e-06	8.40695e-06	5.0754	KIT|GAB2|RAC1|FYN|PIK3R1|YES1|STAT1|GRB10|MMP9|STAT3|SRC|NRAS|PIK3R2|SH2B3|PRKCA|STAT5B	3815|9846|5879|2534|5295|7525|6772|2887|4318|6774|6714|4893|5296|10019|5578|6777
FORMATION_OF_INCISION_COMPLEX_IN_GG_NER	16	43	4.3052	1.92957e-06	8.40695e-06	5.0754	UBE2N|ERCC1|PIAS1|CCNH|MNAT1|RBX1|CETN2|SUMO1|RAD23A|RPS27A|PARP1|UBA52|XPC|ERCC3|GTF2H5|PARP2	7334|2067|8554|902|4331|9978|1069|7341|5886|6233|142|7311|7508|2071|404672|10038
CARBOXYTERMINAL_POST_TRANSLATIONAL_MODIFICATIONS_OF_TUBULIN	16	43	4.3052	1.92957e-06	8.40695e-06	5.0754	TUBB6|TTLL12|AGBL5|TPGS2|TUBB2A|TUBB3|NICN1|TUBA1C|TTLL4|TUBA3D|TUBB3|TUBA1A|TUBAL3|TUBB2A|TUBB2B|LRRC49	84617|23170|60509|25941|7280|10381|84276|84790|9654|113457|10381|7846|79861|7280|347733|54839
RUNX2_REGULATES_OSTEOBLAST_DIFFERENTIATION	12	24	5.7851	1.95454e-06	8.48717e-06	5.0712	GLI3|HDAC6|RUNX2|HES1|WWTR1|SATB2|YES1|HEY2|MAPK1|YAP1|SRC|COL1A1	2737|10013|860|3280|25937|23314|7525|23493|5594|10413|6714|1277
UCH_PROTEINASES	26	102	2.9493	1.97722e-06	8.55695e-06	5.0677	PSME4|PSMD2|INO80E|PSMD6|OGT|PSME3|SEM1|TFPT|ACTR5|PSMA1|PSMA4|PSMA3|RPS27A|PSMD10|PSMC2|HCFC1|PSMA5|PSMD1|TGFBR2|ACTB|PSMC6|UBA52|YY1|UCHL3|PSMB8|PSMD9	23198|5708|283899|9861|8473|10197|7979|29844|79913|5682|5685|5684|6233|5716|5701|3054|5686|5707|7048|60|5706|7311|7528|7347|5696|5715
SUMOYLATION_OF_CHROMATIN_ORGANIZATION_PROTEINS	21	71	3.4222	2.00173e-06	8.63413e-06	5.0638	BMI1|NUP85|NUP133|RING1|NUP42|PIAS1|SATB2|NUP35|SUMO1|NUP88|H4C3|NUP37|ZBED1|NDC1|NUP54|NUP214|SUZ12|NUP93|CBX2|SEH1L|CBX5	648|79902|55746|6015|11097|8554|23314|129401|7341|4927|8364|79023|9189|55706|53371|8021|23512|9688|84733|81929|23468
G_PROTEIN_MEDIATED_EVENTS	18	54	3.8567	2.09552e-06	8.97881e-06	5.0468	ADCY1|PRKAR1B|AHCYL1|PRKX|PLCB1|CALM1|ADCY6|MAPK1|ADCY3|PRKACB|GNAO1|KPNA2|PRKCD|GNAI3|ITPR3|NBEA|PRKCA|PRKAR1A	107|5575|10768|5613|23236|801|112|5594|109|5567|2775|3838|5580|2773|3710|26960|5578|5573
SIGNALING_BY_PTK6	18	54	3.8567	2.09552e-06	8.97881e-06	5.0468	CDKN1B|RAC1|EGFR|GPNMB|HBEGF|ELMO1|RPS27A|CCNE1|ERBB2|PTPN1|HIF1A|STAT3|CCND1|NRAS|KHDRBS3|UBA52|CRK|CDK4	1027|5879|1956|10457|1839|9844|6233|898|2064|5770|3091|6774|595|4893|10656|7311|1398|1019
MITOTIC_PROPHASE	32	143	2.5891	2.16873e-06	9.26182e-06	5.0333	H2BC5|LPIN2|CDK1|NUP85|H3-3B|NUP133|NCAPD3|NUP42|H3-3A|NUP35|MAPK1|VRK1|LMNA|TMPO|NUP88|H4C3|NUP37|NUMA1|PPP2CB|NDC1|NUP54|NUP214|H2BC12|PLK1|NUP93|H2AJ|RAB2A|LPIN1|LEMD3|PRKCA|SEH1L|H2AX	3017|9663|983|79902|3021|55746|23310|11097|3020|129401|5594|7443|4000|7112|4927|8364|79023|4926|5516|55706|53371|8021|85236|5347|9688|55766|5862|23175|23592|5578|81929|3014
NONSENSE_MEDIATED_DECAY_NMD	28	116	2.7928	2.27683e-06	9.69149e-06	5.0136	RPS24|RPL17|RPL13|RPLP0|RPL26L1|RPL14|RPL29|RPL34|RPL6|RPS7|SMG9|RPS29|RPS13|PPP2R2A|RPS27A|RPL4|RPS27L|NCBP2|RPL13A|RPL39L|RPS14|RPL36AL|RPS15|RPS3A|UBA52|RPS26|RPL22|GSPT2	6229|6139|6137|6175|51121|9045|6159|6164|6128|6201|56006|6235|6207|5520|6233|6124|51065|22916|23521|116832|6208|6166|6209|6189|7311|6231|6146|23708
TRANSCRIPTIONAL_REGULATION_OF_WHITE_ADIPOCYTE_DIFFERENTIATION	23	84	3.168	2.3837e-06	1.01131e-05	4.9951	CEBPB|NCOA1|NCOR1|MED8|SMARCD3|PPARG|EBF1|MED30|MED4|CCNC|MED22|MED16|NCOA3|CDK19|CEBPD|MED10|HELZ2|MED22|RXRA|MED6|CDK4|NR2F2|FAM120B	1051|8648|9611|112950|6604|5468|1879|90390|29079|892|6837|10025|8202|23097|1052|84246|85441|6837|6256|10001|1019|7026|84498
NUCLEOTIDE_BINDING_DOMAIN_LEUCINE_RICH_REPEAT_CONTAINING_RECEPTOR_NLR_SIGNALING_PATHWAYS	18	55	3.7866	2.69048e-06	1.12669e-05	4.9482	UBE2N|NLRP3|TXNIP|NFKB2|PANX1|BIRC3|CARD9|BCL2|CASP2|TNFAIP3|MAPK11|RPS27A|CASP4|IRAK2|IRAK1|RIPK2|BIRC2|UBA52	7334|114548|10628|4791|24145|330|64170|596|835|7128|5600|6233|837|3656|3654|8767|329|7311
TRANSCRIPTIONAL_ACTIVATION_OF_MITOCHONDRIAL_BIOGENESIS	18	55	3.7866	2.69048e-06	1.12669e-05	4.9482	NCOA1|NCOR1|SMARCD3|TFAM|SSBP1|CALM1|POLRMT|GLUD1|TFB1M|SOD2|ACSS2|HCFC1|IDH2|PPARGC1B|HELZ2|RXRA|PPRC1|GABPB1	8648|9611|6604|7019|6742|801|5442|2746|51106|6648|55902|3054|3418|133522|85441|6256|23082|2553
DEGRADATION_OF_AXIN	18	55	3.7866	2.69048e-06	1.12669e-05	4.9482	PSME4|PSMD2|PSMD6|PSME3|SEM1|PSMA1|PSMA4|PSMA3|AXIN1|RPS27A|PSMD10|PSMC2|PSMA5|PSMD1|PSMC6|UBA52|PSMB8|PSMD9	23198|5708|9861|10197|7979|5682|5685|5684|8312|6233|5716|5701|5686|5707|5706|7311|5696|5715
REGULATION_OF_RUNX3_EXPRESSION_AND_ACTIVITY	18	55	3.7866	2.69048e-06	1.12669e-05	4.9482	PSMD2|PSMD6|RUNX3|PSME3|SEM1|PSMA1|PSMA4|PSMA3|RPS27A|PSMD10|PSMC2|PSMA5|PSMD1|SRC|PSMC6|UBA52|PSMB8|PSMD9	5708|9861|864|10197|7979|5682|5685|5684|6233|5716|5701|5686|5707|6714|5706|7311|5696|5715
SIGNALING_BY_ERBB2	17	50	3.9339	3.07003e-06	1.27737e-05	4.8937	FYN|EGFR|PIK3R1|HBEGF|YES1|DIAPH1|HSP90AA1|RPS27A|ERBB2|SHC1|PRKCD|STUB1|SRC|MATK|NRAS|UBA52|PRKCA	2534|1956|5295|1839|7525|1729|3320|6233|2064|6464|5580|10273|6714|4145|4893|7311|5578
SIGNALING_BY_EGFR	17	50	3.9339	3.07003e-06	1.27737e-05	4.8937	ARHGEF7|EGFR|SH3GL3|PIK3R1|HBEGF|LRIG1|SH3GL2|SH3KBP1|RPS27A|SHC1|ADAM17|SRC|NRAS|PTPRK|EPN1|UBA52|SPRY2	8874|1956|6457|5295|1839|26018|6456|30011|6233|6464|6868|6714|4893|5796|29924|7311|10253
DNA_DOUBLE_STRAND_BREAK_REPAIR	35	166	2.4395	3.30341e-06	1.37007e-05	4.8633	UBE2N|EYA3|H2BC5|XRCC6|RAD51C|XRCC3|RMI1|RNF4|ERCC1|PIAS4|EXO1|SUMO1|RAD51B|RHNO1|FEN1|NBN|RPS27A|H4C3|TOP3A|KPNA2|BAZ1B|PARP1|EYA2|UIMC1|H2BC12|MRE11|EYA1|UBA52|RBBP8|POLE4|PCNA|H2AX|RFC4|PARP2|POLM	7334|2140|3017|2547|5889|7517|80010|6047|2067|51588|9156|7341|5890|83695|2237|4683|6233|8364|7156|3838|9031|142|2139|51720|85236|4361|2138|7311|5932|56655|5111|3014|5984|10038|27434
GOLGI_ASSOCIATED_VESICLE_BIOGENESIS	18	56	3.719	3.43397e-06	1.41967e-05	4.8478	SORT1|HSPA8|AP4B1|SNX5|YIPF6|AP1S2|BLOC1S6|PUM1|AP1M1|TPD52|SH3GL2|TFRC|CLTA|FTH1|SNX2|CPD|CLINT1|AP3S1	6272|3312|10717|27131|286451|8905|26258|9698|8907|7163|6456|7037|1211|2495|6643|1362|9685|1176
MET_ACTIVATES_PTK2_SIGNALING	13	30	5.0137	3.47693e-06	1.43285e-05	4.8438	ITGB1|LAMB3|LAMA2|COL3A1|ITGA3|PTK2|COL11A1|ITGA2|LAMA5|COL5A2|COL5A1|SRC|COL1A1	3688|3914|3908|1281|3675|5747|1301|3673|3911|1290|1289|6714|1277
OXIDATIVE_STRESS_INDUCED_SENESCENCE	29	126	2.663	3.74155e-06	1.5336e-05	4.8143	H2BC5|CDK6|BMI1|H3-3B|MAPKAPK3|MAPK10|RING1|MAPK9|H3-3A|RBBP7|MAPK1|MAP2K3|MAPK11|RPS27A|H4C3|E2F3|EZH2|MAP4K4|CDKN2C|SUZ12|H2BC12|H2AJ|E2F2|JUN|UBA52|MOV10|CBX2|H2AX|CDK4	3017|1021|648|3021|7867|5602|6015|5601|3020|5931|5594|5606|5600|6233|8364|1871|2146|9448|1031|23512|85236|55766|1870|3725|7311|4343|84733|3014|1019
COPII_MEDIATED_VESICLE_TRANSPORT	20	68	3.403	3.75697e-06	1.5336e-05	4.8143	SEC22C|PPP6C|CSNK1D|TFG|TRAPPC4|BET1|SCFD1|COL7A1|SEC16A|SEC23A|MCFD2|CTSC|ANKRD28|CNIH1|TMED10|CTSZ|CNIH3|SAR1B|TRAPPC2|SEC22A	9117|5537|1453|10342|51399|10282|23256|1294|9919|10484|90411|1075|23243|10175|10972|1522|149111|51128|6399|26984
REGULATION_OF_RAS_BY_GAPS	20	68	3.403	3.75697e-06	1.5336e-05	4.8143	PSME4|PSMD2|PSMD6|PSME3|SEM1|RBX1|PSMA1|PSMA4|PSMA3|RPS27A|PSMD10|PSMC2|PSMA5|PSMD1|SPRED1|NRAS|PSMC6|UBA52|PSMB8|PSMD9	23198|5708|9861|10197|7979|9978|5682|5685|5684|6233|5716|5701|5686|5707|161742|4893|5706|7311|5696|5715
STABILIZATION_OF_P53	18	57	3.6537	4.35794e-06	1.77333e-05	4.7512	PSME4|COP1|PSMD2|PSMD6|PSME3|SEM1|PSMA1|PSMA4|PSMA3|RPS27A|PSMD10|PSMC2|PSMA5|PSMD1|PSMC6|UBA52|PSMB8|PSMD9	23198|64326|5708|9861|10197|7979|5682|5685|5684|6233|5716|5701|5686|5707|5706|7311|5696|5715
DOWNSTREAM_SIGNALING_EVENTS_OF_B_CELL_RECEPTOR_BCR	22	81	3.1425	4.41903e-06	1.79255e-05	4.7465	PSME4|CUL1|FKBP1A|PSMD2|PSMD6|PSME3|SEM1|CALM1|PSMA1|PSMA4|PSMA3|RPS27A|PSMD10|PSMC2|NFKBIA|PSMA5|PSMD1|NRAS|PSMC6|UBA52|PSMB8|PSMD9	23198|8454|2280|5708|9861|10197|7979|801|5682|5685|5684|6233|5716|5701|4792|5686|5707|4893|5706|7311|5696|5715
INTERLEUKIN_10_SIGNALING	16	46	4.0244	4.46707e-06	1.80637e-05	4.7432	IL1B|CCL2|CXCL8|JAK1|PTGS2|IL1A|CSF3|CXCL1|IL10|IL12A|IL10RA|CXCL2|TNFRSF1A|IL18|STAT3|TIMP1	3553|6347|3576|3716|5743|3552|1440|2919|3586|3592|3587|2920|7132|3606|6774|7076
DISASSEMBLY_OF_THE_DESTRUCTION_COMPLEX_AND_RECRUITMENT_OF_AXIN_TO_THE_MEMBRANE	13	31	4.852	4.92107e-06	1.9776e-05	4.7039	PPP2R5C|LRP5|CAV1|DVL3|PPP2R5B|AXIN1|PPP2CB|DVL1|FZD2|PPP2R5A|GSK3B|CSNK1A1|FRAT2	5527|4041|857|1857|5526|8312|5516|1855|2535|5525|2932|1452|23401
RUNX2_REGULATES_BONE_DEVELOPMENT	13	31	4.852	4.92107e-06	1.9776e-05	4.7039	GLI3|HDAC6|RUNX2|HES1|SMAD4|WWTR1|SATB2|YES1|HEY2|MAPK1|YAP1|SRC|COL1A1	2737|10013|860|3280|4089|25937|23314|7525|23493|5594|10413|6714|1277
DCC_MEDIATED_ATTRACTIVE_SIGNALING	9	14	7.438	5.15651e-06	2.0658e-05	4.6849	NTN1|RAC1|FYN|ABLIM1|PTK2|NCK1|TRIO|SRC|WASL	9423|5879|2534|3983|5747|4690|7204|6714|8976
CELL_DEATH_SIGNALLING_VIA_NRAGE_NRIF_AND_NADE	21	76	3.197	5.57788e-06	2.22085e-05	4.6535	MAGED1|ARHGEF7|RAC1|ARHGEF35|ARHGEF17|APH1A|CASP2|PREX1|RPS27A|PSEN2|ARHGEF2|SQSTM1|TRIO|BAD|AATF|ARHGEF3|ARHGEF19|UBA52|FGD1|TIAM2|NCSTN	9500|8874|5879|445328|9828|51107|835|57580|6233|5664|9181|8878|7204|572|26574|50650|128272|7311|2245|26230|23385
ECM_PROTEOGLYCANS	21	76	3.197	5.57788e-06	2.22085e-05	4.6535	ITGB1|COL4A5|BGN|SERPINE1|TGFB3|LAMA2|TNC|DAG1|COL3A1|COL6A3|LUM|ITGB5|ITGA2|LAMA5|COL5A2|ITGAX|COL5A1|SPARC|VCAN|COL1A1|DCN	3688|1287|633|5054|7043|3908|3371|1605|1281|1293|4060|3693|3673|3911|1290|3687|1289|6678|1462|1277|1634
FCGAMMA_RECEPTOR_FCGR_DEPENDENT_PHAGOCYTOSIS	31	143	2.5082	5.74054e-06	2.27861e-05	4.6423	ARPC5|BAIAP2|RAC1|FYN|AHCYL1|PIK3R1|MYO5A|ABI2|YES1|PLCG2|MAPK1|WASF3|ARPC4|PTK2|ELMO1|HSP90AA1|CYFIP2|NCK1|NCKAP1|PRKCD|ABI1|SRC|ACTB|ACTR2|ITPR3|PAK1|PLD3|WASL|PIK3R2|ACTG1|CRK	10092|10458|5879|2534|10768|5295|4644|10152|7525|5336|5594|10810|10093|5747|9844|3320|26999|4690|10787|5580|10006|6714|60|10097|3710|5058|23646|8976|5296|71|1398
INTERLEUKIN_12_SIGNALING	16	47	3.9388	5.81837e-06	2.30244e-05	4.6378	BOLA2|HSPA9|AIP|MSN|ANXA2|RPLP0|JAK1|MTAP|RALA|SOD2|IL10|IL12A|CAPZA1|GSTO1|TALDO1|HNRNPDL	552900|3313|9049|4478|302|6175|3716|4507|5898|6648|3586|3592|829|9446|6888|9987
GLYCOGEN_METABOLISM	12	27	5.1423	6.34749e-06	2.50416e-05	4.6013	UGP2|GYG1|CALM1|PGM1|PYGL|RPS27A|GYG2|PHKA1|PGM2|GBE1|UBA52|PPP1R3C	7360|2992|801|5236|5836|6233|8908|5255|55276|2632|7311|5507
TRNA_PROCESSING_IN_THE_NUCLEUS	18	59	3.5299	6.90479e-06	2.71574e-05	4.5661	C2orf49|NUP85|NUP133|NUP42|NUP35|RPPH1|CPSF1|RTRAF|NUP88|NUP37|NDC1|TRNT1|NUP54|NUP214|NUP93|CPSF4|TSEN34|SEH1L	79074|79902|55746|11097|129401|85495|29894|51637|4927|79023|55706|51095|53371|8021|9688|10898|79042|81929
INTERLEUKIN_17_SIGNALING	20	71	3.2592	6.99427e-06	2.7426e-05	4.5618	CUL1|UBE2N|MAP2K1|MAPKAPK3|MAPK10|MAPK7|MAPK9|MAPK1|MAP2K3|MAPK11|RPS27A|IRAK2|PPP2CB|IRAK1|RIPK2|DUSP6|RPS6KA2|JUN|UBA52|DUSP3	8454|7334|5604|7867|5602|5598|5601|5594|5606|5600|6233|3656|5516|3654|8767|1848|6196|3725|7311|1845
DUAL_INCISION_IN_TC_NER	19	65	3.3821	7.05486e-06	2.758e-05	4.5594	TCEA1|ERCC1|CCNH|MNAT1|RBX1|ZNF830|AQR|PPIE|RPS27A|XAB2|HMGN1|UBA52|POLE4|ERCC3|PCNA|GTF2H5|POLR2G|ISY1|RFC4	6917|2067|902|4331|9978|91603|9716|10450|6233|56949|3150|7311|56655|2071|5111|404672|5436|57461|5984
DOWNREGULATION_OF_SMAD2_3_SMAD4_TRANSCRIPTIONAL_ACTIVITY	11	23	5.5336	7.7876e-06	3.03529e-05	4.5178	NCOR1|TRIM33|SMAD4|TGIF2|NEDD4L|TGIF1|RPS27A|PARP1|USP9X|UBA52|SMAD3	9611|51592|4089|60436|23327|7050|6233|142|8239|7311|4088
ONCOGENIC_MAPK_SIGNALING	20	72	3.2139	8.5353e-06	3.31672e-05	4.4793	AGGF1|VCL|PAPSS1|MAP2K1|CALM1|APBB1IP|MAPK1|LMNA|TRAK1|SND1|MPRIP|ZC3HAV1|TRIM24|CLCN6|ATG7|SRC|ACTB|SPRED1|NRAS|ACTG1	55109|7414|9061|5604|801|54518|5594|4000|22906|27044|23164|56829|8805|1185|10533|6714|60|161742|4893|71
EPHRIN_SIGNALING	10	19	6.0896	8.85371e-06	3.41991e-05	4.466	ARHGEF7|SDCBP|RAC1|FYN|EPHB4|EFNB3|EFNB1|MYL12A|SRC|PAK1	8874|6386|5879|2534|2050|1949|1947|10627|6714|5058
VEGFR2_MEDIATED_CELL_PROLIFERATION	10	19	6.0896	8.85371e-06	3.41991e-05	4.466	AHCYL1|CALM1|SPHK1|VEGFA|PRKCD|PDPK1|SRC|NRAS|ITPR3|PRKCA	10768|801|8877|7422|5580|5170|6714|4893|3710|5578
PROCESSING_OF_CAPPED_INTRONLESS_PRE_MRNA	12	28	4.9586	9.07995e-06	3.49686e-05	4.4563	SNRPF|CSTF3|CPSF2|CPSF1|ZNF473|WDR33|SNRPD3|FIP1L1|CPSF4|CPSF3|NCBP2|PABPN1	6636|1479|53981|29894|25888|55339|6634|81608|10898|51692|22916|8106
GAP_JUNCTION_ASSEMBLY	14	38	4.2627	9.18927e-06	3.51802e-05	4.4537	TUBB6|GJA3|TUBB2A|TUBB3|TUBA1C|TUBA3D|TUBB3|TUBA1A|GJB2|TUBAL3|GJC2|TUBB2A|GJA1|TUBB2B	84617|2700|7280|10381|84790|113457|10381|7846|2706|79861|57165|7280|2697|347733
GENE_AND_PROTEIN_EXPRESSION_BY_JAK_STAT_SIGNALING_AFTER_INTERLEUKIN_12_STIMULATION	14	38	4.2627	9.18927e-06	3.51802e-05	4.4537	BOLA2|HSPA9|AIP|MSN|ANXA2|RPLP0|MTAP|RALA|SOD2|IL10|CAPZA1|GSTO1|TALDO1|HNRNPDL	552900|3313|9049|4478|302|6175|4507|5898|6648|3586|829|9446|6888|9987
INTEGRIN_CELL_SURFACE_INTERACTIONS	22	85	2.9946	9.23122e-06	3.52366e-05	4.453	ITGA10|BSG|ITGB1|COL4A5|TNC|COL3A1|ITGA6|COL6A3|LUM|ITGB5|COL7A1|ITGA3|VCAM1|COL13A1|ITGA2|FBN1|COL5A2|ITGAX|COL5A1|COL18A1|ITGA5|COL1A1	8515|682|3688|1287|3371|1281|3655|1293|4060|3693|1294|3675|7412|1305|3673|2200|1290|3687|1289|80781|3678|1277
HEPARAN_SULFATE_HEPARIN_HS_GAG_METABOLISM	17	55	3.5762	1.03994e-05	3.9579e-05	4.4025	BGN|XYLT1|HS6ST2|SGSH|GPC3|HS3ST3A1|GLCE|B3GALT6|SDC4|GPC2|IDS|EXT1|GLB1|CSPG4|VCAN|B3GAT3|DCN	633|64131|90161|6448|2719|9955|26035|126792|6385|221914|3423|2131|2720|1464|1462|26229|1634
KINESINS	18	61	3.4142	1.07172e-05	4.06687e-05	4.3907	TUBB6|KIF2C|KIF21A|KIFAP3|TUBB2A|TUBB3|TUBA1C|TUBA3D|TUBB3|TUBA1A|TUBAL3|KIF20B|KIF1A|TUBB2A|KIFC2|KIF1B|TUBB2B|KIF26B	84617|11004|55605|22920|7280|10381|84790|113457|10381|7846|79861|9585|547|7280|90990|23095|347733|55083
PLATELET_HOMEOSTASIS	22	86	2.9598	1.10123e-05	4.16656e-05	4.3802	PPP2R5C|ATP2A2|PDE9A|GUCY1A1|CALM1|PDE5A|SLC8A2|GNGT2|PPP2R5B|GNB2|PPP2CB|GNG4|LRP8|KCNMA1|ORAI1|PPP2R5A|GNG12|GNAS|ITPR3|SRI|GNAS|SLC8A3	5527|488|5152|2982|801|8654|6543|2793|5526|2783|5516|2786|7804|3778|84876|5525|55970|2778|3710|6717|2778|6547
ASSEMBLY_AND_CELL_SURFACE_PRESENTATION_OF_NMDA_RECEPTORS	15	44	3.9444	1.10443e-05	4.16656e-05	4.3802	TUBB6|TUBB2A|GRIN1|NEFL|TUBB3|TUBA1C|TUBA3D|TUBB3|TUBA1A|DLG4|TUBAL3|LIN7A|NBEA|TUBB2A|TUBB2B	84617|7280|2902|4747|10381|84790|113457|10381|7846|1742|79861|8825|26960|7280|347733
INTERFERON_GAMMA_SIGNALING	23	93	2.8614	1.19384e-05	4.49079e-05	4.3477	IRF8|TRIM5|MT2A|TRIM8|HLA-E|JAK1|PIAS1|GBP2|IRF9|HLA-A|STAT1|VCAM1|SUMO1|PTPN2|PRKCD|PTPN1|TRIM46|HLA-B|TRIM6|IRF4|IRF1|TRIM45|TRIM2	3394|85363|4502|81603|3133|3716|8554|2634|10379|3105|6772|7412|7341|5771|5580|5770|80128|3106|117854|3662|3659|80263|23321
SUMOYLATION_OF_UBIQUITINYLATION_PROTEINS	14	39	4.1534	1.22138e-05	4.56782e-05	4.3403	NUP85|NUP133|PIAS4|NUP42|PIAS1|NUP35|SUMO1|NUP88|NUP37|NDC1|NUP54|NUP214|NUP93|SEH1L	79902|55746|51588|11097|8554|129401|7341|4927|79023|55706|53371|8021|9688|81929
NGF_STIMULATED_TRANSCRIPTION	14	39	4.1534	1.22138e-05	4.56782e-05	4.3403	CHD4|JUND|ID2|SH3GL3|CDK5R1|VGF|CDK5|LYL1|TRIB1|ASCL1|FOSL1|FOSB|JUNB|ID3	1108|3727|3398|6457|8851|7425|1020|4066|10221|429|8061|2354|3726|3399
DOWNSTREAM_SIGNAL_TRANSDUCTION	12	29	4.7877	1.27919e-05	4.7429e-05	4.324	PIK3R1|STAT6|STAT1|NCK1|STAT3|SRC|PDGFRB|NRAS|PIK3R2|STAT5B|PDGFRA|CRK	5295|6778|6772|4690|6774|6714|5159|4893|5296|6777|5156|1398
ENERGY_DEPENDENT_REGULATION_OF_MTOR_BY_LKB1_AMPK	12	29	4.7877	1.27919e-05	4.7429e-05	4.324	LAMTOR1|TSC2|LAMTOR2|TSC1|LAMTOR3|LAMTOR4|PRKAB2|RRAGA|RRAGD|LAMTOR5|RRAGB|CAB39	55004|7249|28956|7248|8649|389541|5565|10670|58528|10542|10325|51719
ACTIVATION_OF_AMPK_DOWNSTREAM_OF_NMDARS	12	29	4.7877	1.27919e-05	4.7429e-05	4.324	TUBB6|CALM1|TUBB2A|TUBB3|TUBA1C|TUBA3D|TUBB3|TUBA1A|TUBAL3|PRKAB2|TUBB2A|TUBB2B	84617|801|7280|10381|84790|113457|10381|7846|79861|5565|7280|347733
SIGNALLING_TO_ERKS	13	34	4.4239	1.29095e-05	4.7457e-05	4.3237	RALB|MAP2K1|KIDINS220|MAPKAPK3|RALGDS|RIT1|MAPK1|RALA|MAPK11|SHC1|SRC|NRAS|CRK	5899|5604|57498|7867|5900|6016|5594|5898|5600|6464|6714|4893|1398
DISEASES_OF_CARBOHYDRATE_METABOLISM	13	34	4.4239	1.29095e-05	4.7457e-05	4.3237	ARSB|G6PC3|GYG1|SGSH|IDS|RPS27A|GYG2|GLB1|TALDO1|GNS|GBE1|UBA52|PPP1R3C	411|92579|2992|6448|3423|6233|8908|2720|6888|2799|2632|7311|5507
NEGATIVE_REGULATORS_OF_DDX58_IFIH1_SIGNALING	13	34	4.4239	1.29095e-05	4.7457e-05	4.3237	ATG12|PIN1|UBE2L6|ISG15|RNF135|TNFAIP3|RPS27A|TRAF3|PIN1|TAX1BP1|HERC5|UBA52|RNF216	9140|5300|9246|9636|84282|7128|6233|7187|5300|8887|51191|7311|54476
CHONDROITIN_SULFATE_BIOSYNTHESIS	10	20	5.7851	1.36873e-05	5.01739e-05	4.2995	BGN|CHST12|CHPF2|CHSY1|CHSY3|CSPG4|CHST7|VCAN|CHST15|DCN	633|55501|54480|22856|337876|1464|56548|1462|51363|1634
CRMPS_IN_SEMA3A_SIGNALING	9	16	6.5082	1.47133e-05	5.36312e-05	4.2706	DPYSL4|CRMP1|FYN|CDK5R1|CDK5|DPYSL2|DPYSL3|PLXNA2|GSK3B	10570|1400|2534|8851|1020|1808|1809|5362|2932
GLYCOGEN_SYNTHESIS	9	16	6.5082	1.47133e-05	5.36312e-05	4.2706	UGP2|GYG1|PGM1|RPS27A|GYG2|PGM2|GBE1|UBA52|PPP1R3C	7360|2992|5236|6233|8908|55276|2632|7311|5507
EPH_EPHRIN_MEDIATED_REPULSION_OF_CELLS	16	51	3.6299	1.56262e-05	5.67988e-05	4.2457	RAC1|FYN|EPHB4|EFNA4|APH1A|YES1|EFNB3|MMP9|EFNA1|PSEN2|CLTA|EFNB1|SRC|ACTB|ACTG1|NCSTN	5879|2534|2050|1945|51107|7525|1949|4318|1942|5664|1211|1947|6714|60|71|23385
CHOLESTEROL_BIOSYNTHESIS	11	25	5.0909	1.66766e-05	6.04467e-05	4.2186	GGPS1|PMVK|FDFT1|SQLE|MSMO1|DHCR7|TM7SF2|SC5D|LSS|HMGCR|FDPS	9453|10654|2222|6713|6307|1717|7108|6309|4047|3156|2224
SUMOYLATION_OF_SUMOYLATION_PROTEINS	13	35	4.2975	1.73932e-05	6.28683e-05	4.2016	NUP85|NUP133|PIAS4|NUP42|NUP35|SUMO1|NUP88|NUP37|NDC1|NUP54|NUP214|NUP93|SEH1L	79902|55746|51588|11097|129401|7341|4927|79023|55706|53371|8021|9688|81929
CIRCADIAN_CLOCK	19	70	3.1405	1.92963e-05	6.95528e-05	4.1577	CUL1|NCOA1|NCOR1|SMARCD3|SERPINE1|CSNK1D|RORA|CSNK1E|CRY1|BHLHE40|PPP1CC|NAMPT|RPS27A|HIF1A|HELZ2|PER2|UBA52|RXRA|NRIP1	8454|8648|9611|6604|5054|1453|6095|1454|1407|8553|5501|10135|6233|3091|85441|8864|7311|6256|8204
COLLAGEN_DEGRADATION	18	64	3.2541	1.99972e-05	7.18787e-05	4.1434	CTSB|COL4A5|COL3A1|MMP11|COL6A3|COL7A1|ADAM9|COL12A1|MMP9|MMP1|COL11A1|COL13A1|COL5A2|COL5A1|MMP14|ADAM17|COL18A1|COL1A1	1508|1287|1281|4320|1293|1294|8754|1303|4318|4312|1301|1305|1290|1289|4323|6868|80781|1277
SIGNALING_BY_NOTCH1_PEST_DOMAIN_MUTANTS_IN_CANCER	17	58	3.3913	2.01834e-05	7.2347e-05	4.1406	CUL1|HDAC6|NCOR1|HES1|CCNC|APH1A|FBXW7|RBX1|MIB2|MAMLD1|HEY2|RPS27A|PSEN2|DLL1|ADAM17|UBA52|NCSTN	8454|10013|9611|3280|892|51107|55294|9978|142678|10046|23493|6233|5664|28514|6868|7311|23385
DAG_AND_IP3_SIGNALING	14	41	3.9508	2.10012e-05	7.50707e-05	4.1245	ADCY1|PRKAR1B|AHCYL1|PRKX|CALM1|ADCY6|ADCY3|PRKACB|KPNA2|PRKCD|ITPR3|NBEA|PRKCA|PRKAR1A	107|5575|10768|5613|801|112|109|5567|3838|5580|3710|26960|5578|5573
ABC_TRANSPORTER_DISORDERS	20	77	3.0052	2.1853e-05	7.79002e-05	4.1085	PSME4|PSMD2|PSMD6|PSME3|SEM1|ABCB6|PSMA1|PSMA4|PSMA3|RPS27A|ABCA1|PSMD10|PSMC2|ABCD1|PSMA5|PSMD1|PSMC6|UBA52|PSMB8|PSMD9	23198|5708|9861|10197|7979|10058|5682|5685|5684|6233|19|5716|5701|215|5686|5707|5706|7311|5696|5715
NOD1_2_SIGNALING_PATHWAY	13	36	4.1781	2.31879e-05	8.19812e-05	4.0863	UBE2N|BIRC3|CARD9|CASP2|TNFAIP3|MAPK11|RPS27A|CASP4|IRAK2|IRAK1|RIPK2|BIRC2|UBA52	7334|330|64170|835|7128|5600|6233|837|3656|3654|8767|329|7311
ROS_AND_RNS_PRODUCTION_IN_PHAGOCYTES	13	36	4.1781	2.31879e-05	8.19812e-05	4.0863	TCIRG1|RAC2|ATP6V1G2|ATP6V0A1|ATP6V1B1|ATP6V0C|ATP6V1F|ATP6V1E2|ATP6V0E1|ATP6V0E2|ATP6V0D1|ATP6V1G1|ATP6V0B	10312|5880|534|535|525|527|9296|90423|8992|155066|9114|9550|533
TRANSPORT_OF_THE_SLBP_DEPENDANT_MATURE_MRNA	13	36	4.1781	2.31879e-05	8.19812e-05	4.0863	ALYREF|NUP85|NUP133|NUP42|NUP35|NUP88|NUP37|NDC1|NUP54|NUP214|NUP93|NCBP2|SEH1L	10189|79902|55746|11097|129401|4927|79023|55706|53371|8021|9688|22916|81929
SUMOYLATION_OF_RNA_BINDING_PROTEINS	15	47	3.6926	2.34096e-05	8.23151e-05	4.0845	BMI1|NUP85|NUP133|RING1|NUP42|NUP35|SUMO1|NUP88|NUP37|NDC1|NUP54|NUP214|NUP93|CBX2|SEH1L	648|79902|55746|6015|11097|129401|7341|4927|79023|55706|53371|8021|9688|84733|81929
RNA_POLYMERASE_I_TRANSCRIPTION_INITIATION	15	47	3.6926	2.34096e-05	8.23151e-05	4.0845	CHD4|MBD3|POLR1C|POLR1D|CCNH|MTA2|MNAT1|RBBP7|TAF1C|POLR1H|POLR1F|POLR1B|TBP|ERCC3|GTF2H5	1108|53615|9533|51082|902|9219|4331|5931|9013|30834|221830|84172|6908|2071|404672
FOXO_MEDIATED_TRANSCRIPTION_OF_CELL_CYCLE_GENES	9	17	6.1254	2.35197e-05	8.24784e-05	4.0837	CDKN1B|GADD45A|SMAD4|CAV1|CDKN1A|BTG1|PCBP4|FOXO3|SMAD3	1027|1647|4089|857|1026|694|57060|2309|4088
FORMATION_OF_TUBULIN_FOLDING_INTERMEDIATES_BY_CCT_TRIC	11	26	4.8951	2.37516e-05	8.30666e-05	4.0806	TUBB6|TUBB2A|TUBB3|CCT8|TUBA1C|TUBA3D|TUBB3|TUBA1A|TUBAL3|TUBB2A|TUBB2B	84617|7280|10381|10694|84790|113457|10381|7846|79861|7280|347733
HEDGEHOG_LIGAND_BIOGENESIS	18	65	3.204	2.44e-05	8.51041e-05	4.07	PSME4|PSMD2|PSMD6|PSME3|SEM1|PSMA1|PSMA4|PSMA3|RPS27A|PSMD10|PSMC2|PSMA5|PSMD1|ADAM17|PSMC6|UBA52|PSMB8|PSMD9	23198|5708|9861|10197|7979|5682|5685|5684|6233|5716|5701|5686|5707|6868|5706|7311|5696|5715
SIGNALING_BY_GPCR	147	1184	1.4365	2.47911e-05	8.62358e-05	4.0643	GAL|VIPR2|RGS5|MGLL|GPER1|VIP|NLN|ACKR3|ARHGEF7|ADCY1|CX3CL1|GNA12|APOE|RGS19|OPN3|PRKAR1B|CCL2|PROK2|ARHGEF35|F2RL1|LPAR1|EGFR|GPSM2|AHCYL1|PDE7B|CXCR4|C5|GPC3|CNGB1|CXCL8|RGS10|LDLR|S1PR5|OPRL1|PRKX|PIK3R1|WNT7B|PLCB1|CCL13|PLPPR3|ARHGEF17|CALM1|RGS4|MAPK7|WNT5A|HBEGF|NPB|ADORA2B|ADRA1B|LPAR3|ADCY6|CD55|RDH11|PDE4B|GNGT2|GRK4|MAPK1|SDC4|CYP4V2|VIPR1|NTSR1|SMO|HCRT|CDK5|PRKCQ|FZD8|GNB2|GPC2|RGS2…	51083|7434|8490|11343|2852|7432|57486|57007|8874|107|6376|2768|348|10287|23596|5575|6347|60675|445328|2150|1902|1956|29899|10768|27115|7852|727|2719|1258|3576|6001|3949|53637|4987|5613|5295|7477|23236|6357|79948|9828|801|5999|5598|7474|1839|256933|136|147|23566|112|1604|51109|5142|2793|2868|5594|6385|285440|7433|4923|6608|3060|1020|5588|8325|2783|221914|5997|2919|5746|57580|109|5567|5032|1909|551…
DDX58_IFIH1_MEDIATED_INDUCTION_OF_INTERFERON_ALPHA_BETA	20	78	2.9667	2.61004e-05	9.05466e-05	4.0431	ATG12|PIN1|AGER|NFKB2|UBE2L6|ISG15|RNF135|TNFAIP3|RPS27A|TRAF3|NKIRAS1|MAP3K1|NFKBIA|PIN1|TAX1BP1|RIPK1|HERC5|UBA52|NKIRAS2|RNF216	9140|5300|177|4791|9246|9636|84282|7128|6233|7187|28512|4214|4792|5300|8887|8737|51191|7311|28511|54476
PINK_PARKIN_MEDIATED_MITOPHAGY	10	22	5.2592	3.04219e-05	0.000104529	3.9808	ATG12|TOMM40|TOMM20|RPS27A|SQSTM1|VDAC1|MTERF3|MAP1LC3A|MFN2|UBA52	9140|10452|9804|6233|8878|7416|51001|84557|9927|7311
INSERTION_OF_TAIL_ANCHORED_PROTEINS_INTO_THE_ENDOPLASMIC_RETICULUM_MEMBRANE	10	22	5.2592	3.04219e-05	0.000104529	3.9808	GET1|ALDH3A2|SERP1|PRNP|GET4|GET1|STX1A|UBL4A|CAMLG|HMOX1	7485|224|27230|5621|51608|7485|6804|8266|819|3162
CA_DEPENDENT_EVENTS	13	37	4.0652	3.06057e-05	0.000104529	3.9808	ADCY1|PRKAR1B|PRKX|CALM1|ADCY6|MAPK1|ADCY3|PRKACB|KPNA2|PRKCD|NBEA|PRKCA|PRKAR1A	107|5575|5613|801|112|5594|109|5567|3838|5580|26960|5578|5573
INTERACTIONS_OF_REV_WITH_HOST_CELLULAR_PROTEINS	13	37	4.0652	3.06057e-05	0.000104529	3.9808	NUP85|NUP133|NUP42|NUP35|RANGAP1|NUP88|NUP37|NDC1|RANBP1|NUP54|NUP214|NUP93|SEH1L	79902|55746|11097|129401|5905|4927|79023|55706|5902|53371|8021|9688|81929
DETOXIFICATION_OF_REACTIVE_OXYGEN_SPECIES	13	37	4.0652	3.06057e-05	0.000104529	3.9808	TXNRD1|NUDT2|SOD2|GPX7|ERO1A|GSR|GPX3|ATOX1|PRDX3|NOX4|PRDX2|PRDX1|ATP7A	7296|318|6648|2882|30001|2936|2878|475|10935|50507|7001|5052|538
RRNA_MODIFICATION_IN_THE_NUCLEUS_AND_CYTOSOL	17	60	3.2782	3.06154e-05	0.000104529	3.9808	BMS1|UTP25|UTP14A|WDR36|RPS7|WDR43|RRP36|RRP7A|TBL3|DDX47|SNU13|NOP14|RPS14|WDR75|DKC1|WDR46|UTP14C	9790|27042|10813|134430|6201|23160|88745|27341|10607|51202|4809|8602|6208|84128|1736|9277|9724
SLC_TRANSPORTER_DISORDERS	23	99	2.688	3.09402e-05	0.00010536	3.9773	BSG|SLC40A1|SLC5A7|NUP85|SLC6A2|NUP133|NUP42|HK1|SLC11A2|NUP35|SLC3A2|SLC29A3|NUP88|NUP37|SLC39A4|NDC1|NUP54|NUP214|SLC35A2|NUP93|SLC35A3|SEH1L|SLC22A18	682|30061|60482|79902|6530|55746|11097|3098|4891|129401|6520|55315|4927|79023|55630|55706|53371|8021|7355|9688|23443|81929|5002
RMTS_METHYLATE_HISTONE_ARGININES	20	79	2.9292	3.10718e-05	0.00010553	3.9766	SMARCB1|SMARCD3|SMARCC1|WDR77|RBBP7|SMARCE1|SMARCD1|PRMT5|PRMT6|H4C3|ACTL6B|SMARCA2|H2AJ|CCND1|ARID1A|SMARCC2|PRMT3|SMARCA4|H2AX|CDK4	6598|6604|6599|79084|5931|6605|6602|10419|55170|8364|51412|6595|55766|595|8289|6601|10196|6597|3014|1019
STIMULI_SENSING_CHANNELS	24	106	2.6197	3.14692e-05	0.0001066	3.9722	TTYH3|TRPM4|ASIC2|NEDD4L|CALM1|WWP1|CLCN7|STOM|ANO8|CLCN3|RPS27A|CLCN6|CLCNKA|TRPV2|MLKL|MCOLN2|RIPK1|UNC79|MCOLN1|UBA52|MCOLN3|SRI|ANO10|WNK4	80727|54795|40|23327|801|11059|1186|2040|57719|1182|6233|1185|1187|51393|197259|255231|8737|57578|57192|7311|55283|6717|55129|65266
NUCLEAR_SIGNALING_BY_ERBB4	12	32	4.3388	3.29611e-05	0.000111362	3.9533	NCOR1|APOE|HBEGF|APH1A|YAP1|STMN1|MXD4|PSEN2|SPARC|ADAM17|SRC|NCSTN	9611|348|1839|51107|10413|3925|10608|5664|6678|6868|6714|23385
ATF4_ACTIVATES_GENES_IN_RESPONSE_TO_ENDOPLASMIC_RETICULUM_STRESS	11	27	4.7138	3.32838e-05	0.000111868	3.9513	CEBPB|DDIT3|CCL2|EXOSC1|CXCL8|EXOSC2|HERPUD1|EXOSC6|EXOSC7|DCP2|EXOSC4	1051|1649|6347|51013|3576|23404|9709|118460|23016|167227|54512
POSTMITOTIC_NUCLEAR_PORE_COMPLEX_NPC_REFORMATION	11	27	4.7138	3.32838e-05	0.000111868	3.9513	NUP85|NUP133|NUP35|TNPO1|RANGAP1|SUMO1|NUP37|NDC1|NUP54|NUP93|SEH1L	79902|55746|129401|3842|5905|7341|79023|55706|53371|9688|81929
TRANSCRIPTION_OF_THE_HIV_GENOME	19	73	3.0114	3.36646e-05	0.000112855	3.9475	TAF15|TCEA1|CDK9|CCNK|GTF2E2|SUPT4H1|CCNH|MNAT1|ELOB|GTF2B|NCBP2|TBP|ELOA|ELL|SUPT5H|ERCC3|GTF2H5|NELFB|POLR2G	8148|6917|1025|8812|2961|6827|902|4331|6923|2959|22916|6908|6924|8178|6829|2071|404672|25920|5436
TNF_SIGNALING	14	43	3.767	3.4932e-05	0.000116801	3.9326	CLIP3|BIRC3|USP21|TNFAIP3|RPS27A|TNFRSF1A|SPPL2A|BIRC2|TAX1BP1|ADAM17|RIPK1|UBA52|SPPL2B|NSMAF	25999|330|27005|7128|6233|7132|84888|329|8887|6868|8737|7311|56928|8439
SIGNALING_BY_CYTOSOLIC_FGFR1_FUSION_MUTANTS	9	18	5.7851	3.64449e-05	0.000120922	3.9175	GAB2|PIK3R1|STAT1|LRRFIP1|TRIM24|STAT3|ZMYM2|CUX1|STAT5B	9846|5295|6772|9208|8805|6774|7750|1523|6777
CROSSLINKING_OF_COLLAGEN_FIBRILS	9	18	5.7851	3.64449e-05	0.000120922	3.9175	COL4A5|LOX|PCOLCE|LOXL4|BMP1|LOXL1|PXDN|COL1A1|LOXL3	1287|4015|5118|84171|649|4016|7837|1277|84695
DISEASES_ASSOCIATED_WITH_GLYCOSYLATION_PRECURSOR_BIOSYNTHESIS	9	18	5.7851	3.64449e-05	0.000120922	3.9175	DPM2|PGM1|GFPT1|DPM3|DOLK|GLB1|GALT|GNE|GALE	8818|5236|2673|54344|22845|2720|2592|10020|2582
SIGNALING_BY_NOTCH3	15	49	3.5419	3.7325e-05	0.000123526	3.9082	HES1|EGFR|WWC1|APH1A|MIB2|MAMLD1|NOTCH3|HEY2|STAT1|RPS27A|WWP2|PSEN2|DLL1|UBA52|NCSTN	3280|1956|23286|51107|142678|10046|4854|23493|6772|6233|11060|5664|28514|7311|23385
DEFECTIVE_CFTR_CAUSES_CYSTIC_FIBROSIS	17	61	3.2245	3.74388e-05	0.000123586	3.908	PSME4|PSMD2|PSMD6|PSME3|SEM1|PSMA1|PSMA4|PSMA3|RPS27A|PSMD10|PSMC2|PSMA5|PSMD1|PSMC6|UBA52|PSMB8|PSMD9	23198|5708|9861|10197|7979|5682|5685|5684|6233|5716|5701|5686|5707|5706|7311|5696|5715
OVARIAN_TUMOR_DOMAIN_PROTEASES	13	38	3.9582	4.00165e-05	0.000131759	3.8802	CDK1|RNF135|TNIP1|OTUB2|TNFAIP3|RPS27A|TRAF3|RIPK2|YOD1|OTUB1|RIPK1|UBA52|PTEN	983|84282|10318|78990|7128|6233|7187|8767|55432|55611|8737|7311|5728
APC_C_CDC20_MEDIATED_DEGRADATION_OF_CYCLIN_B	10	23	5.0305	4.39288e-05	0.000143738	3.8424	ANAPC1|CDK1|CDC26|CDC23|CDC20|CDC16|RPS27A|UBE2C|ANAPC11|UBA52	64682|983|246184|8697|991|8881|6233|11065|51529|7311
NUCLEOTIDE_SALVAGE	10	23	5.0305	4.39288e-05	0.000143738	3.8424	PUDP|APRT|ADK|UCKL1|DGUOK|TK1|HPRT1|PNP|ADA|UPP1	8226|353|132|54963|1716|7083|3251|4860|100|7378
EXPORT_OF_VIRAL_RIBONUCLEOPROTEINS_FROM_NUCLEUS	12	33	4.2073	4.40988e-05	0.000143738	3.8424	NUP85|NUP133|NUP42|NUP35|NUP88|NUP37|NDC1|NUP54|NUP214|NUP93|HSPA1A|SEH1L	79902|55746|11097|129401|4927|79023|55706|53371|8021|9688|3303|81929
REGULATION_OF_TNFR1_SIGNALING	12	33	4.2073	4.40988e-05	0.000143738	3.8424	CLIP3|BIRC3|USP21|TNFAIP3|RPS27A|TNFRSF1A|SPPL2A|BIRC2|TAX1BP1|RIPK1|UBA52|SPPL2B	25999|330|27005|7128|6233|7132|84888|329|8887|8737|7311|56928
TBC_RABGAPS	14	44	3.6814	4.45377e-05	0.000144803	3.8392	TBC1D15|TSC2|RAB5A|TBC1D13|ULK1|RABGAP1|RAB5B|TBC1D7|TSC1|RAB7B|TBC1D16|RAB7A|RAB33A|TBC1D14	64786|7249|5868|54662|8408|23637|5869|51256|7248|338382|125058|7879|9363|57533
CROSS_PRESENTATION_OF_SOLUBLE_EXOGENOUS_ANTIGENS_ENDOSOMES	15	50	3.4711	4.66874e-05	0.000151412	3.8198	PSME4|PSMD2|PSMD6|PSME3|SEM1|PSMA1|PSMA4|PSMA3|PSMD10|PSMC2|PSMA5|PSMD1|PSMC6|PSMB8|PSMD9	23198|5708|9861|10197|7979|5682|5685|5684|5716|5701|5686|5707|5706|5696|5715
PHOSPHOLIPID_METABOLISM	38	211	2.0837	4.7373e-05	0.000153252	3.8146	MGLL|LPIN2|RAB5A|PI4K2B|PIK3R1|GNPAT|PNPLA6|SLC44A2|BCHE|LPCAT1|OSBPL5|CEPT1|CHPT1|PLAAT1|PIP5K1C|PLEKHA2|ABHD4|PIK3CD|MBOAT7|PLEKHA1|SBF1|SYNJ2|STARD7|SELENOI|PLEKHA6|AGPAT1|ACP6|MTMR10|PI4KA|MBOAT2|CSNK2A2|CPNE1|LPIN1|PLD3|PIK3R2|OSBPL10|PTEN|SBF2	11343|9663|5868|55300|5295|8443|10908|57153|590|79888|114879|10390|56994|57110|23396|59339|63874|5293|79143|59338|6305|8871|56910|85465|22874|10554|51205|54893|5297|129642|1459|8904|23175|23646|5296|114884|5728|81846
CONSTITUTIVE_SIGNALING_BY_ABERRANT_PI3K_IN_CANCER	19	75	2.9311	4.79236e-05	0.000154646	3.8107	FGFR4|RAC2|KIT|RAC1|FYN|EGFR|PIK3R1|IRS1|HBEGF|PIK3CD|RHOG|ERBB2|FGF5|SRC|PDGFRB|IRS2|PIK3R2|FGFR3|PDGFRA	2264|5880|3815|5879|2534|1956|5295|3667|1839|5293|391|2064|2250|6714|5159|8660|5296|2261|5156
REPRODUCTION	29	145	2.314	5.01373e-05	0.000161387	3.7921	REC8|SYNE2|H2BC5|RAD51C|ZP3|ACD|H3-3B|TINF2|OVGP1|H3-3A|RAD21|LMNA|SUN2|SPAM1|HSPA2|NBN|H4C3|TOP3A|MSH5|MLH1|H2BC12|MRE11|H2AJ|SMC1A|RBBP8|CATSPER1|H2AX|CDK4|MND1	9985|23224|3017|5889|7784|65057|3021|26277|5016|3020|5885|4000|25777|6677|3306|4683|8364|7156|4439|4292|85236|4361|55766|8243|5932|117144|3014|1019|84057
PROCESSING_OF_INTRONLESS_PRE_MRNAS	9	19	5.4806	5.49277e-05	0.000176368	3.7536	CSTF3|CPSF2|CPSF1|WDR33|FIP1L1|CPSF4|CPSF3|NCBP2|PABPN1	1479|53981|29894|55339|81608|10898|51692|22916|8106
HOMOLOGY_DIRECTED_REPAIR	28	138	2.3476	5.54511e-05	0.000177608	3.7505	UBE2N|H2BC5|RAD51C|XRCC3|RMI1|RNF4|ERCC1|PIAS4|EXO1|SUMO1|RAD51B|RHNO1|FEN1|NBN|RPS27A|H4C3|TOP3A|PARP1|UIMC1|H2BC12|MRE11|UBA52|RBBP8|POLE4|PCNA|H2AX|RFC4|PARP2	7334|3017|5889|7517|80010|6047|2067|51588|9156|7341|5890|83695|2237|4683|6233|8364|7156|142|51720|85236|4361|7311|5932|56655|5111|3014|5984|10038
DERMATAN_SULFATE_BIOSYNTHESIS	7	11	7.3628	6.0751e-05	0.000194103	3.712	BGN|CHST14|CSPG4|VCAN|DSE|UST|DCN	633|113189|1464|1462|29940|10090|1634
UPTAKE_AND_ACTIONS_OF_BACTERIAL_TOXINS	11	29	4.3887	6.25423e-05	0.000199117	3.7009	ANTXR1|SNAP25|TXNRD1|MAP2K1|CALM1|HBEGF|MAP2K3|HSP90AA1|STX1A|PDCD6IP|SYT1	84168|6616|7296|5604|801|1839|5606|3320|6804|10015|6857
METABOLISM_OF_NITRIC_OXIDE_ENOS_ACTIVATION_AND_REGULATION	8	15	6.1708	6.27817e-05	0.000199117	3.7009	LYPLA1|CAV1|CALM1|HSP90AA1|DDAH2|NOSIP|WASL|CYGB	10434|857|801|3320|23564|51070|8976|114757
TFAP2_AP_2_FAMILY_REGULATES_TRANSCRIPTION_OF_GROWTH_FACTORS_AND_THEIR_RECEPTORS	8	15	6.1708	6.27817e-05	0.000199117	3.7009	KIT|EGFR|TFAP2A|VEGFA|TFAP2C|ERBB2|YY1|TFAP2B	3815|1956|7020|7422|7022|2064|7528|7021
MTOR_SIGNALLING	13	40	3.7603	6.66248e-05	0.000210788	3.6762	LAMTOR1|TSC2|LAMTOR2|TSC1|LAMTOR3|LAMTOR4|EIF4B|PRKAB2|RRAGA|RRAGD|LAMTOR5|RRAGB|CAB39	55004|7249|28956|7248|8649|389541|1975|5565|10670|58528|10542|10325|51719
HIV_TRANSCRIPTION_ELONGATION	14	46	3.5214	7.08767e-05	0.000223694	3.6503	TCEA1|CDK9|SUPT4H1|CCNH|MNAT1|ELOB|NCBP2|ELOA|ELL|SUPT5H|ERCC3|GTF2H5|NELFB|POLR2G	6917|1025|6827|902|4331|6923|22916|6924|8178|6829|2071|404672|25920|5436
APOPTOTIC_EXECUTION_PHASE	15	52	3.3376	7.17684e-05	0.000225957	3.646	DFFA|PLEC|KPNA1|DBNL|STK26|LMNA|PTK2|PRKCQ|DSG2|PRKCD|BIRC2|FNTA|HMGB2|ADD1|SPTAN1	1676|5339|3836|28988|51765|4000|5747|5588|1829|5580|329|2339|3148|118|6709
TP53_REGULATES_TRANSCRIPTION_OF_DNA_REPAIR_GENES	17	65	3.026	8.01253e-05	0.000251656	3.5992	TCEA1|CDK9|CDK13|CCNK|SUPT4H1|CCNH|MNAT1|MLH1|ELOB|JUN|ELOA|ELL|SUPT5H|ERCC3|GTF2H5|NELFB|POLR2G	6917|1025|8621|8812|6827|902|4331|4292|6923|3725|6924|8178|6829|2071|404672|25920|5436
PKA_MEDIATED_PHOSPHORYLATION_OF_CREB	9	20	5.2066	8.07488e-05	0.000253	3.5969	ADCY1|PRKAR1B|PRKX|CALM1|ADCY6|ADCY3|PRKACB|NBEA|PRKAR1A	107|5575|5613|801|112|109|5567|26960|5573
RUNX3_REGULATES_YAP1_MEDIATED_TRANSCRIPTION	6	8	8.6776	8.39899e-05	0.00026202	3.5817	WWTR1|RUNX3|CCN2|TEAD4|YAP1|TEAD2	25937|864|1490|7004|10413|8463
SYNTHESIS_OF_ACTIVE_UBIQUITIN_ROLES_OF_E1_AND_E2_ENZYMES	11	30	4.2424	8.40328e-05	0.00026202	3.5817	UBA1|UBE2E3|UBE2G2|UBE2W|RPS27A|UBE2C|USP9X|UBE2H|UBA52|USP5|UCHL3	7317|10477|7327|55284|6233|11065|8239|7328|7311|8078|7347
DISEASES_ASSOCIATED_WITH_GLYCOSAMINOGLYCAN_METABOLISM	13	41	3.6686	8.49139e-05	0.000264131	3.5782	BGN|GPC3|LUM|B3GALT6|CHST14|SDC4|CHSY1|GPC2|EXT1|CSPG4|VCAN|B3GAT3|DCN	633|2719|4060|126792|113189|6385|22856|221914|2131|1464|1462|26229|1634
FATTY_ACID_METABOLISM	33	177	2.1572	8.5441e-05	0.000265134	3.5765	DECR2|HACL1|DECR1|PCCB|ACADVL|ACBD7|HACD1|MCAT|ACOX2|ACOT11|SLC27A3|HSD17B8|ACSL3|ALDH3A2|PTGS2|ACACB|MORC2|ELOVL1|HSD17B12|CROT|ALOX5AP|PCCA|ABCD1|MCEE|CPT2|ELOVL6|PHYH|PRKAB2|ECI2|HACD3|SLC25A1|ACSL4|RXRA	26063|26061|1666|5096|37|414149|9200|27349|8309|26027|11000|7923|2181|224|5743|32|22880|64834|51144|54677|241|5095|215|84693|1376|79071|5264|5565|10455|51495|6576|2182|6256
BASIGIN_INTERACTIONS	10	25	4.6281	8.6692e-05	0.000267094	3.5733	BSG|ITGB1|SLC7A5|CAV1|ITGA6|SLC3A2|ITGA3|ATP1B3|MMP1|ATP1B1	682|3688|8140|857|3655|6520|3675|483|4312|481
APC_CDC20_MEDIATED_DEGRADATION_OF_NEK2A	10	25	4.6281	8.6692e-05	0.000267094	3.5733	ANAPC1|CDC26|CDC23|CDC20|BUB3|CDC16|RPS27A|UBE2C|ANAPC11|UBA52	64682|246184|8697|991|9184|8881|6233|11065|51529|7311
NOTCH3_ACTIVATION_AND_TRANSMISSION_OF_SIGNAL_TO_THE_NUCLEUS	10	25	4.6281	8.6692e-05	0.000267094	3.5733	EGFR|APH1A|MIB2|NOTCH3|RPS27A|WWP2|PSEN2|DLL1|UBA52|NCSTN	1956|51107|142678|4854|6233|11060|5664|28514|7311|23385
GPCR_LIGAND_BINDING	67	463	1.6743	8.78178e-05	0.00026992	3.5688	GAL|VIPR2|GPER1|VIP|NLN|ACKR3|CX3CL1|OPN3|CCL2|PROK2|F2RL1|LPAR1|CXCR4|C5|CXCL8|S1PR5|OPRL1|WNT7B|CCL13|PLPPR3|WNT5A|NPB|ADORA2B|ADRA1B|LPAR3|CD55|GNGT2|VIPR1|NTSR1|SMO|HCRT|FZD8|GNB2|CXCL1|PTH2R|P2RY11|EDNRA|PLPPR4|GNG4|NPFFR2|F2R|CXCL2|GRM7|GABBR2|NPY|S1PR3|ADM|NMB|FZD2|GNG12|PTGER2|GRM8|GNAS|ADRA2A|FZD9|ANXA1|HTR2B|ADGRE5|PLPPR5|GNAS|RAMP1|NMU|DRD4|PTGER1|GPR37|ADORA2A|ADRB2	51083|7434|2852|7432|57486|57007|6376|23596|6347|60675|2150|1902|7852|727|3576|53637|4987|7477|6357|79948|7474|256933|136|147|23566|1604|2793|7433|4923|6608|3060|8325|2783|2919|5746|5032|1909|9890|2786|10886|2149|2920|2917|9568|4852|1903|133|4828|2535|55970|5732|2918|2778|150|8326|301|3357|976|163404|2778|10267|10874|1815|5731|2861|135|154
SIGNALING_BY_THE_B_CELL_RECEPTOR_BCR	31	166	2.1607	9.80429e-05	0.000300634	3.522	PSME4|CUL1|FKBP1A|PSMD2|FYN|PSMD6|AHCYL1|PSME3|SEM1|PIK3R1|CALM1|PLCG2|PIK3CD|PSMA1|PSMA4|SH3KBP1|PSMA3|RPS27A|NCK1|PSMD10|PSMC2|NFKBIA|PSMA5|PSMD1|ORAI1|NRAS|PSMC6|ITPR3|UBA52|PSMB8|PSMD9	23198|8454|2280|5708|2534|9861|10768|10197|7979|5295|801|5336|5293|5682|5685|30011|5684|6233|4690|5716|5701|4792|5686|5707|84876|4893|5706|3710|7311|5696|5715
NUCLEAR_PORE_COMPLEX_NPC_DISASSEMBLY	12	36	3.8567	9.91285e-05	0.000303244	3.5182	CDK1|NUP85|NUP133|NUP42|NUP35|NUP88|NUP37|NDC1|NUP54|NUP214|NUP93|SEH1L	983|79902|55746|11097|129401|4927|79023|55706|53371|8021|9688|81929
MEIOSIS	25	119	2.4307	0.000104417	0.000318669	3.4967	REC8|SYNE2|H2BC5|RAD51C|ACD|H3-3B|TINF2|H3-3A|RAD21|LMNA|SUN2|HSPA2|NBN|H4C3|TOP3A|MSH5|MLH1|H2BC12|MRE11|H2AJ|SMC1A|RBBP8|H2AX|CDK4|MND1	9985|23224|3017|5889|65057|3021|26277|3020|5885|4000|25777|3306|4683|8364|7156|4439|4292|85236|4361|55766|8243|5932|3014|1019|84057
GLUCAGON_LIKE_PEPTIDE_1_GLP1_REGULATES_INSULIN_SECRETION	13	42	3.5812	0.000107395	0.000326985	3.4855	KCNS3|PRKAR1B|RAPGEF4|ADCY6|GNGT2|GNB2|PRKACB|GNG4|GNG12|GNAS|ITPR3|GNAS|PRKAR1A	3790|5575|11069|112|2793|2783|5567|2786|55970|2778|3710|2778|5573
ACTIVATED_NOTCH1_TRANSMITS_SIGNAL_TO_THE_NUCLEUS	11	31	4.1055	0.000111542	0.000337233	3.4721	NUMB|APH1A|MIB2|DLK1|CNTN1|RPS27A|PSEN2|DLL1|ADAM17|UBA52|NCSTN	8650|51107|142678|8788|1272|6233|5664|28514|6868|7311|23385
EGFR_DOWNREGULATION	11	31	4.1055	0.000111542	0.000337233	3.4721	ARHGEF7|EGFR|SH3GL3|HBEGF|SH3GL2|SH3KBP1|RPS27A|PTPRK|EPN1|UBA52|SPRY2	8874|1956|6457|1839|6456|30011|6233|5796|29924|7311|10253
RNA_POLYMERASE_I_TRANSCRIPTION_TERMINATION	11	31	4.1055	0.000111542	0.000337233	3.4721	POLR1C|POLR1D|CCNH|MNAT1|TAF1C|POLR1H|POLR1F|POLR1B|TBP|ERCC3|GTF2H5	9533|51082|902|4331|9013|30834|221830|84172|6908|2071|404672
BRANCHED_CHAIN_AMINO_ACID_CATABOLISM	9	21	4.9586	0.000116072	0.000350111	3.4558	HSD17B10|HIBADH|BCKDHB|DBT|SLC25A44|BCKDK|IVD|HSD17B10|BCAT1	3028|11112|594|1629|9673|10295|3712|3028|586
A_TETRASACCHARIDE_LINKER_SEQUENCE_IS_REQUIRED_FOR_GAG_SYNTHESIS	10	26	4.4501	0.000118825	0.000357582	3.4466	BGN|XYLT1|GPC3|B3GALT6|SDC4|GPC2|CSPG4|VCAN|B3GAT3|DCN	633|64131|2719|126792|6385|221914|1464|1462|26229|1634
FORMATION_OF_RNA_POL_II_ELONGATION_COMPLEX	16	61	3.0348	0.000123822	0.000371754	3.4297	TCEA1|CDK9|CCNK|SUPT4H1|CCNH|MNAT1|SUPT6H|ELOB|NCBP2|ELOA|ELL|SUPT5H|ERCC3|GTF2H5|NELFB|POLR2G	6917|1025|8812|6827|902|4331|6830|6923|22916|6924|8178|6829|2071|404672|25920|5436
GENE_SILENCING_BY_RNA	27	138	2.2637	0.000124523	0.000372992	3.4283	DGCR8|AGO2|H2BC5|NUP85|H3-3B|NUP133|NUP42|HENMT1|H3-3A|NUP35|TSNAX|HSP90AA1|NUP88|H4C3|NUP37|DROSHA|NDC1|NUP54|NUP214|H2BC12|DICER1|NUP93|H2AJ|SEH1L|H2AX|POLR2G|BCDIN3D	54487|27161|3017|79902|3021|55746|11097|113802|3020|129401|7257|3320|4927|8364|79023|29102|55706|53371|8021|85236|23405|9688|55766|81929|3014|5436|144233
ACTIVATION_OF_ANTERIOR_HOX_GENES_IN_HINDBRAIN_DEVELOPMENT_DURING_EARLY_EMBRYOGENESIS	25	122	2.3709	0.000129334	0.000386508	3.4128	NCOR1|H2BC5|H3-3B|PAX6|H3-3A|RBBP7|HOXB4|PAGR1|HOXB3|NCOA3|ASH2L|HOXB2|H4C3|MEIS1|EZH2|SUZ12|H2BC12|H2AJ|JUN|YY1|H2AX|RXRA|RARA|POLR2G|HOXA4	9611|3017|3021|5080|3020|5931|3214|79447|3213|8202|9070|3212|8364|4211|2146|23512|85236|55766|3725|7528|3014|6256|5914|5436|3201
G2_M_DNA_DAMAGE_CHECKPOINT	21	95	2.5576	0.000130809	0.000390016	3.4089	CDC25C|UBE2N|H2BC5|RMI1|CDK1|PIAS4|YWHAG|EXO1|SUMO1|RHNO1|NBN|YWHAQ|H4C3|TOP3A|YWHAZ|UIMC1|H2BC12|MRE11|RBBP8|H2AX|RFC4	995|7334|3017|80010|983|51588|7532|9156|7341|83695|4683|10971|8364|7156|7534|51720|85236|4361|5932|3014|5984
SUMOYLATION_OF_TRANSCRIPTION_COFACTORS	13	43	3.498	0.000134836	0.000401098	3.3967	NCOA1|BMI1|MBD1|RING1|PIAS4|PIAS1|SUMO1|DAXX|SIN3A|CBX2|DDX17|NRIP1|DDX5	8648|648|4152|6015|51588|8554|7341|1616|25942|84733|10521|8204|1655
TGF_BETA_RECEPTOR_SIGNALING_ACTIVATES_SMADS	11	32	3.9772	0.00014638	0.000429271	3.3673	FKBP1A|BAMBI|SMAD4|PPP1R15A|NEDD4L|PPP1CC|RPS27A|STUB1|TGFBR2|UBA52|SMAD3	2280|25805|4089|23645|23327|5501|6233|10273|7048|7311|4088
TAK1_ACTIVATES_NFKB_BY_PHOSPHORYLATION_AND_ACTIVATION_OF_IKKS_COMPLEX	11	32	3.9772	0.00014638	0.000429271	3.3673	UBE2N|AGER|NFKB2|RPS27A|IRAK2|IRAK1|RIPK2|NKIRAS1|NFKBIA|UBA52|NKIRAS2	7334|177|4791|6233|3656|3654|8767|28512|4792|7311|28511
REGULATION_OF_GLUCOKINASE_BY_GLUCOKINASE_REGULATORY_PROTEIN	11	32	3.9772	0.00014638	0.000429271	3.3673	NUP85|NUP133|NUP42|NUP35|NUP88|NUP37|NDC1|NUP54|NUP214|NUP93|SEH1L	79902|55746|11097|129401|4927|79023|55706|53371|8021|9688|81929
PKA_ACTIVATION_IN_GLUCAGON_SIGNALLING	8	17	5.4448	0.000146961	0.000429271	3.3673	ADCY1|PRKAR1B|ADCY6|ADCY3|PRKACB|GNAS|GNAS|PRKAR1A	107|5575|112|109|5567|2778|2778|5573
BETA_CATENIN_PHOSPHORYLATION_CASCADE	8	17	5.4448	0.000146961	0.000429271	3.3673	PPP2R5C|PPP2R5B|AXIN1|PPP2CB|PPP2R5A|GSK3B|CSNK1A1|FRAT2	5527|5526|8312|5516|5525|2932|1452|23401
TRISTETRAPROLIN_TTP_ZFP36_BINDS_AND_DESTABILIZES_MRNA	8	17	5.4448	0.000146961	0.000429271	3.3673	EXOSC1|EXOSC2|TNPO1|ZFP36|EXOSC6|EXOSC7|DCP2|EXOSC4	51013|23404|3842|7538|118460|23016|167227|54512
KSRP_KHSRP_BINDS_AND_DESTABILIZES_MRNA	8	17	5.4448	0.000146961	0.000429271	3.3673	EXOSC1|EXOSC2|MAPK11|YWHAZ|EXOSC6|EXOSC7|DCP2|EXOSC4	51013|23404|5600|7534|118460|23016|167227|54512
SIGNALING_BY_NTRK3_TRKC	8	17	5.4448	0.000146961	0.000429271	3.3673	PIK3R1|IRS1|BAX|PTPRO|SHC1|SRC|NRAS|NELFB	5295|3667|581|5800|6464|6714|4893|25920
APOPTOTIC_CLEAVAGE_OF_CELLULAR_PROTEINS	12	38	3.6537	0.00016229	0.000472981	3.3252	PLEC|DBNL|STK26|LMNA|PTK2|PRKCQ|DSG2|PRKCD|BIRC2|FNTA|ADD1|SPTAN1	5339|28988|51765|4000|5747|5588|1829|5580|329|2339|118|6709
NOTCH2_ACTIVATION_AND_TRANSMISSION_OF_SIGNAL_TO_THE_NUCLEUS	9	22	4.7333	0.000163487	0.000475397	3.3229	APH1A|MIB2|MDK|CNTN1|RPS27A|PSEN2|DLL1|UBA52|NCSTN	51107|142678|4192|1272|6233|5664|28514|7311|23385
TP53_REGULATES_TRANSCRIPTION_OF_CELL_DEATH_GENES	13	44	3.4185	0.000168111	0.000486959	3.3125	PIDD1|TNFRSF10A|NDRG1|TP53I3|STEAP3|RABGGTB|PMAIP1|CASP2|BAX|PERP|TP53INP1|BCL6|IGFBP3	55367|8797|10397|9540|55240|5876|5366|835|581|64065|94241|604|3486
P38MAPK_EVENTS	7	13	6.2301	0.000168592	0.000486959	3.3125	RALB|MAPKAPK3|RALGDS|RALA|MAPK11|SRC|NRAS	5899|7867|5900|5898|5600|6714|4893
DISSOLUTION_OF_FIBRIN_CLOT	7	13	6.2301	0.000168592	0.000486959	3.3125	PLAUR|S100A10|SERPINE1|ANXA2|PLAT|SERPINE2|PLAU	5329|6281|5054|302|5327|5270|5328
PEROXISOMAL_PROTEIN_IMPORT	16	63	2.9385	0.000177058	0.000510275	3.2922	DECR2|HACL1|ACOX2|PEX2|GNPAT|RPS27A|CROT|USP9X|PAOX|PEX2|ECH1|PHYH|GSTK1|ECI2|UBA52|AGPS	26063|26061|8309|5828|8443|6233|54677|8239|196743|5828|1891|5264|373156|10455|7311|8540
CELL_SURFACE_INTERACTIONS_AT_THE_VASCULAR_WALL	34	194	2.0278	0.000185839	0.000534392	3.2721	BSG|GAS6|ITGB1|SLC7A5|PROCR|FYN|CXADR|TNFRSF10A|CAV1|PIK3R1|ITGA6|YES1|SLC3A2|PSG1|SIRPG|SDC4|ITGA3|ATP1B3|MMP1|ANGPT2|ATP1B1|SHC1|PSG4|ITGAX|MERTK|SRC|THBD|NRAS|ITGA5|PROS1|PIK3R2|COL1A1|GYPC|PICK1	682|2621|3688|8140|10544|2534|1525|8797|857|5295|3655|7525|6520|5669|55423|6385|3675|483|4312|285|481|6464|5672|3687|10461|6714|7056|4893|3678|5627|5296|1277|2995|9463
SIGNALING_BY_NOTCH2	11	33	3.8567	0.000190056	0.000542897	3.2653	HES1|APH1A|MIB2|MAMLD1|MDK|CNTN1|RPS27A|PSEN2|DLL1|UBA52|NCSTN	3280|51107|142678|10046|4192|1272|6233|5664|28514|7311|23385
GLUCAGON_SIGNALING_IN_METABOLIC_REGULATION	11	33	3.8567	0.000190056	0.000542897	3.2653	ADCY1|PRKAR1B|ADCY6|GNB2|ADCY3|PRKACB|GNG4|GNG12|GNAS|GNAS|PRKAR1A	107|5575|112|2783|109|5567|2786|55970|2778|2778|5573
ADHERENS_JUNCTIONS_INTERACTIONS	11	33	3.8567	0.000190056	0.000542897	3.2653	ANG|NECTIN3|CDH2|NECTIN2|CDH11|ANG|JUP|ACTB|CDH13|CADM1|ACTG1	283|25945|1000|5819|1009|283|3728|60|1012|23705|71
ASSOCIATION_OF_TRIC_CCT_WITH_TARGET_PROTEINS_DURING_BIOSYNTHESIS	12	39	3.5601	0.00020505	0.000584437	3.2333	GBA|FBXW5|FBXW7|DCAF7|SPHK1|AP3M1|CCT8|CCNE1|DCAF7|FBXW9|STAT3|SKIV2L	2629|54461|55294|10238|8877|26985|10694|898|10238|84261|6774|6499
SULFUR_AMINO_ACID_METABOLISM	10	28	4.1322	0.000213815	0.000605419	3.2179	SUOX|TST|MTAP|SLC25A10|CDO1|MTRR|MRI1|GOT1|APIP|SQOR	6821|7263|4507|1468|1036|4552|84245|2805|51074|58472
BUDDING_AND_MATURATION_OF_HIV_VIRION	10	28	4.1322	0.000213815	0.000605419	3.2179	CHMP4A|VPS37D|MVB12B|NEDD4L|RPS27A|CHMP6|VPS4B|PDCD6IP|CHMP2B|UBA52	29082|155382|89853|23327|6233|79643|9525|10015|25978|7311
RNA_POLYMERASE_III_TRANSCRIPTION_INITIATION_FROM_TYPE_1_PROMOTER	10	28	4.1322	0.000213815	0.000605419	3.2179	POLR1C|POLR1D|GTF3C2|GTF3C1|POLR3A|GTF3C3|GTF3C6|POLR3C|TBP|POLR3G	9533|51082|2976|2975|11128|9330|112495|10623|6908|10622
CELL_EXTRACELLULAR_MATRIX_INTERACTIONS	8	18	5.1423	0.000215328	0.000608373	3.2158	ITGB1|FLNC|PARVB|FERMT2|TESK1|ACTN1|ACTB|ACTG1	3688|2318|29780|10979|7016|87|60|71
ACTIVATED_TAK1_MEDIATES_P38_MAPK_ACTIVATION	9	23	4.5275	0.00022604	0.000634481	3.1976	UBE2N|MAPKAPK3|MAP2K3|MAPK11|RPS27A|IRAK2|IRAK1|RIPK2|UBA52	7334|7867|5606|5600|6233|3656|3654|8767|7311
MTORC1_MEDIATED_SIGNALLING	9	23	4.5275	0.00022604	0.000634481	3.1976	LAMTOR1|LAMTOR2|LAMTOR3|LAMTOR4|EIF4B|RRAGA|RRAGD|LAMTOR5|RRAGB	55004|28956|8649|389541|1975|10670|58528|10542|10325
RESPONSE_OF_MTB_TO_PHAGOCYTOSIS	9	23	4.5275	0.00022604	0.000634481	3.1976	PGK1|RAB5A|KPNA1|MAPK1|RPS27A|RAB7A|ENO1|UBA52|RNF213	5230|5868|3836|5594|6233|7879|2023|7311|57674
NUCLEAR_IMPORT_OF_REV_PROTEIN	11	34	3.7433	0.000244298	0.000682768	3.1657	NUP85|NUP133|NUP42|NUP35|NUP88|NUP37|NDC1|NUP54|NUP214|NUP93|SEH1L	79902|55746|11097|129401|4927|79023|55706|53371|8021|9688|81929
SIGNALING_BY_WNT_IN_CANCER	11	34	3.7433	0.000244298	0.000682768	3.1657	PPP2R5C|LRP5|DKK2|FZD8|PPP2R5B|AXIN1|PPP2CB|DKK1|PPP2R5A|GSK3B|CSNK1A1	5527|4041|27123|8325|5526|8312|5516|22943|5525|2932|1452
CELL_CELL_JUNCTION_ORGANIZATION	16	65	2.848	0.000249169	0.000694881	3.1581	ANG|PARD6A|NECTIN3|CDH2|CLDN23|NECTIN2|CDH11|CLDN11|CLDN15|ANG|JUP|ACTB|CDH13|MPP5|CADM1|ACTG1	283|50855|25945|1000|137075|5819|1009|5010|24146|283|3728|60|1012|64398|23705|71
NEGATIVE_REGULATION_OF_MAPK_PATHWAY	12	40	3.4711	0.000257053	0.000713954	3.1463	PPP2R5C|MAP2K1|MAPK1|PPP2R5B|RPS27A|PPP2CB|DUSP6|DUSP5|PPP2R5A|NRAS|UBA52|DUSP1	5527|5604|5594|5526|6233|5516|1848|1847|5525|4893|7311|1843
VISUAL_PHOTOTRANSDUCTION	21	100	2.4297	0.000257112	0.000713954	3.1463	APOE|GPC3|CNGB1|LDLR|CALM1|RDH11|GRK4|SDC4|CYP4V2|PRKCQ|GPC2|HSD17B6|METAP1|GUCA1A|LRP8|PPEF1|FNTA|STRA6|PRKCA|DHRS3|RDH10	348|2719|1258|3949|801|51109|2868|6385|285440|5588|221914|8630|23173|2978|7804|5475|2339|64220|5578|9249|157506
LYSOSPHINGOLIPID_AND_LPA_RECEPTORS	7	14	5.7851	0.000262974	0.000727111	3.1384	LPAR1|S1PR5|PLPPR3|LPAR3|PLPPR4|S1PR3|PLPPR5	1902|53637|79948|23566|9890|1903|163404
INTERLEUKIN_15_SIGNALING	7	14	5.7851	0.000262974	0.000727111	3.1384	GAB2|IL15|IL15RA|JAK1|SHC1|STAT3|STAT5B	9846|3600|3601|3716|6464|6774|6777
E3_UBIQUITIN_LIGASES_UBIQUITINATE_TARGET_PROTEINS	15	59	2.9416	0.00027449	0.000757334	3.1207	UBE2N|H2BC5|PEX2|HLA-A|RNF20|RNF144A|RPS27A|HLTF|H2BC12|PEX2|RRAGA|UBA52|WAC|PCNA|RNF40	7334|3017|5828|3105|56254|9781|6233|6596|85236|5828|10670|7311|51322|5111|9810
HDR_THROUGH_MMEJ_ALT_NHEJ	6	10	6.9421	0.00027693	0.000762442	3.1178	FEN1|NBN|PARP1|MRE11|RBBP8|PARP2	2237|4683|142|4361|5932|10038
INTERCONVERSION_OF_NUCLEOTIDE_DI_AND_TRIPHOSPHATES	10	29	3.9897	0.00028127	0.000772746	3.112	AK4|TXNRD1|CTPS2|NME4|RRM1|GUK1|GLRX|AK1|GSR|AK2	205|7296|56474|4833|6240|2987|2745|203|2936|204
INTRINSIC_PATHWAY_FOR_APOPTOSIS	14	53	3.0563	0.000296904	0.000813971	3.0894	DYNLL1|YWHAG|MAPK1|PMAIP1|BCL2|BAX|YWHAQ|YWHAZ|DYNLL1|STAT3|BAD|CARD8|APIP|DYNLL1	8655|7532|5594|5366|596|581|10971|7534|8655|6774|572|22900|51074|8655
CLASS_B_2_SECRETIN_FAMILY_RECEPTORS	20	94	2.4617	0.000301886	0.000825877	3.0831	VIPR2|VIP|WNT7B|WNT5A|CD55|GNGT2|VIPR1|SMO|FZD8|GNB2|PTH2R|GNG4|ADM|FZD2|GNG12|GNAS|FZD9|ADGRE5|GNAS|RAMP1	7434|7432|7477|7474|1604|2793|7433|6608|8325|2783|5746|2786|133|2535|55970|2778|8326|976|2778|10267
GROWTH_HORMONE_RECEPTOR_SIGNALING	9	24	4.3388	0.000307275	0.000831752	3.08	IRS1|MAPK1|STAT1|PTPN1|STAT3|ADAM17|IRS2|SOCS2|STAT5B	3667|5594|6772|5770|6774|6868|8660|8835|6777
CYTOSOLIC_SULFONATION_OF_SMALL_MOLECULES	9	24	4.3388	0.000307275	0.000831752	3.08	PAPSS1|ABHD14B|SULT1A4|SULT1A1|SLC35B2|SULT1A3|PODXL2|TPST1|BPNT1	9061|84836|445329|6817|347734|6818|50512|8460|10380
DISEASES_OF_PROGRAMMED_CELL_DEATH	9	24	4.3388	0.000307275	0.000831752	3.08	CDC25C|LMNA|CDK5R1|CDK5|SOD2|PRDX2|PRDX1|FOXO3|JUN	995|4000|8851|1020|6648|7001|5052|2309|3725
PHOSPHORYLATION_OF_THE_APC_C	8	19	4.8717	0.000307823	0.000831752	3.08	ANAPC1|CDK1|CDC26|CDC23|CDC16|UBE2C|ANAPC11|PLK1	64682|983|246184|8697|8881|11065|51529|5347
SIGNALING_BY_FGFR	19	87	2.5268	0.00030789	0.000831752	3.08	FGFR4|TIA1|PIK3R1|FLRT3|MAPK1|RPS27A|PPP2CB|SHC1|FGFRL1|FGF5|SRC|SPRED1|NCBP2|NRAS|HNRNPM|FGFR3|UBA52|SPRY2|POLR2G	2264|7072|5295|23767|5594|6233|5516|6464|53834|2250|6714|161742|22916|4893|4670|2261|7311|10253|5436
PROTEIN_PROTEIN_INTERACTIONS_AT_SYNAPSES	19	87	2.5268	0.00030789	0.000831752	3.08	BEGAIN|PPFIA1|IL1RAP|NLGN4X|EPB41L3|DBNL|FLOT2|GRIN1|NRXN2|LRFN3|HOMER2|PPFIBP1|STX1A|DLG4|PTPRF|LIN7A|SYT1|EPB41L5|EPB41L2	57596|8500|3556|57502|23136|28988|2319|2902|9379|79414|9455|8496|6804|1742|5792|8825|6857|57669|2037
G_ALPHA_12_13_SIGNALLING_EVENTS	18	80	2.6033	0.000309376	0.000834027	3.0788	ARHGEF7|GNA12|ARHGEF35|ARHGEF17|ADRA1B|GNGT2|GNB2|PREX1|GNG4|ARHGEF2|RHOC|TRIO|GNG12|ARHGEF3|ARHGEF19|PLXNB1|FGD1|TIAM2	8874|2768|445328|9828|147|2793|2783|57580|2786|9181|389|7204|55970|50650|128272|5364|2245|26230
POSITIVE_EPIGENETIC_REGULATION_OF_RRNA_EXPRESSION	22	106	2.4014	0.000322311	0.000867091	3.0619	H2BC5|CHD4|MBD3|POLR1C|POLR1D|H3-3B|MTA2|H3-3A|RBBP7|TAF1C|DDX21|H4C3|POLR1H|BAZ1B|H2BC12|H2AJ|ACTB|POLR1F|POLR1B|TBP|GSK3B|H2AX	3017|1108|53615|9533|51082|3021|9219|3020|5931|9013|9188|8364|30834|9031|85236|55766|60|221830|84172|6908|2932|3014
HCMV_LATE_EVENTS	23	116	2.2941	0.00034414	0.000923896	3.0344	H2BC5|CHMP4A|VPS37D|MVB12B|VPS25|NUP85|NUP133|NUP42|NUP35|NUP88|H4C3|NUP37|NDC1|CHMP6|NUP54|NUP214|H2BC12|NUP93|CEBPD|CHMP1A|CHMP2B|SNF8|SEH1L	3017|29082|155382|89853|84313|79902|55746|11097|129401|4927|8364|79023|55706|79643|53371|8021|85236|9688|1052|5119|25978|11267|81929
LAMININ_INTERACTIONS	10	30	3.8567	0.000365655	0.000979623	3.0089	ITGB1|COL4A5|LAMB3|LAMA2|ITGA6|COL7A1|ITGA3|ITGA2|LAMA5|COL18A1	3688|1287|3914|3908|3655|1294|3675|3673|3911|80781
INTERLEUKIN_3_INTERLEUKIN_5_AND_GM_CSF_SIGNALING	13	48	3.1336	0.000381102	0.0010189	2.9919	GAB2|FYN|PIK3R1|JAK1|YES1|PIK3CD|RPS27A|YWHAZ|SHC1|PIK3R2|UBA52|STAT5B|CRK	9846|2534|5295|3716|7525|5293|6233|7534|6464|5296|7311|6777|1398
INTERLEUKIN_7_SIGNALING	11	36	3.5353	0.00039256	0.00104737	2.9799	PIK3R1|IRS1|JAK1|IL7R|BRWD1|STAT3|IRS2|PIK3R2|SOCS2|SMARCA4|STAT5B	5295|3667|3716|3575|54014|6774|8660|5296|8835|6597|6777
TRNA_AMINOACYLATION	12	42	3.3058	0.000395189	0.00104739	2.9799	EEF1E1|RARS2|WARS2|HARS2|PPA1|LARS2|SARS2|WARS1|FARSB|FARS2|DARS2|SARS1	9521|57038|10352|23438|5464|23395|54938|7453|10056|10667|55157|6301
DEPOLYMERISATION_OF_THE_NUCLEAR_LAMINA	7	15	5.3994	0.000395808	0.00104739	2.9799	LPIN2|CDK1|LMNA|TMPO|LPIN1|LEMD3|PRKCA	9663|983|4000|7112|23175|23592|5578
PHOSPHORYLATION_SITE_MUTANTS_OF_CTNNB1_ARE_NOT_TARGETED_TO_THE_PROTEASOME_BY_THE_DESTRUCTION_COMPLEX	7	15	5.3994	0.000395808	0.00104739	2.9799	PPP2R5C|PPP2R5B|AXIN1|PPP2CB|PPP2R5A|GSK3B|CSNK1A1	5527|5526|8312|5516|5525|2932|1452
RESPONSE_OF_EIF2AK1_HRI_TO_HEME_DEFICIENCY	7	15	5.3994	0.000395808	0.00104739	2.9799	CEBPB|DDIT3|PPP1R15A|GRB10|EIF2S3|EIF2S2|EIF2S1	1051|1649|23645|2887|1968|8894|1965
NEGATIVE_EPIGENETIC_REGULATION_OF_RRNA_EXPRESSION	22	109	2.3353	0.000397199	0.00104893	2.9793	H2BC5|POLR1C|POLR1D|H3-3B|SAP30|CCNH|H3-3A|MNAT1|TAF1C|H4C3|POLR1H|RRP8|H2BC12|ARID4B|H2AJ|POLR1F|POLR1B|TBP|SIN3A|ERCC3|GTF2H5|H2AX	3017|9533|51082|3021|8819|902|3020|4331|9013|8364|30834|23378|85236|51742|55766|221830|84172|6908|25942|2071|404672|3014
NEUROFASCIN_INTERACTIONS	5	7	8.2644	0.000408785	0.00107514	2.9685	SDCBP|NRCAM|CNTN1|CNTNAP1|DCX	6386|4897|1272|8506|1641
RUNX3_REGULATES_CDKN1A_TRANSCRIPTION	5	7	8.2644	0.000408785	0.00107514	2.9685	SMAD4|RUNX3|ZFHX3|CDKN1A|SMAD3	4089|864|463|1026|4088
SIGNALING_BY_NTRK2_TRKB	9	25	4.1653	0.000411255	0.00107944	2.9668	RAC1|FYN|PIK3R1|CDK5R1|CDK5|SHC1|SRC|NRAS|BDNF	5879|2534|5295|8851|1020|6464|6714|4893|627
COMPLEX_I_BIOGENESIS	14	55	2.9451	0.000426269	0.00111658	2.9521	NDUFS7|NDUFAF4|NDUFA10|NDUFV1|NDUFS8|NDUFA13|NDUFV2|NDUFB2|NDUFA8|NDUFA9|NDUFB11|NDUFAF2|NDUFB7|NDUFS5	374291|29078|4705|4723|4728|51079|4729|4708|4702|4704|54539|91942|4713|4725
INHIBITION_OF_THE_PROTEOLYTIC_ACTIVITY_OF_APC_C_REQUIRED_FOR_THE_ONSET_OF_ANAPHASE_BY_MITOTIC_SPINDLE_CHECKPOINT_COMPONENTS	8	20	4.6281	0.00043043	0.00111843	2.9514	ANAPC1|CDC26|CDC23|CDC20|BUB3|CDC16|UBE2C|ANAPC11	64682|246184|8697|991|9184|8881|11065|51529
SIGNALLING_TO_RAS	8	20	4.6281	0.00043043	0.00111843	2.9514	RALB|MAPKAPK3|RALGDS|RALA|MAPK11|SHC1|SRC|NRAS	5899|7867|5900|5898|5600|6464|6714|4893
CLASS_I_PEROXISOMAL_MEMBRANE_PROTEIN_IMPORT	8	20	4.6281	0.00043043	0.00111843	2.9514	PXMP2|PEX2|ALDH3A2|PEX19|ABCD1|PEX2|FIS1|PEX16	5827|5828|224|5824|215|5828|51024|9409
SIGNALING_BY_PDGFR_IN_DISEASE	8	20	4.6281	0.00043043	0.00111843	2.9514	PIK3R1|STAT1|STAT3|FIP1L1|NRAS|PIK3R2|PDGFRA|KANK1	5295|6772|6774|81608|4893|5296|5156|23189
ENOS_ACTIVATION	6	11	6.311	0.000456197	0.00118064	2.9279	LYPLA1|CAV1|CALM1|HSP90AA1|DDAH2|CYGB	10434|857|801|3320|23564|114757
RECEPTOR_MEDIATED_MITOPHAGY	6	11	6.311	0.000456197	0.00118064	2.9279	ULK1|ATG12|PGAM5|SRC|MAP1LC3A|CSNK2A2	8408|9140|192111|6714|84557|1459
MAPK_TARGETS_NUCLEAR_EVENTS_MEDIATED_BY_MAP_KINASES	10	31	3.7323	0.000470135	0.00120484	2.9191	MAPK10|MAPK7|MAPK9|MAPK1|MAPK11|PPP2CB|DUSP6|RPS6KA2|JUN|DUSP3	5602|5598|5601|5594|5600|5516|1848|6196|3725|1845
ENDOSOMAL_SORTING_COMPLEX_REQUIRED_FOR_TRANSPORT_ESCRT	10	31	3.7323	0.000470135	0.00120484	2.9191	CHMP4A|VPS37D|MVB12B|VPS25|RPS27A|CHMP6|VPS4B|CHMP2B|SNF8|UBA52	29082|155382|89853|84313|6233|79643|9525|25978|11267|7311
FGFR1_MUTANT_RECEPTOR_ACTIVATION	10	31	3.7323	0.000470135	0.00120484	2.9191	GAB2|PIK3R1|STAT1|LRRFIP1|TRIM24|FGF5|STAT3|ZMYM2|CUX1|STAT5B	9846|5295|6772|9208|8805|2250|6774|7750|1523|6777
GLYOXYLATE_METABOLISM_AND_GLYCINE_DEGRADATION	10	31	3.7323	0.000470135	0.00120484	2.9191	OGDH|PXMP2|AMT|BCKDHB|DBT|GLDC|PDHB|LIAS|DLAT|DLST	4967|5827|275|594|1629|2731|5162|11019|1737|1743
RNA_POLYMERASE_I_TRANSCRIPTION	22	111	2.2932	0.000470203	0.00120484	2.9191	H2BC5|CHD4|MBD3|POLR1C|POLR1D|H3-3B|CCNH|MTA2|H3-3A|MNAT1|RBBP7|TAF1C|H4C3|POLR1H|H2BC12|H2AJ|POLR1F|POLR1B|TBP|ERCC3|GTF2H5|H2AX	3017|1108|53615|9533|51082|3021|902|9219|3020|4331|5931|9013|8364|30834|85236|55766|221830|84172|6908|2071|404672|3014
VASOPRESSIN_REGULATES_RENAL_WATER_HOMEOSTASIS_VIA_AQUAPORINS	12	43	3.2289	0.000484984	0.00124025	2.9065	ADCY1|PRKAR1B|ADCY6|GNGT2|GNB2|ADCY3|PRKACB|GNG4|GNG12|GNAS|GNAS|PRKAR1A	107|5575|112|2793|2783|109|5567|2786|55970|2778|2778|5573
FATTY_ACYL_COA_BIOSYNTHESIS	11	37	3.4398	0.000491249	0.0012538	2.9018	HACD1|SLC27A3|HSD17B8|ACSL3|MORC2|ELOVL1|HSD17B12|ELOVL6|HACD3|SLC25A1|ACSL4	9200|11000|7923|2181|22880|64834|51144|79071|51495|6576|2182
ADORA2B_MEDIATED_ANTI_INFLAMMATORY_CYTOKINES_PRODUCTION	25	133	2.1748	0.000493164	0.00125621	2.9009	VIPR2|VIP|ADCY1|PRKAR1B|PRKX|ADORA2B|ADCY6|GNGT2|VIPR1|GNB2|PTH2R|ADCY3|PRKACB|P2RY11|GNG4|ADM|GNG12|PTGER2|GNAI3|GNAS|GNAS|PRKAR1A|RAMP1|ADORA2A|ADRB2	7434|7432|107|5575|5613|136|112|2793|7433|2783|5746|109|5567|5032|2786|133|55970|5732|2773|2778|2778|5573|10267|135|154
SIGNALING_BY_FGFR_IN_DISEASE	15	63	2.7548	0.000535836	0.00135955	2.8666	FGFR4|GAB2|PIK3R1|STAT1|LRRFIP1|TRIM24|FGF5|STAT3|ZMYM2|NCBP2|NRAS|FGFR3|CUX1|STAT5B|POLR2G	2264|9846|5295|6772|9208|8805|2250|6774|7750|22916|4893|2261|1523|6777|5436
NCAM_SIGNALING_FOR_NEURITE_OUT_GROWTH	15	63	2.7548	0.000535836	0.00135955	2.8666	ST8SIA2|COL4A5|FYN|CACNB3|COL3A1|COL6A3|MAPK1|PTK2|PRNP|GFRA2|COL5A2|COL5A1|SRC|NRAS|SPTAN1	8128|1287|2534|784|1281|1293|5594|5747|5621|2675|1290|1289|6714|4893|6709
DOWNREGULATION_OF_TGF_BETA_RECEPTOR_SIGNALING	9	26	4.0051	0.000542589	0.00137131	2.8629	BAMBI|PPP1R15A|NEDD4L|PPP1CC|RPS27A|STUB1|TGFBR2|UBA52|SMAD3	25805|23645|23327|5501|6233|10273|7048|7311|4088
RESOLUTION_OF_D_LOOP_STRUCTURES_THROUGH_SYNTHESIS_DEPENDENT_STRAND_ANNEALING_SDSA	9	26	4.0051	0.000542589	0.00137131	2.8629	RAD51C|XRCC3|RMI1|EXO1|RAD51B|NBN|TOP3A|MRE11|RBBP8	5889|7517|80010|9156|5890|4683|7156|4361|5932
DNA_DOUBLE_STRAND_BREAK_RESPONSE	17	77	2.5545	0.000550313	0.00138812	2.8576	UBE2N|EYA3|H2BC5|PIAS4|SUMO1|NBN|RPS27A|H4C3|KPNA2|BAZ1B|EYA2|UIMC1|H2BC12|MRE11|EYA1|UBA52|H2AX	7334|2140|3017|51588|7341|4683|6233|8364|3838|9031|2139|51720|85236|4361|2138|7311|3014
SIGNALING_BY_FGFR1	13	50	3.0082	0.000554301	0.00139546	2.8553	PIK3R1|FLRT3|MAPK1|RPS27A|PPP2CB|SHC1|FGFRL1|FGF5|SRC|SPRED1|NRAS|UBA52|SPRY2	5295|23767|5594|6233|5516|6464|53834|2250|6714|161742|4893|7311|10253
P75NTR_SIGNALS_VIA_NF_KB	7	16	5.062	0.000577513	0.00144826	2.8392	RPS27A|IRAK1|RIPK2|SQSTM1|NFKBIA|MYD88|UBA52	6233|3654|8767|8878|4792|4615|7311
GLYCOGEN_STORAGE_DISEASES	7	16	5.062	0.000577513	0.00144826	2.8392	G6PC3|GYG1|RPS27A|GYG2|GBE1|UBA52|PPP1R3C	92579|2992|6233|8908|2632|7311|5507
SIGNAL_TRANSDUCTION_BY_L1	8	21	4.4077	0.000589993	0.00147158	2.8322	ITGB1|RAC1|MAP2K1|EGFR|MAPK1|CSNK2A2|PAK1|ITGA5	3688|5879|5604|1956|5594|1459|5058|3678
NEGATIVE_REGULATION_OF_MET_ACTIVITY	8	21	4.4077	0.000589993	0.00147158	2.8322	SH3GL3|LRIG1|SH3GL2|SH3KBP1|RPS27A|PTPN2|PTPN1|UBA52	6457|26018|6456|30011|6233|5771|5770|7311
TRANSPORT_OF_VITAMINS_NUCLEOSIDES_AND_RELATED_MOLECULES	12	44	3.1555	0.000591363	0.00147158	2.8322	SLC35B2|SLCO3A1|ARL2BP|ARL2|SLC29A3|SLCO4A1|SLC35A2|SLC25A4|SLC35B4|SLC25A5|SLC35A3|SLC29A4	347734|28232|23568|402|55315|28231|7355|291|84912|292|23443|222962
VIRAL_MESSENGER_RNA_SYNTHESIS	12	44	3.1555	0.000591363	0.00147158	2.8322	NUP85|NUP133|NUP42|NUP35|NUP88|NUP37|NDC1|NUP54|NUP214|NUP93|SEH1L|POLR2G	79902|55746|11097|129401|4927|79023|55706|53371|8021|9688|81929|5436
THROMBIN_SIGNALLING_THROUGH_PROTEINASE_ACTIVATED_RECEPTORS_PARS	10	32	3.6157	0.000598249	0.00148586	2.828	GNA12|GNGT2|MAPK1|GNB2|GNG4|F2R|GNAQ|SRC|GNG12|GNA11	2768|2793|5594|2783|2786|2149|2776|6714|55970|2767
SIGNALING_BY_FGFR1_IN_DISEASE	11	38	3.3493	0.000609866	0.00151181	2.8205	GAB2|PIK3R1|STAT1|LRRFIP1|TRIM24|FGF5|STAT3|ZMYM2|NRAS|CUX1|STAT5B	9846|5295|6772|9208|8805|2250|6774|7750|4893|1523|6777
TRANSPORT_OF_INORGANIC_CATIONS_ANIONS_AND_AMINO_ACIDS_OLIGOPEPTIDES	21	106	2.2922	0.000644421	0.00159442	2.7974	SLC7A1|SLC26A6|SLC15A4|SLC7A5|SLC6A15|SLC4A7|SLC4A2|CALM1|SLC8A2|SLC3A2|SLC25A10|SLC7A2|SLC25A22|CTNS|SLC4A8|SLC20A1|SRI|SLC25A26|SLC26A11|SLC8A3|SLC1A5	6541|65010|121260|8140|55117|9497|6522|801|6543|6520|1468|6542|79751|1497|9498|6574|6717|115286|284129|6547|6510
INFECTION_WITH_MYCOBACTERIUM_TUBERCULOSIS	9	27	3.8567	0.000706447	0.00174455	2.7583	PGK1|RAB5A|KPNA1|MAPK1|RPS27A|RAB7A|ENO1|UBA52|RNF213	5230|5868|3836|5594|6233|7879|2023|7311|57674
CREB1_PHOSPHORYLATION_THROUGH_THE_ACTIVATION_OF_ADENYLATE_CYCLASE	6	12	5.7851	0.000715099	0.00175254	2.7563	ADCY1|PRKAR1B|PRKX|CALM1|PRKACB|PRKAR1A	107|5575|5613|801|5567|5573
TRANSPORT_OF_NUCLEOSIDES_AND_FREE_PURINE_AND_PYRIMIDINE_BASES_ACROSS_THE_PLASMA_MEMBRANE	6	12	5.7851	0.000715099	0.00175254	2.7563	ARL2BP|ARL2|SLC29A3|SLC25A4|SLC25A5|SLC29A4	23568|402|55315|291|292|222962
ACTIVATION_OF_THE_TFAP2_AP_2_FAMILY_OF_TRANSCRIPTION_FACTORS	6	12	5.7851	0.000715099	0.00175254	2.7563	TFAP2A|TFAP2C|CITED1|CITED4|TFAP2B|CITED2	7020|7022|4435|163732|7021|10370
SIGNALING_BY_PDGFRA_TRANSMEMBRANE_JUXTAMEMBRANE_AND_KINASE_DOMAIN_MUTANTS	6	12	5.7851	0.000715099	0.00175254	2.7563	PIK3R1|STAT1|STAT3|NRAS|PIK3R2|PDGFRA	5295|6772|6774|4893|5296|5156
DEFECTIVE_CHST14_CAUSES_EDS_MUSCULOCONTRACTURAL_TYPE	5	8	7.2314	0.000742534	0.00180609	2.7433	BGN|CHST14|CSPG4|VCAN|DCN	633|113189|1464|1462|1634
DEFECTIVE_CHSY1_CAUSES_TPBS	5	8	7.2314	0.000742534	0.00180609	2.7433	BGN|CHSY1|CSPG4|VCAN|DCN	633|22856|1464|1462|1634
SYNTHESIS_OF_UDP_N_ACETYL_GLUCOSAMINE	5	8	7.2314	0.000742534	0.00180609	2.7433	GFPT1|NAGK|UAP1|GFPT2|RENBP	2673|55577|6675|9945|5973
RECYCLING_OF_EIF2_GDP	5	8	7.2314	0.000742534	0.00180609	2.7433	EIF2S3|EIF2S2|EIF2S1|EIF2B4|EIF2B1	1968|8894|1965|8890|1967
GAMMA_CARBOXYLATION_HYPUSINE_FORMATION_AND_ARYLSULFATASE_ACTIVATION	11	39	3.2634	0.000751424	0.00182428	2.7389	GAS6|ARSB|FN3KRP|ARSA|F10|DNAJC24|DPH2|SUMF2|DPH3|PROS1|ARSD	2621|411|79672|410|2159|120526|1802|25870|285381|5627|414
SIALIC_ACID_METABOLISM	10	33	3.5061	0.000753929	0.00182549	2.7386	ST8SIA2|ST8SIA3|ST6GALNAC3|ST3GAL1|ST6GAL1|CMAS|ST6GALNAC6|GLB1|GNE|ST3GAL2	8128|51046|256435|6482|6480|55907|30815|2720|10020|6483
PARASITE_INFECTION	22	116	2.1943	0.000754742	0.00182549	2.7386	ARPC5|BAIAP2|RAC1|FYN|MYO5A|ABI2|YES1|MAPK1|WASF3|ARPC4|PTK2|ELMO1|CYFIP2|NCK1|NCKAP1|ABI1|SRC|ACTB|ACTR2|WASL|ACTG1|CRK	10092|10458|5879|2534|4644|10152|7525|5594|10810|10093|5747|9844|26999|4690|10787|10006|6714|60|10097|8976|71|1398
MRNA_SPLICING_MINOR_PATHWAY	13	52	2.8925	0.000789769	0.00190664	2.7197	SRSF1|SRSF7|SNRPF|SF3B3|SRSF6|SRSF2|SNU13|SNRPD3|SNRNP25|ZRSR2|NCBP2|DDX42|POLR2G	6426|6432|6636|23450|6431|6427|4809|6634|79622|8233|22916|11325|5436
JNK_C_JUN_KINASES_PHOSPHORYLATION_AND_ACTIVATION_MEDIATED_BY_ACTIVATED_HUMAN_TAK1	8	22	4.2073	0.000794229	0.00190674	2.7197	UBE2N|MAPK10|MAPK9|RPS27A|IRAK2|IRAK1|RIPK2|UBA52	7334|5602|5601|6233|3656|3654|8767|7311
REGULATION_OF_SIGNALING_BY_CBL	8	22	4.2073	0.000794229	0.00190674	2.7197	FYN|PIK3R1|YES1|PIK3CD|RPS27A|PIK3R2|UBA52|CRK	2534|5295|7525|5293|6233|5296|7311|1398
COMMON_PATHWAY_OF_FIBRIN_CLOT_FORMATION	8	22	4.2073	0.000794229	0.00190674	2.7197	PROCR|SERPIND1|SERPINA5|F2R|SERPINE2|F10|THBD|PROS1	10544|3053|5104|2149|5270|2159|7056|5627
ACETYLCHOLINE_NEUROTRANSMITTER_RELEASE_CYCLE	7	17	4.7642	0.000819953	0.00196122	2.7075	PPFIA1|SNAP25|SLC18A3|SLC5A7|CPLX1|STX1A|SYT1	8500|6616|6572|60482|10815|6804|6857
BUTYRATE_RESPONSE_FACTOR_1_BRF1_BINDS_AND_DESTABILIZES_MRNA	7	17	4.7642	0.000819953	0.00196122	2.7075	ZFP36L1|EXOSC1|EXOSC2|EXOSC6|EXOSC7|DCP2|EXOSC4	677|51013|23404|118460|23016|167227|54512
NRAGE_SIGNALS_DEATH_THROUGH_JNK	14	59	2.7455	0.000832691	0.00198801	2.7016	MAGED1|ARHGEF7|RAC1|ARHGEF35|ARHGEF17|PREX1|ARHGEF2|TRIO|BAD|AATF|ARHGEF3|ARHGEF19|FGD1|TIAM2	9500|8874|5879|445328|9828|57580|9181|7204|572|26574|50650|128272|2245|26230
AMYLOID_FIBER_FORMATION	21	109	2.2291	0.000844133	0.00201162	2.6965	H2BC5|H3-3B|SNCAIP|APH1A|SIAH2|H3-3A|UBE2L6|SORL1|RPS27A|H4C3|TSPAN33|USP9X|H2BC12|SNCA|MFGE8|ITM2B|CST3|UBA52|H2AX|NCSTN|TGFBI	3017|3021|9627|51107|6478|3020|9246|6653|6233|8364|340348|8239|85236|6622|4240|9445|1471|7311|3014|23385|7045
SYNTHESIS_OF_PC	9	28	3.719	0.000908572	0.00215328	2.6669	LPIN2|SLC44A2|BCHE|LPCAT1|CEPT1|CHPT1|STARD7|CSNK2A2|LPIN1	9663|57153|590|79888|10390|56994|56910|1459|23175
ATTENUATION_PHASE	9	28	3.719	0.000908572	0.00215328	2.6669	DNAJB1|HSPA8|HSPA2|HSP90AA1|TNFRSF21|HSPA1B|DNAJB6|HSPA1A|SERPINH1	3337|3312|3306|3320|27242|3304|10049|3303|871
RNA_POLYMERASE_III_TRANSCRIPTION_INITIATION_FROM_TYPE_3_PROMOTER	9	28	3.719	0.000908572	0.00215328	2.6669	POLR1C|POLR1D|SNAPC4|POLR3A|SNAPC1|ZNF143|POLR3C|TBP|POLR3G	9533|51082|6621|11128|6617|7702|10623|6908|10622
SIGNALING_BY_FGFR3	11	40	3.1818	0.000919226	0.00217455	2.6626	PIK3R1|MAPK1|RPS27A|PPP2CB|SHC1|FGF5|SRC|NRAS|FGFR3|UBA52|SPRY2	5295|5594|6233|5516|6464|2250|6714|4893|2261|7311|10253
TRANSCRIPTIONAL_REGULATION_BY_E2F6	10	34	3.403	0.0009415	0.00221913	2.6538	PCGF6|RYBP|BMI1|RING1|RBBP7|EZH2|SUZ12|RBBP8|CBX5|E2F6	84108|23429|648|6015|5931|2146|23512|5932|23468|1876
LATE_ENDOSOMAL_MICROAUTOPHAGY	10	34	3.403	0.0009415	0.00221913	2.6538	HDAC6|HSPA8|CHMP4A|PLIN3|VPS37D|MVB12B|RPS27A|CHMP6|CHMP2B|UBA52	10013|3312|29082|10226|155382|89853|6233|79643|25978|7311
FORMATION_OF_THE_BETA_CATENIN_TCF_TRANSACTIVATING_COMPLEX	19	92	2.3895	0.000947069	0.00222819	2.652	H2BC5|TRRAP|H3-3B|RUNX3|H3-3A|TCF4|LEF1|ASH2L|H4C3|TLE1|MEN1|H2BC12|TLE4|H2AJ|PYGO2|TLE2|TLE3|SMARCA4|H2AX	3017|8295|3021|864|3020|6925|51176|9070|8364|7088|4221|85236|7091|55766|90780|7089|7090|6597|3014
HDR_THROUGH_HOMOLOGOUS_RECOMBINATION_HRR	15	67	2.5903	0.000985208	0.00231372	2.6357	RAD51C|XRCC3|RMI1|EXO1|RAD51B|RHNO1|NBN|RPS27A|TOP3A|MRE11|UBA52|RBBP8|POLE4|PCNA|RFC4	5889|7517|80010|9156|5890|83695|4683|6233|7156|4361|7311|5932|56655|5111|5984
TFAP2_AP_2_FAMILY_REGULATES_TRANSCRIPTION_OF_CELL_CYCLE_FACTORS	4	5	9.2561	0.00102989	0.0024099	2.618	TFAP2A|TFAP2C|CDKN1A|KDM5B	7020|7022|1026|10765
RUNX3_REGULATES_BCL2L11_BIM_TRANSCRIPTION	4	5	9.2561	0.00102989	0.0024099	2.618	SMAD4|RUNX3|FOXO3|SMAD3	4089|864|2309|4088
RAF_INDEPENDENT_MAPK1_3_ACTIVATION	8	23	4.0244	0.00105172	0.00245212	2.6105	MAP2K1|CDK1|JAK1|MAPK1|PEA15|DUSP6|DUSP5|DUSP1	5604|983|3716|5594|8682|1848|1847|1843
RNA_POLYMERASE_III_TRANSCRIPTION_TERMINATION	8	23	4.0244	0.00105172	0.00245212	2.6105	SSB|POLR1C|POLR1D|POLR3A|NFIX|NFIB|POLR3C|POLR3G	6741|9533|51082|11128|4784|4781|10623|10622
P75NTR_RECRUITS_SIGNALLING_COMPLEXES	6	13	5.3401	0.00107518	0.00249781	2.6024	RPS27A|IRAK1|RIPK2|SQSTM1|MYD88|UBA52	6233|3654|8767|8878|4615|7311
PURINE_SALVAGE	6	13	5.3401	0.00107518	0.00249781	2.6024	APRT|ADK|DGUOK|HPRT1|PNP|ADA	353|132|1716|3251|4860|100
INSULIN_RECEPTOR_SIGNALLING_CASCADE	13	54	2.7854	0.00110405	0.00255571	2.5925	FGFR4|GAB2|PIK3R1|IRS1|MAPK1|GRB10|SHC1|FGF5|PDPK1|NRAS|IRS2|PIK3R2|FGFR3	2264|9846|5295|3667|5594|2887|6464|2250|5170|4893|8660|5296|2261
ION_HOMEOSTASIS	13	54	2.7854	0.00110405	0.00255571	2.5925	FXYD6|ATP2A2|AHCYL1|CALM1|SLC8A2|ATP1B3|ATP1A1|DMPK|ATP1B1|ORAI1|ITPR3|SRI|SLC8A3	53826|488|10768|801|6543|483|476|1760|481|84876|3710|6717|6547
DUAL_INCISION_IN_GG_NER	11	41	3.1042	0.00111687	0.00258076	2.5883	ERCC1|RBX1|RPS27A|PARP1|UBA52|POLE4|ERCC3|PCNA|GTF2H5|RFC4|PARP2	2067|9978|6233|142|7311|56655|2071|5111|404672|5984|10038
GASTRIN_CREB_SIGNALLING_PATHWAY_VIA_PKC_AND_MAPK	7	18	4.4995	0.00113639	0.00261653	2.5823	EGFR|MAPK7|HBEGF|MAPK1|RPS6KA2|NRAS|PRKCA	1956|5598|1839|5594|6196|4893|5578
MECP2_REGULATES_NEURONAL_RECEPTORS_AND_CHANNELS	7	18	4.4995	0.00113639	0.00261653	2.5823	GPRIN1|FKBP5|PTPN4|SLC2A3|PTPN1|GRIA2|SIN3A	114787|2289|5775|6515|5770|2891|25942
GPVI_MEDIATED_ACTIVATION_CASCADE	10	35	3.3058	0.00116569	0.00267448	2.5728	RAC2|RAC1|FYN|PIK3R1|PLCG2|PDPN|RHOG|PDPK1|PIK3R2|COL1A1	5880|5879|2534|5295|5336|10630|391|5170|5296|1277
ONCOGENE_INDUCED_SENESCENCE	10	35	3.3058	0.00116569	0.00267448	2.5728	ETS1|CDK6|MAPK1|RPS27A|E2F3|CDKN2C|E2F2|UBA52|MOV10|CDK4	2113|1021|5594|6233|1871|1031|1870|7311|4343|1019
DOWNREGULATION_OF_ERBB4_SIGNALING	5	9	6.4279	0.00124684	0.0028556	2.5443	WWP1|RPS27A|SRC|NEDD4|UBA52	11059|6233|6714|4734|7311
CA2_PATHWAY	14	62	2.6126	0.00131894	0.00301538	2.5207	AGO2|PLCB1|CALM1|WNT5A|GNGT2|LEF1|GNB2|GNAO1|GNG4|FZD2|GNG12|ITPR3|PRKCA|MOV10	27161|23236|801|7474|2793|51176|2783|2775|2786|2535|55970|3710|5578|4343
HATS_ACETYLATE_HISTONES	25	142	2.037	0.00132374	0.00302103	2.5198	NCOA1|H2BC5|TRRAP|OGT|KANSL1|MSL3|RBBP7|USP22|ENY2|HAT1|H4C3|KAT6A|BRD8|ELP4|SUPT3H|HCFC1|DR1|MORF4L1|H2BC12|MBIP|ACTB|ATXN7L3|JADE1|MRGBP|TAF6L	8648|3017|8295|8473|284058|10943|5931|23326|56943|8520|8364|7994|10902|26610|8464|3054|1810|10933|85236|51562|60|56970|79960|55257|10629
HOMOLOGOUS_DNA_PAIRING_AND_STRAND_EXCHANGE	11	42	3.0303	0.00134824	0.00307151	2.5126	RAD51C|XRCC3|RMI1|EXO1|RAD51B|RHNO1|NBN|TOP3A|MRE11|RBBP8|RFC4	5889|7517|80010|9156|5890|83695|4683|7156|4361|5932|5984
SYNTHESIS_OF_VERY_LONG_CHAIN_FATTY_ACYL_COAS	8	24	3.8567	0.0013719	0.00310356	2.5081	HACD1|SLC27A3|ACSL3|ELOVL1|HSD17B12|ELOVL6|HACD3|ACSL4	9200|11000|2181|64834|51144|79071|51495|2182
OTHER_INTERLEUKIN_SIGNALING	8	24	3.8567	0.0013719	0.00310356	2.5081	SNAP25|JAK1|CSF3|IL32|STX1A|TXLNA|STXBP2|STX4	6616|3716|1440|9235|6804|200081|6813|6810
RHO_GTPASES_ACTIVATE_NADPH_OXIDASES	8	24	3.8567	0.0013719	0.00310356	2.5081	RAC2|RAC1|PIN1|MAPK1|MAPK11|PRKCD|PIN1|PRKCA	5880|5879|5300|5594|5600|5580|5300|5578
ESTROGEN_DEPENDENT_NUCLEAR_EVENTS_DOWNSTREAM_OF_ESR_MEMBRANE_SIGNALING	8	24	3.8567	0.0013719	0.00310356	2.5081	CDKN1B|EGFR|HBEGF|MAPK1|PTK2|BCL2|CCND1|FOXO3	1027|1956|1839|5594|5747|596|595|2309
HIV_ELONGATION_ARREST_AND_RECOVERY	10	36	3.2139	0.00143164	0.00323305	2.4904	TCEA1|CDK9|CCNK|SUPT4H1|ELOB|ELOA|ELL|SUPT5H|NELFB|POLR2G	6917|1025|8812|6827|6923|6924|8178|6829|25920|5436
PROCESSING_OF_DNA_DOUBLE_STRAND_BREAK_ENDS	19	98	2.2432	0.00143941	0.00324494	2.4888	UBE2N|H2BC5|RMI1|RNF4|PIAS4|EXO1|SUMO1|RHNO1|NBN|RPS27A|H4C3|TOP3A|UIMC1|H2BC12|MRE11|UBA52|RBBP8|H2AX|RFC4	7334|3017|80010|6047|51588|9156|7341|83695|4683|6233|8364|7156|51720|85236|4361|7311|5932|3014|5984
ACTIVATION_OF_BH3_ONLY_PROTEINS	9	30	3.4711	0.00145345	0.00327089	2.4853	DYNLL1|YWHAG|PMAIP1|BCL2|YWHAQ|YWHAZ|DYNLL1|BAD|DYNLL1	8655|7532|5366|596|10971|7534|8655|572|8655
TP53_REGULATES_TRANSCRIPTION_OF_CELL_CYCLE_GENES	12	49	2.8335	0.0014613	0.00328286	2.4837	CDC25C|CDKN1B|RGCC|GADD45A|CDK1|BAX|CCNE1|CDKN1A|E2F7|AURKA|PCBP4|PCNA	995|1027|28984|1647|983|581|898|1026|144455|6790|57060|5111
NEUREXINS_AND_NEUROLIGINS	13	56	2.6859	0.00151643	0.0034008	2.4684	BEGAIN|NLGN4X|EPB41L3|DBNL|GRIN1|NRXN2|HOMER2|STX1A|DLG4|LIN7A|SYT1|EPB41L5|EPB41L2	57596|57502|23136|28988|2902|9379|9455|6804|1742|8825|6857|57669|2037
TRANSCRIPTIONAL_REGULATION_BY_SMALL_RNAS	20	107	2.1626	0.00152237	0.00340822	2.4675	AGO2|H2BC5|NUP85|H3-3B|NUP133|NUP42|H3-3A|NUP35|NUP88|H4C3|NUP37|NDC1|NUP54|NUP214|H2BC12|NUP93|H2AJ|SEH1L|H2AX|POLR2G	27161|3017|79902|3021|55746|11097|3020|129401|4927|8364|79023|55706|53371|8021|85236|9688|55766|81929|3014|5436
CONSTITUTIVE_SIGNALING_BY_LIGAND_RESPONSIVE_EGFR_CANCER_VARIANTS	7	19	4.2627	0.00154141	0.00343893	2.4636	EGFR|PIK3R1|HSP90AA1|RPS27A|SHC1|NRAS|UBA52	1956|5295|3320|6233|6464|4893|7311
CONVERSION_FROM_APC_C_CDC20_TO_APC_C_CDH1_IN_LATE_ANAPHASE	7	19	4.2627	0.00154141	0.00343893	2.4636	ANAPC1|CDC26|CDC23|CDC20|CDC16|UBE2C|ANAPC11	64682|246184|8697|991|8881|11065|51529
CS_DS_DEGRADATION	6	14	4.9586	0.00156022	0.00346895	2.4598	ARSB|BGN|IDS|CSPG4|VCAN|DCN	411|633|3423|1464|1462|1634
REGULATION_OF_IFNG_SIGNALING	6	14	4.9586	0.00156022	0.00346895	2.4598	JAK1|PIAS1|STAT1|SUMO1|PTPN2|PTPN1	3716|8554|6772|7341|5771|5770
SIGNALING_BY_RETINOIC_ACID	11	43	2.9598	0.00161753	0.00359019	2.4449	ALDH1A2|RDH11|ALDH1A3|CRABP1|FABP5|PDHB|DLAT|RXRA|DHRS3|RDH10|RARA	8854|51109|220|1381|2171|5162|1737|6256|9249|157506|5914
RNA_POLYMERASE_I_PROMOTER_ESCAPE	18	91	2.2886	0.00169423	0.00374759	2.4262	H2BC5|POLR1C|POLR1D|H3-3B|CCNH|H3-3A|MNAT1|TAF1C|H4C3|POLR1H|H2BC12|H2AJ|POLR1F|POLR1B|TBP|ERCC3|GTF2H5|H2AX	3017|9533|51082|3021|902|3020|4331|9013|8364|30834|85236|55766|221830|84172|6908|2071|404672|3014
B_WICH_COMPLEX_POSITIVELY_REGULATES_RRNA_EXPRESSION	18	91	2.2886	0.00169423	0.00374759	2.4262	H2BC5|POLR1C|POLR1D|H3-3B|H3-3A|TAF1C|DDX21|H4C3|POLR1H|BAZ1B|H2BC12|H2AJ|ACTB|POLR1F|POLR1B|TBP|GSK3B|H2AX	3017|9533|51082|3021|3020|9013|9188|8364|30834|9031|85236|55766|60|221830|84172|6908|2932|3014
NR1H3_NR1H2_REGULATE_GENE_EXPRESSION_LINKED_TO_CHOLESTEROL_TRANSPORT_AND_EFFLUX	10	37	3.1271	0.00174487	0.003853	2.4142	NCOA1|NCOR1|AGO2|APOE|APOC1|ABCA1|GPS2|PLTP|MOV10|RXRA	8648|9611|27161|348|341|19|2874|5360|4343|6256
SIGNALING_BY_EGFR_IN_CANCER	8	25	3.7025	0.00176502	0.00387765	2.4114	EGFR|PIK3R1|HBEGF|HSP90AA1|RPS27A|SHC1|NRAS|UBA52	1956|5295|1839|3320|6233|6464|4893|7311
ANTIGEN_PRESENTATION_FOLDING_ASSEMBLY_AND_PEPTIDE_LOADING_OF_CLASS_I_MHC	8	25	3.7025	0.00176502	0.00387765	2.4114	HLA-E|HLA-A|SEC23A|TAPBP|TAP2|SAR1B|HLA-B|TAP1	3133|3105|10484|6892|6891|51128|3106|6890
CYCLIN_A_B1_B2_ASSOCIATED_EVENTS_DURING_G2_M_TRANSITION	8	25	3.7025	0.00176502	0.00387765	2.4114	CDC25C|PPME1|CDK1|CCNH|MNAT1|PPP2R2A|PPP2CB|PLK1	995|51400|983|902|4331|5520|5516|5347
CARDIAC_CONDUCTION	24	137	2.0269	0.00180925	0.00396416	2.4018	FXYD6|ATP2A2|WWTR1|AHCYL1|KCNIP3|CALM1|CACNB3|SLC8A2|SCN9A|NPR2|CACNA2D2|ATP1B3|ATP1A1|DMPK|KCNH2|ATP1B1|CACNG7|SCN2A|ORAI1|CORIN|ITPR3|SRI|SCN3B|SLC8A3	53826|488|25937|10768|30818|801|784|6543|6335|4882|9254|483|476|1760|3757|481|59284|6326|84876|10699|3710|6717|55800|6547
PYRUVATE_METABOLISM	9	31	3.3591	0.00181052	0.00396416	2.4018	BSG|PDPR|MPC1|LDHA|PDHB|VDAC1|HAGH|DLAT|RXRA	682|55066|51660|3939|5162|7416|3029|1737|6256
ANTI_INFLAMMATORY_RESPONSE_FAVOURING_LEISHMANIA_PARASITE_INFECTION	34	223	1.7641	0.0018961	0.00414452	2.3825	VIPR2|VIP|ADCY1|FYN|PRKAR1B|AHCYL1|PRKX|CALM1|ADORA2B|ADCY6|YES1|PLCG2|GNGT2|VIPR1|GNB2|PTH2R|ADCY3|PRKACB|P2RY11|IL10|GNG4|ADAM17|SRC|ADM|GNG12|PTGER2|GNAI3|GNAS|ITPR3|GNAS|PRKAR1A|RAMP1|ADORA2A|ADRB2	7434|7432|107|2534|5575|10768|5613|801|136|112|7525|5336|2793|7433|2783|5746|109|5567|5032|3586|2786|6868|6714|133|55970|5732|2773|2778|3710|2778|5573|10267|135|154
INTERLEUKIN_2_FAMILY_SIGNALING	11	44	2.8925	0.00192922	0.00420272	2.3765	GAB2|IL15|IL15RA|PIK3R1|JAK1|STAT1|PIK3CD|SHC1|STAT3|PIK3R2|STAT5B	9846|3600|3601|5295|3716|6772|5293|6464|6774|5296|6777
COLLAGEN_CHAIN_TRIMERIZATION	11	44	2.8925	0.00192922	0.00420272	2.3765	COL4A5|COL3A1|COL6A3|COL7A1|COL12A1|COL11A1|COL13A1|COL5A2|COL5A1|COL18A1|COL1A1	1287|1281|1293|1294|1303|1301|1305|1290|1289|80781|1277
SIGNAL_ATTENUATION	5	10	5.7851	0.00196791	0.00425832	2.3708	IRS1|MAPK1|GRB10|SHC1|IRS2	3667|5594|2887|6464|8660
ACETYLCHOLINE_REGULATES_INSULIN_SECRETION	5	10	5.7851	0.00196791	0.00425832	2.3708	PLCB1|GNAQ|MARCKS|PRKCA|GNA11	23236|2776|4082|5578|2767
REGULATION_OF_COMMISSURAL_AXON_PATHFINDING_BY_SLIT_AND_ROBO	5	10	5.7851	0.00196791	0.00425832	2.3708	NELL2|NTN1|SLIT1|SLIT2|SRC	4753|9423|6585|9353|6714
ACTIVATION_OF_THE_AP_1_FAMILY_OF_TRANSCRIPTION_FACTORS	5	10	5.7851	0.00196791	0.00425832	2.3708	MAPK10|MAPK9|MAPK1|MAPK11|JUN	5602|5601|5594|5600|3725
METHIONINE_SALVAGE_PATHWAY	4	6	7.7135	0.0019953	0.00428178	2.3684	MTAP|MRI1|GOT1|APIP	4507|84245|2805|51074
SULFIDE_OXIDATION_TO_SULFATE	4	6	7.7135	0.0019953	0.00428178	2.3684	SUOX|TST|SLC25A10|SQOR	6821|7263|1468|58472
PTK6_REGULATES_CELL_CYCLE	4	6	7.7135	0.0019953	0.00428178	2.3684	CDKN1B|CCNE1|CCND1|CDK4	1027|898|595|1019
PTK6_PROMOTES_HIF1A_STABILIZATION	4	6	7.7135	0.0019953	0.00428178	2.3684	EGFR|GPNMB|HBEGF|HIF1A	1956|10457|1839|3091
ACTIVATED_NTRK2_SIGNALS_THROUGH_CDK5	4	6	7.7135	0.0019953	0.00428178	2.3684	RAC1|CDK5R1|CDK5|BDNF	5879|8851|1020|627
RAB_GERANYLGERANYLATION	14	65	2.492	0.0020226	0.00432891	2.3636	RAB40B|RAB5A|RAB2B|RAB38|RABGGTB|RAB5B|RAB7B|RAB23|RAB7A|RAB2A|RAB34|RAB3B|RAB33A|RAB31	10966|5868|84932|23682|5876|5869|338382|51715|7879|5862|83871|5865|9363|11031
NEUROTRANSMITTER_RELEASE_CYCLE	12	51	2.7224	0.00202395	0.00432891	2.3636	HSPA8|PPFIA1|SNAP25|GAD1|SLC18A3|SLC5A7|SYN1|CPLX1|STX1A|LIN7A|SYT1|MAOA	3312|8500|6616|2571|6572|60482|6853|10815|6804|8825|6857|4128
DEFECTIVE_B4GALT7_CAUSES_EDS_PROGEROID_TYPE	7	20	4.0496	0.0020508	0.0043647	2.36	BGN|GPC3|SDC4|GPC2|CSPG4|VCAN|DCN	633|2719|6385|221914|1464|1462|1634
LISTERIA_MONOCYTOGENES_ENTRY_INTO_HOST_CELLS	7	20	4.0496	0.0020508	0.0043647	2.36	SH3GL3|SH3GL2|SH3KBP1|RPS27A|CBLL1|SRC|UBA52	6457|6456|30011|6233|79872|6714|7311
RIPK1_MEDIATED_REGULATED_NECROSIS	7	20	4.0496	0.0020508	0.0043647	2.36	TNFRSF10A|BIRC3|RPS27A|MLKL|BIRC2|RIPK1|UBA52	8797|330|6233|197259|329|8737|7311
HSF1_DEPENDENT_TRANSACTIVATION	10	38	3.0448	0.00211131	0.00448609	2.3481	DNAJB1|HSPA8|HSPA2|HSP90AA1|TNFRSF21|HSPA1B|DNAJB6|CRYAB|HSPA1A|SERPINH1	3337|3312|3306|3320|27242|3304|10049|1410|3303|871
GLYCOGEN_BREAKDOWN_GLYCOGENOLYSIS	6	15	4.6281	0.00219596	0.00464309	2.3332	GYG1|CALM1|PYGL|GYG2|PHKA1|PGM2	2992|801|5836|8908|5255|55276
YAP1_AND_WWTR1_TAZ_STIMULATED_GENE_EXPRESSION	6	15	4.6281	0.00219596	0.00464309	2.3332	RUNX2|WWTR1|CCN2|TEAD4|YAP1|TEAD2	860|25937|1490|7004|10413|8463
PENTOSE_PHOSPHATE_PATHWAY	6	15	4.6281	0.00219596	0.00464309	2.3332	G6PD|DERA|RPE|PGM2|TALDO1|PRPS2	2539|51071|6120|55276|6888|5634
CONSTITUTIVE_SIGNALING_BY_AKT1_E17K_IN_CANCER	8	26	3.5601	0.00224211	0.00473293	2.3249	MAPKAP1|CDKN1B|TSC2|CDKN1A|PDPK1|BAD|FOXO3|GSK3B	79109|1027|7249|1026|5170|572|2309|2932
AQUAPORIN_MEDIATED_TRANSPORT	12	52	2.67	0.0023655	0.00498527	2.3023	ADCY1|PRKAR1B|ADCY6|GNGT2|GNB2|ADCY3|PRKACB|GNG4|GNG12|GNAS|GNAS|PRKAR1A	107|5575|112|2793|2783|109|5567|2786|55970|2778|2778|5573
FORMATION_OF_FIBRIN_CLOT_CLOTTING_CASCADE	10	39	2.9667	0.00253726	0.0053299	2.2733	PROCR|TFPI|SERPIND1|PRCP|SERPINA5|F2R|SERPINE2|F10|THBD|PROS1	10544|7035|3053|5547|5104|2149|5270|2159|7056|5627
PLATELET_AGGREGATION_PLUG_FORMATION	10	39	2.9667	0.00253726	0.0053299	2.2733	APBB1IP|RAPGEF4|PTK2|SHC1|PTPN1|PDPK1|SRC|ADRA2A|COL1A1|CRK	54518|11069|5747|6464|5770|5170|6714|150|1277|1398
MITOCHONDRIAL_TRNA_AMINOACYLATION	7	21	3.8567	0.00268146	0.00560551	2.2514	RARS2|WARS2|HARS2|LARS2|SARS2|FARS2|DARS2	57038|10352|23438|23395|54938|10667|55157
CTLA4_INHIBITORY_SIGNALING	7	21	3.8567	0.00268146	0.00560551	2.2514	PPP2R5C|FYN|YES1|PPP2R5B|PPP2CB|SRC|PPP2R5A	5527|2534|7525|5526|5516|6714|5525
NEGATIVE_REGULATION_OF_NMDA_RECEPTOR_MEDIATED_NEURONAL_TRANSMISSION	7	21	3.8567	0.00268146	0.00560551	2.2514	PPM1F|CALM1|GRIN1|NEFL|CAMK1|DLG4|PPM1E	9647|801|2902|4747|8536|1742|22843
GLUCAGON_TYPE_LIGAND_RECEPTORS	9	33	3.1555	0.00273382	0.00567827	2.2458	VIPR2|VIP|GNGT2|VIPR1|GNB2|GNG4|GNG12|GNAS|GNAS	7434|7432|2793|7433|2783|2786|55970|2778|2778
CD28_CO_STIMULATION	9	33	3.1555	0.00273382	0.00567827	2.2458	MAPKAP1|RAC1|FYN|PIK3R1|YES1|PDPK1|SRC|PAK1|PIK3R2	79109|5879|2534|5295|7525|5170|6714|5058|5296
FORMATION_OF_THE_EARLY_ELONGATION_COMPLEX	9	33	3.1555	0.00273382	0.00567827	2.2458	SUPT4H1|CCNH|MNAT1|NCBP2|SUPT5H|ERCC3|GTF2H5|NELFB|POLR2G	6827|902|4331|22916|6829|2071|404672|25920|5436
CARGO_CONCENTRATION_IN_THE_ER	9	33	3.1555	0.00273382	0.00567827	2.2458	COL7A1|SEC23A|MCFD2|CTSC|CNIH1|TMED10|CTSZ|CNIH3|SAR1B	1294|10484|90411|1075|10175|10972|1522|149111|51128
SYNTHESIS_OF_PIPS_AT_THE_PLASMA_MEMBRANE	12	53	2.6197	0.00275262	0.00570815	2.2435	RAB5A|PI4K2B|PIK3R1|PIP5K1C|PLEKHA2|PIK3CD|PLEKHA1|SYNJ2|PLEKHA6|PIK3R2|PTEN|SBF2	5868|55300|5295|23396|59339|5293|59338|8871|22874|5296|5728|81846
VEGFR2_MEDIATED_VASCULAR_PERMEABILITY	8	27	3.4282	0.0028149	0.00581866	2.2352	MAPKAP1|RAC1|CAV1|CALM1|HSP90AA1|JUP|PDPK1|PAK1	79109|5879|857|801|3320|3728|5170|5058
INTEGRIN_SIGNALING	8	27	3.4282	0.0028149	0.00581866	2.2352	APBB1IP|RAPGEF4|PTK2|SHC1|PTPN1|PDPK1|SRC|CRK	54518|11069|5747|6464|5770|5170|6714|1398
MUCOPOLYSACCHARIDOSES	5	11	5.2592	0.00295426	0.00606023	2.2175	ARSB|SGSH|IDS|GLB1|GNS	411|6448|3423|2720|2799
FREE_FATTY_ACIDS_REGULATE_INSULIN_SECRETION	5	11	5.2592	0.00295426	0.00606023	2.2175	PLCB1|ACSL3|GNAQ|ACSL4|GNA11	23236|2181|2776|2182|2767
UPTAKE_AND_FUNCTION_OF_ANTHRAX_TOXINS	5	11	5.2592	0.00295426	0.00606023	2.2175	ANTXR1|MAP2K1|CALM1|MAP2K3|PDCD6IP	84168|5604|801|5606|10015
METALLOTHIONEINS_BIND_METALS	5	11	5.2592	0.00295426	0.00606023	2.2175	MT2A|MT1G|MT1E|MT1A|MT1X	4502|4495|4493|4489|4501
SPHINGOLIPID_METABOLISM	17	89	2.21	0.00295518	0.00606023	2.2175	ARSB|GBA|PRKD1|ALDH3A2|KDSR|CERK|SPHK1|B3GALNT1|GALC|SPHK2|GLB1|ARSA|OSBP|SUMF2|CERS5|ESYT1|ARSD	411|2629|5587|224|2531|64781|8877|8706|2581|56848|2720|410|5007|25870|91012|23344|414
SPRY_REGULATION_OF_FGF_SIGNALING	6	16	4.3388	0.00300965	0.00611379	2.2137	MAPK1|RPS27A|PPP2CB|SRC|UBA52|SPRY2	5594|6233|5516|6714|7311|10253
REGULATION_OF_KIT_SIGNALING	6	16	4.3388	0.00300965	0.00611379	2.2137	KIT|FYN|YES1|SRC|SH2B3|PRKCA	3815|2534|7525|6714|10019|5578
TGF_BETA_RECEPTOR_SIGNALING_IN_EMT_EPITHELIAL_TO_MESENCHYMAL_TRANSITION	6	16	4.3388	0.00300965	0.00611379	2.2137	FKBP1A|PARD6A|CGN|RPS27A|TGFBR2|UBA52	2280|50855|57530|6233|7048|7311
NRIF_SIGNALS_CELL_DEATH_FROM_THE_NUCLEUS	6	16	4.3388	0.00300965	0.00611379	2.2137	APH1A|RPS27A|PSEN2|SQSTM1|UBA52|NCSTN	51107|6233|5664|8878|7311|23385
MRNA_DECAY_BY_3_TO_5_EXORIBONUCLEASE	6	16	4.3388	0.00300965	0.00611379	2.2137	EXOSC1|EXOSC2|SKIV2L|EXOSC6|EXOSC7|EXOSC4	51013|23404|6499|118460|23016|54512
SIGNALING_BY_ERBB2_ECD_MUTANTS	6	16	4.3388	0.00300965	0.00611379	2.2137	EGFR|PIK3R1|HSP90AA1|ERBB2|SHC1|NRAS	1956|5295|3320|2064|6464|4893
MAP2K_AND_MAPK_ACTIVATION	10	40	2.8925	0.0030294	0.00613466	2.2122	VCL|MAP2K1|APBB1IP|LAMTOR2|MAPK1|LAMTOR3|SRC|ACTB|NRAS|ACTG1	7414|5604|54518|28956|5594|8649|6714|60|4893|71
TRANSCRIPTIONAL_REGULATION_BY_VENTX	10	40	2.8925	0.0030294	0.00613466	2.2122	CEBPB|ANAPC1|CDC26|CDC23|LEF1|CDC16|UBE2C|ANAPC11|CCND1|MOV10	1051|64682|246184|8697|51176|8881|11065|51529|595|4343
NR1H2_AND_NR1H3_MEDIATED_SIGNALING	11	47	2.7079	0.00316791	0.00640511	2.1935	NCOA1|NCOR1|AGO2|APOE|APOC1|ABCA1|GPS2|PLTP|MOV10|RXRA|NRIP1	8648|9611|27161|348|341|19|2874|5360|4343|6256|8204
PEPTIDE_HORMONE_METABOLISM	17	90	2.1855	0.00321196	0.00648405	2.1882	EXOC7|MYO5A|PAX6|BCHE|SEC11A|KIF5C|CES1|CES1|CTSZ|MYRIP|ISL1|ERO1A|STX1A|CPE|MME|ANPEP|ATP6AP2	23265|4644|5080|590|23478|3800|1066|1066|1522|25924|3670|30001|6804|1363|4311|290|10159
THE_PHOTOTRANSDUCTION_CASCADE	9	34	3.0627	0.00331749	0.00667625	2.1755	CNGB1|CALM1|GRK4|PRKCQ|METAP1|GUCA1A|PPEF1|FNTA|PRKCA	1258|801|2868|5588|23173|2978|5475|2339|5578
RESOLUTION_OF_D_LOOP_STRUCTURES	9	34	3.0627	0.00331749	0.00667625	2.1755	RAD51C|XRCC3|RMI1|EXO1|RAD51B|NBN|TOP3A|MRE11|RBBP8	5889|7517|80010|9156|5890|4683|7156|4361|5932
ERK_MAPK_TARGETS	7	22	3.6814	0.00345119	0.00688763	2.1619	MAPK7|MAPK1|MAPK11|PPP2CB|DUSP6|RPS6KA2|DUSP3	5598|5594|5600|5516|1848|6196|1845
SHC1_EVENTS_IN_ERBB2_SIGNALING	7	22	3.6814	0.00345119	0.00688763	2.1619	EGFR|HBEGF|ERBB2|SHC1|PRKCD|NRAS|PRKCA	1956|1839|2064|6464|5580|4893|5578
CHAPERONE_MEDIATED_AUTOPHAGY	7	22	3.6814	0.00345119	0.00688763	2.1619	HDAC6|HSPA8|PLIN3|LAMP2|HSP90AA1|RPS27A|UBA52	10013|3312|10226|3920|3320|6233|7311
ATTACHMENT_OF_GPI_ANCHOR_TO_UPAR	4	7	6.6115	0.00345446	0.00688763	2.1619	PLAUR|PIGS|GPAA1|PIGK	5329|94005|8733|10026
ACTIVATED_NTRK2_SIGNALS_THROUGH_FYN	4	7	6.6115	0.00345446	0.00688763	2.1619	RAC1|FYN|SRC|BDNF	5879|2534|6714|627
ACTIVATION_OF_RAC1_DOWNSTREAM_OF_NMDARS	4	7	6.6115	0.00345446	0.00688763	2.1619	ARHGEF7|RAC1|CALM1|CAMK1	8874|5879|801|8536
ADRENALINE_NORADRENALINE_INHIBITS_INSULIN_SECRETION	8	28	3.3058	0.00349579	0.00694862	2.1581	CACNB3|ADCY6|GNGT2|CACNA2D2|GNB2|GNG4|GNG12|ADRA2A	784|112|2793|9254|2783|2786|55970|150
CREB1_PHOSPHORYLATION_THROUGH_NMDA_RECEPTOR_MEDIATED_ACTIVATION_OF_RAS_SIGNALING	8	28	3.3058	0.00349579	0.00694862	2.1581	CALM1|MAPK1|GRIN1|NEFL|PDPK1|RPS6KA2|DLG4|NRAS	801|5594|2902|4747|5170|6196|1742|4893
GLYCEROPHOSPHOLIPID_BIOSYNTHESIS	22	128	1.9886	0.00351285	0.00697183	2.1567	MGLL|LPIN2|GNPAT|SLC44A2|BCHE|LPCAT1|OSBPL5|CEPT1|CHPT1|PLAAT1|ABHD4|MBOAT7|STARD7|SELENOI|AGPAT1|ACP6|MBOAT2|CSNK2A2|CPNE1|LPIN1|PLD3|OSBPL10	11343|9663|8443|57153|590|79888|114879|10390|56994|57110|63874|79143|56910|85465|10554|51205|129642|1459|8904|23175|23646|114884
SIGNALING_BY_FGFR4	10	41	2.822	0.00359474	0.00712342	2.1473	FGFR4|PIK3R1|MAPK1|RPS27A|PPP2CB|SHC1|SRC|NRAS|UBA52|SPRY2	2264|5295|5594|6233|5516|6464|6714|4893|7311|10253
ION_TRANSPORT_BY_P_TYPE_ATPASES	12	55	2.5244	0.00368109	0.00728338	2.1377	FXYD6|ATP2A2|ATP2C1|CALM1|ATP13A1|ATP1B3|ATP1A1|ATP1B1|ATP7A|ATP9A|SRI|ATP8B2	53826|488|27032|801|57130|483|476|481|538|10079|6717|57198
LYSOSOME_VESICLE_BIOGENESIS	9	35	2.9752	0.0039949	0.00789221	2.1028	HSPA8|AP4B1|AP1S2|AP1M1|SH3GL2|CTSZ|CLTA|GNS|DNASE2	3312|10717|8905|8907|6456|1522|1211|2799|1777
RIP_MEDIATED_NFKB_ACTIVATION_VIA_ZBP1	6	17	4.0836	0.00402967	0.00791258	2.1017	NFKB2|NKIRAS1|NFKBIA|MYD88|RIPK1|NKIRAS2	4791|28512|4792|4615|8737|28511
METABOLISM_OF_FOLATE_AND_PTERINES	6	17	4.0836	0.00402967	0.00791258	2.1017	SHMT2|MTHFD1|SHMT1|MTHFD1L|MTHFD2|ALDH1L1	6472|4522|6470|25902|10797|10840
TNF_RECEPTOR_SUPERFAMILY_TNFSF_MEMBERS_MEDIATING_NON_CANONICAL_NF_KB_PATHWAY	6	17	4.0836	0.00402967	0.00791258	2.1017	TNFSF12|BIRC3|TRAF3|LTBR|BIRC2|TNFRSF12A	8742|330|7187|4055|329|51330
REGULATION_OF_RUNX1_EXPRESSION_AND_ACTIVITY	6	17	4.0836	0.00402967	0.00791258	2.1017	AGO2|CDK6|CCND2|SRC|CCND1|MOV10	27161|1021|894|6714|595|4343
PI_METABOLISM	16	84	2.2038	0.00407482	0.00798912	2.0975	RAB5A|PI4K2B|PIK3R1|PNPLA6|PIP5K1C|PLEKHA2|PIK3CD|PLEKHA1|SBF1|SYNJ2|PLEKHA6|MTMR10|PI4KA|PIK3R2|PTEN|SBF2	5868|55300|5295|10908|23396|59339|5293|59338|6305|8871|22874|54893|5297|5296|5728|81846
DEADENYLATION_DEPENDENT_MRNA_DECAY	12	56	2.4793	0.00423172	0.00826809	2.0826	EXOSC1|EXOSC2|LSM5|EIF4A2|EIF4B|SKIV2L|EXOSC6|EXOSC7|LSM1|EDC4|DCP2|EXOSC4	51013|23404|23658|1974|1975|6499|118460|23016|27257|23644|167227|54512
GAP_JUNCTION_DEGRADATION	5	12	4.8209	0.00425544	0.00826809	2.0826	DAB2|CLTA|ACTB|ACTG1|GJA1	1601|1211|60|71|2697
UNWINDING_OF_DNA	5	12	4.8209	0.00425544	0.00826809	2.0826	MCM2|CDC45|MCM6|MCM4|MCM3	4171|8318|4175|4173|4172
REDUCTION_OF_CYTOSOLIC_CA_LEVELS	5	12	4.8209	0.00425544	0.00826809	2.0826	ATP2A2|CALM1|SLC8A2|SRI|SLC8A3	488|801|6543|6717|6547
INTERLEUKIN_35_SIGNALLING	5	12	4.8209	0.00425544	0.00826809	2.0826	JAK1|STAT1|IL12A|IL27RA|STAT3	3716|6772|3592|9466|6774
KILLING_MECHANISMS	5	12	4.8209	0.00425544	0.00826809	2.0826	RAC1|DVL3|WNT5A|DVL1|JUN	5879|1857|7474|1855|3725
PEROXISOMAL_LIPID_METABOLISM	8	29	3.1918	0.00429771	0.00828798	2.0816	DECR2|HACL1|ACOX2|ALDH3A2|CROT|ABCD1|PHYH|ECI2	26063|26061|8309|224|54677|215|5264|10455
DAP12_SIGNALING	8	29	3.1918	0.00429771	0.00828798	2.0816	RAC1|FYN|HLA-E|PIK3R1|PLCG2|SHC1|NRAS|PIK3R2	5879|2534|3133|5295|5336|6464|4893|5296
NEGATIVE_REGULATION_OF_FGFR3_SIGNALING	8	29	3.1918	0.00429771	0.00828798	2.0816	MAPK1|RPS27A|PPP2CB|FGF5|SRC|FGFR3|UBA52|SPRY2	5594|6233|5516|2250|6714|2261|7311|10253
DOWNREGULATION_OF_ERBB2_SIGNALING	8	29	3.1918	0.00429771	0.00828798	2.0816	EGFR|HBEGF|HSP90AA1|RPS27A|ERBB2|STUB1|MATK|UBA52	1956|1839|3320|6233|2064|10273|4145|7311
EGR2_AND_SOX10_MEDIATED_INITIATION_OF_SCHWANN_CELL_MYELINATION	8	29	3.1918	0.00429771	0.00828798	2.0816	PMP22|ADGRG6|WWTR1|LAMA2|DAG1|YAP1|HMGCR|SMARCA4	5376|57211|25937|3908|1605|10413|3156|6597
DOPAMINE_NEUROTRANSMITTER_RELEASE_CYCLE	7	23	3.5214	0.00437855	0.00840629	2.0754	PPFIA1|SNAP25|SYN1|CPLX1|STX1A|LIN7A|SYT1	8500|6616|6853|10815|6804|8825|6857
IKK_COMPLEX_RECRUITMENT_MEDIATED_BY_RIP1	7	23	3.5214	0.00437855	0.00840629	2.0754	UBE2N|BIRC3|RPS27A|SARM1|BIRC2|RIPK1|UBA52	7334|330|6233|23098|329|8737|7311
NEPHRIN_FAMILY_INTERACTIONS	7	23	3.5214	0.00437855	0.00840629	2.0754	FYN|PIK3R1|NCK1|ACTN1|WASL|PIK3R2|SPTAN1	2534|5295|4690|87|8976|5296|6709
MEIOTIC_RECOMBINATION	16	87	2.1278	0.00521916	0.00996015	2.0017	H2BC5|RAD51C|H3-3B|H3-3A|NBN|H4C3|TOP3A|MSH5|MLH1|H2BC12|MRE11|H2AJ|RBBP8|H2AX|CDK4|MND1	3017|5889|3021|3020|4683|8364|7156|4439|4292|85236|4361|55766|5932|3014|1019|84057
ACTIVATION_OF_KAINATE_RECEPTORS_UPON_GLUTAMATE_BINDING	8	30	3.0854	0.00523408	0.00996015	2.0017	NCALD|PLCB1|CALM1|GNGT2|GNB2|GNG4|DLG4|GNG12	83988|23236|801|2793|2783|2786|1742|55970
TNFR1_INDUCED_NFKAPPAB_SIGNALING_PATHWAY	8	30	3.0854	0.00523408	0.00996015	2.0017	BIRC3|USP21|TNFAIP3|RPS27A|TNFRSF1A|BIRC2|RIPK1|UBA52	330|27005|7128|6233|7132|329|8737|7311
RAF_ACTIVATION	8	30	3.0854	0.00523408	0.00996015	2.0017	PPP2R5C|MAP2K1|CALM1|PPP2R5B|PPP2CB|SRC|PPP2R5A|NRAS	5527|5604|801|5526|5516|6714|5525|4893
REGULATION_OF_TP53_ACTIVITY_THROUGH_ACETYLATION	8	30	3.0854	0.00523408	0.00996015	2.0017	CHD4|MBD3|PIN1|MTA2|RBBP7|KAT6A|PIN1|BRD7	1108|53615|5300|9219|5931|7994|5300|29117
FOXO_MEDIATED_TRANSCRIPTION_OF_OXIDATIVE_STRESS_METABOLIC_AND_NEURONAL_GENES	8	30	3.0854	0.00523408	0.00996015	2.0017	ATXN3|SMAD4|FBXO32|SOD2|NPY|FOXO3|SIN3A|SMAD3	4287|4089|114907|6648|4852|2309|25942|4088
NOREPINEPHRINE_NEUROTRANSMITTER_RELEASE_CYCLE	6	18	3.8567	0.00528509	0.0099984	2.0001	PPFIA1|SNAP25|CPLX1|STX1A|SYT1|MAOA	8500|6616|10815|6804|6857|4128
SEROTONIN_NEUROTRANSMITTER_RELEASE_CYCLE	6	18	3.8567	0.00528509	0.0099984	2.0001	PPFIA1|SNAP25|SYN1|CPLX1|STX1A|SYT1	8500|6616|6853|10815|6804|6857
METABOLISM_OF_ANGIOTENSINOGEN_TO_ANGIOTENSINS	6	18	3.8567	0.00528509	0.0099984	2.0001	CES1|CES1|CTSZ|MME|ANPEP|ATP6AP2	1066|1066|1522|4311|290|10159
TP53_REGULATES_TRANSCRIPTION_OF_GENES_INVOLVED_IN_G2_CELL_CYCLE_ARREST	6	18	3.8567	0.00528509	0.0099984	2.0001	CDC25C|GADD45A|CDK1|BAX|AURKA|PCNA	995|1647|983|581|6790|5111
DARPP_32_EVENTS	7	24	3.3746	0.00548266	0.0102266	1.9903	PRKAR1B|CALM1|PDE4B|CDK5|PRKACB|PPP2CB|PRKAR1A	5575|801|5142|1020|5567|5516|5573
SEMA4D_IN_SEMAPHORIN_SIGNALING	7	24	3.3746	0.00548266	0.0102266	1.9903	RAC1|MYL6|MYH10|ERBB2|RHOC|RRAS|PLXNB1	5879|4637|4628|2064|389|6237|5364
TRAF6_MEDIATED_NF_KB_ACTIVATION	7	24	3.3746	0.00548266	0.0102266	1.9903	AGER|NFKB2|RNF135|NKIRAS1|MAP3K1|NFKBIA|NKIRAS2	177|4791|84282|28512|4214|4792|28511
PURINERGIC_SIGNALING_IN_LEISHMANIASIS_INFECTION	7	24	3.3746	0.00548266	0.0102266	1.9903	IL1B|NLRP3|TXNIP|NFKB2|IL1A|IL18|NT5E	3553|114548|10628|4791|3552|3606|4907
POLB_DEPENDENT_LONG_PATCH_BASE_EXCISION_REPAIR	4	8	5.7851	0.00550844	0.0102266	1.9903	FEN1|PARP1|POLB|PARP2	2237|142|5423|10038
NEF_AND_SIGNAL_TRANSDUCTION	4	8	5.7851	0.00550844	0.0102266	1.9903	DOCK2|RAC1|FYN|ELMO1	1794|5879|2534|9844
WNT_MEDIATED_ACTIVATION_OF_DVL	4	8	5.7851	0.00550844	0.0102266	1.9903	DVL3|CSNK1E|DVL1|CSNK2A2	1857|1454|1855|1459
SIGNALING_BY_TGF_BETA_RECEPTOR_COMPLEX_IN_CANCER	4	8	5.7851	0.00550844	0.0102266	1.9903	FKBP1A|SMAD4|TGFBR2|SMAD3	2280|4089|7048|4088
DEFECTIVE_CHST3_CAUSES_SEDCJD	4	8	5.7851	0.00550844	0.0102266	1.9903	BGN|CSPG4|VCAN|DCN	633|1464|1462|1634
NETRIN_MEDIATED_REPULSION_SIGNALS	4	8	5.7851	0.00550844	0.0102266	1.9903	UNC5B|NTN1|UNC5A|SRC	219699|9423|90249|6714
INTERLEUKIN_1_PROCESSING	4	8	5.7851	0.00550844	0.0102266	1.9903	IL1B|NFKB2|IL1A|IL18	3553|4791|3552|3606
HUR_ELAVL1_BINDS_AND_STABILIZES_MRNA	4	8	5.7851	0.00550844	0.0102266	1.9903	ELAVL1|PRKCD|NUP214|PRKCA	1994|5580|8021|5578
NONCANONICAL_ACTIVATION_OF_NOTCH3	4	8	5.7851	0.00550844	0.0102266	1.9903	APH1A|NOTCH3|PSEN2|NCSTN	51107|4854|5664|23385
ACTIVATION_OF_ATR_IN_RESPONSE_TO_REPLICATION_STRESS	9	37	2.8144	0.00567042	0.0104822	1.9795	CDC25C|MCM2|ORC3|CDC45|MCM6|MCM4|MCM3|RFC4|MCM10	995|4171|23595|8318|4175|4173|4172|5984|55388
HDR_THROUGH_SINGLE_STRAND_ANNEALING_SSA	9	37	2.8144	0.00567042	0.0104822	1.9795	RMI1|ERCC1|EXO1|RHNO1|NBN|TOP3A|MRE11|RBBP8|RFC4	80010|2067|9156|83695|4683|7156|4361|5932|5984
REGULATION_OF_TP53_EXPRESSION_AND_DEGRADATION	9	37	2.8144	0.00567042	0.0104822	1.9795	MAPKAP1|PPP2R5C|CDK1|RFFL|DAXX|RPS27A|PPP2CB|PDPK1|UBA52	79109|5527|983|117584|1616|6233|5516|5170|7311
CARGO_TRAFFICKING_TO_THE_PERICILIARY_MEMBRANE	11	51	2.4955	0.00573403	0.0105846	1.9753	PKD2|TTC8|CNGB1|ARF4|EXOC7|RAB3IP|SMO|CCT8|RAB11FIP3|MKKS|ARL3	5311|123016|1258|378|23265|117177|6608|10694|9727|8195|403
ERKS_ARE_INACTIVATED	5	13	4.4501	0.00592086	0.0108215	1.9657	MAPK7|MAPK1|PPP2CB|DUSP6|DUSP3	5598|5594|5516|1848|1845
ADVANCED_GLYCOSYLATION_ENDPRODUCT_RECEPTOR_SIGNALING	5	13	4.4501	0.00592086	0.0108215	1.9657	AGER|MAPK1|CAPZA1|LGALS3|DDOST	177|5594|829|3958|1650
SIGNALING_BY_ACTIVIN	5	13	4.4501	0.00592086	0.0108215	1.9657	SMAD4|FSTL3|DRAP1|FST|SMAD3	4089|10272|10589|10468|4088
NF_KB_IS_ACTIVATED_AND_SIGNALS_SURVIVAL	5	13	4.4501	0.00592086	0.0108215	1.9657	RPS27A|IRAK1|SQSTM1|NFKBIA|UBA52	6233|3654|8878|4792|7311
CHK1_CHK2_CDS1_MEDIATED_INACTIVATION_OF_CYCLIN_B_CDK1_COMPLEX	5	13	4.4501	0.00592086	0.0108215	1.9657	CDC25C|CDK1|YWHAG|YWHAQ|YWHAZ	995|983|7532|10971|7534
LOSS_OF_FUNCTION_OF_MECP2_IN_RETT_SYNDROME	5	13	4.4501	0.00592086	0.0108215	1.9657	NCOR1|CALM1|GPS2|SIN3A|BDNF	9611|801|2874|25942|627
SUPPRESSION_OF_PHAGOSOMAL_MATURATION	5	13	4.4501	0.00592086	0.0108215	1.9657	RAB5A|KPNA1|RPS27A|RAB7A|UBA52	5868|3836|6233|7879|7311
CLASS_A_1_RHODOPSIN_LIKE_RECEPTORS	44	331	1.538	0.0062848	0.0114676	1.9405	GAL|GPER1|NLN|ACKR3|CX3CL1|OPN3|CCL2|PROK2|F2RL1|LPAR1|CXCR4|C5|CXCL8|S1PR5|OPRL1|CCL13|PLPPR3|NPB|ADORA2B|ADRA1B|LPAR3|NTSR1|HCRT|CXCL1|P2RY11|EDNRA|PLPPR4|NPFFR2|F2R|CXCL2|NPY|S1PR3|NMB|PTGER2|ADRA2A|ANXA1|HTR2B|PLPPR5|NMU|DRD4|PTGER1|GPR37|ADORA2A|ADRB2	51083|2852|57486|57007|6376|23596|6347|60675|2150|1902|7852|727|3576|53637|4987|6357|79948|256933|136|147|23566|4923|3060|2919|5032|1909|9890|10886|2149|2920|4852|1903|4828|5732|150|301|3357|163404|10874|1815|5731|2861|135|154
INTERACTION_BETWEEN_L1_AND_ANKYRINS	8	31	2.9859	0.0063187	0.0114676	1.9405	KCNQ2|SCN9A|NRCAM|SCN2A|ACTB|ACTG1|SPTAN1|SCN3B	3785|6335|4897|6326|60|71|6709|55800
NICOTINATE_METABOLISM	8	31	2.9859	0.0063187	0.0114676	1.9405	NMNAT2|NAXE|PTGS2|QPRT|NAMPT|PARP6|NT5E|PARP8	23057|128240|5743|23475|10135|56965|4907|79668
HSF1_ACTIVATION	8	31	2.9859	0.0063187	0.0114676	1.9405	DNAJB1|HDAC6|HSP90AA1|TNFRSF21|HSPA1B|DNAJB6|HSPA1A|SERPINH1	3337|10013|3320|27242|3304|10049|3303|871
CRISTAE_FORMATION	8	31	2.9859	0.0063187	0.0114676	1.9405	MTX1|HSPA9|ATP5MC1|ATP5PB|ATP5MG|ATP5MF|SAMM50|DMAC2L	4580|3313|516|515|10632|9551|25813|27109
PLASMA_LIPOPROTEIN_ASSEMBLY_REMODELING_AND_CLEARANCE	14	71	2.2814	0.00651932	0.0118151	1.9276	APOE|LDLR|PCSK5|LIPG|MBTPS1|PRKACB|APOC1|ABCA1|CLTA|SAR1B|BMP1|PLTP|NPC1|NCEH1	348|3949|5125|9388|8720|5567|341|19|1211|51128|649|5360|4864|57552
RESOLUTION_OF_ABASIC_SITES_AP_SITES	9	38	2.7403	0.00668907	0.0121058	1.917	TDG|SMUG1|FEN1|PARP1|POLB|POLE4|PCNA|RFC4|PARP2	6996|23583|2237|142|5423|56655|5111|5984|10038
GLYCOSPHINGOLIPID_METABOLISM	10	45	2.5712	0.00673899	0.0121462	1.9156	ARSB|GBA|CERK|B3GALNT1|GALC|GLB1|ARSA|SUMF2|ESYT1|ARSD	411|2629|64781|8706|2581|2720|410|25870|23344|414
RESOLUTION_OF_AP_SITES_VIA_THE_MULTIPLE_NUCLEOTIDE_PATCH_REPLACEMENT_PATHWAY	7	25	3.2396	0.00678303	0.0121462	1.9156	FEN1|PARP1|POLB|POLE4|PCNA|RFC4|PARP2	2237|142|5423|56655|5111|5984|10038
ADP_SIGNALLING_THROUGH_P2Y_PURINOCEPTOR_1	7	25	3.2396	0.00678303	0.0121462	1.9156	GNGT2|GNB2|GNG4|GNAQ|SRC|GNG12|GNA11	2793|2783|2786|2776|6714|55970|2767
SIGNALING_BY_ERYTHROPOIETIN	7	25	3.2396	0.00678303	0.0121462	1.9156	PIK3R1|PLCG2|PIK3CD|SHC1|NRAS|IRS2|STAT5B	5295|5336|5293|6464|4893|8660|6777
PROSTACYCLIN_SIGNALLING_THROUGH_PROSTACYCLIN_RECEPTOR	6	19	3.6537	0.00680524	0.0121462	1.9156	GNGT2|GNB2|GNG4|GNG12|GNAS|GNAS	2793|2783|2786|55970|2778|2778
GABA_SYNTHESIS_RELEASE_REUPTAKE_AND_DEGRADATION	6	19	3.6537	0.00680524	0.0121462	1.9156	HSPA8|SNAP25|GAD1|CPLX1|STX1A|SYT1	3312|6616|2571|10815|6804|6857
TICAM1_RIP1_MEDIATED_IKK_COMPLEX_RECRUITMENT	6	19	3.6537	0.00680524	0.0121462	1.9156	UBE2N|BIRC3|RPS27A|BIRC2|RIPK1|UBA52	7334|330|6233|329|8737|7311
RHO_GTPASES_ACTIVATE_CIT	6	19	3.6537	0.00680524	0.0121462	1.9156	CDKN1B|RAC1|MYL6|MYH10|RHOC|DLG4	1027|5879|4637|4628|389|1742
PLASMA_LIPOPROTEIN_ASSEMBLY	6	19	3.6537	0.00680524	0.0121462	1.9156	APOE|PRKACB|APOC1|ABCA1|SAR1B|BMP1	348|5567|341|19|51128|649
INITIATION_OF_NUCLEAR_ENVELOPE_NE_REFORMATION	6	19	3.6537	0.00680524	0.0121462	1.9156	CDK1|VRK1|LMNA|TMPO|PPP2R2A|LEMD3	983|7443|4000|7112|5520|23592
RHO_GTPASES_ACTIVATE_PKNS	17	94	2.0925	0.00696304	0.0124107	1.9062	CDC25C|H2BC5|RAC1|MYL6|H3-3B|YWHAG|MYH10|H3-3A|YWHAQ|H4C3|YWHAZ|RHOC|H2BC12|PDPK1|H2AJ|PAK1|H2AX	995|3017|5879|4637|3021|7532|4628|3020|10971|8364|7534|389|85236|5170|55766|5058|3014
SIGNALING_BY_FGFR2	14	73	2.2189	0.00732738	0.0130421	1.8847	TIA1|PIK3R1|MAPK1|RPS27A|PPP2CB|SHC1|FGF5|SRC|NCBP2|NRAS|HNRNPM|UBA52|SPRY2|POLR2G	7072|5295|5594|6233|5516|6464|2250|6714|22916|4893|4670|7311|10253|5436
FCERI_MEDIATED_NF_KB_ACTIVATION	22	136	1.8716	0.00750996	0.0133487	1.8746	PSME4|CUL1|UBE2N|PSMD2|PSMD6|PSME3|SEM1|PRKCQ|PSMA1|PSMA4|PSMA3|RPS27A|PSMD10|PSMC2|NFKBIA|PSMA5|PSMD1|PDPK1|PSMC6|UBA52|PSMB8|PSMD9	23198|8454|7334|5708|9861|10197|7979|5588|5682|5685|5684|6233|5716|5701|4792|5686|5707|5170|5706|7311|5696|5715
DNA_STRAND_ELONGATION	8	32	2.8925	0.0075656	0.0134108	1.8725	MCM2|CDC45|FEN1|MCM6|MCM4|MCM3|PCNA|RFC4	4171|8318|2237|4175|4173|4172|5111|5984
TERMINATION_OF_TRANSLESION_DNA_SYNTHESIS	8	32	2.8925	0.0075656	0.0134108	1.8725	UBE2L6|ISG15|RPS27A|PCLAF|UBA52|POLE4|PCNA|RFC4	9246|9636|6233|9768|7311|56655|5111|5984
AKT_PHOSPHORYLATES_TARGETS_IN_THE_CYTOSOL	5	14	4.1322	0.00799861	0.0139868	1.8543	CDKN1B|TSC2|CDKN1A|BAD|GSK3B	1027|7249|1026|572|2932
SEMA3A_PLEXIN_REPULSION_SIGNALING_BY_INHIBITING_INTEGRIN_ADHESION	5	14	4.1322	0.00799861	0.0139868	1.8543	RAC1|FYN|PIP5K1C|RRAS|PLXNA2	5879|2534|23396|6237|5362
IRAK1_RECRUITS_IKK_COMPLEX	5	14	4.1322	0.00799861	0.0139868	1.8543	UBE2N|RPS27A|PELI2|IRAK1|UBA52	7334|6233|57161|3654|7311
TRAF6_MEDIATED_IRF7_ACTIVATION_IN_TLR7_8_OR_9_SIGNALING	5	14	4.1322	0.00799861	0.0139868	1.8543	UBE2N|RPS27A|IRAK1|MYD88|UBA52	7334|6233|3654|4615|7311
EARLY_PHASE_OF_HIV_LIFE_CYCLE	5	14	4.1322	0.00799861	0.0139868	1.8543	XRCC6|KPNA1|CXCR4|FEN1|HMGA1	2547|3836|7852|2237|3159
DEGRADATION_OF_CYSTEINE_AND_HOMOCYSTEINE	5	14	4.1322	0.00799861	0.0139868	1.8543	SUOX|TST|SLC25A10|CDO1|SQOR	6821|7263|1468|1036|58472
REPRESSION_OF_WNT_TARGET_GENES	5	14	4.1322	0.00799861	0.0139868	1.8543	LEF1|TLE1|TLE4|TLE2|TLE3	51176|7088|7091|7089|7090
RESPONSE_TO_METAL_IONS	5	14	4.1322	0.00799861	0.0139868	1.8543	MT2A|MT1G|MT1E|MT1A|MT1X	4502|4495|4493|4489|4501
TP53_REGULATES_TRANSCRIPTION_OF_SEVERAL_ADDITIONAL_CELL_DEATH_GENES_WHOSE_SPECIFIC_ROLES_IN_P53_DEPENDENT_APOPTOSIS_REMAIN_UNCERTAIN	5	14	4.1322	0.00799861	0.0139868	1.8543	NDRG1|TP53I3|RABGGTB|PERP|BCL6	10397|9540|5876|64065|604
TP53_REGULATES_TRANSCRIPTION_OF_GENES_INVOLVED_IN_G1_CELL_CYCLE_ARREST	5	14	4.1322	0.00799861	0.0139868	1.8543	CDKN1B|CCNE1|CDKN1A|E2F7|PCBP4	1027|898|1026|144455|57060
PI3K_AKT_ACTIVATION	4	9	5.1423	0.00824928	0.0141949	1.8479	PIK3R1|IRS1|IRS2|PIK3R2	5295|3667|8660|5296
BH3_ONLY_PROTEINS_ASSOCIATE_WITH_AND_INACTIVATE_ANTI_APOPTOTIC_BCL_2_MEMBERS	4	9	5.1423	0.00824928	0.0141949	1.8479	PMAIP1|BCL2|STAT3|BAD	5366|596|6774|572
EGFR_TRANSACTIVATION_BY_GASTRIN	4	9	5.1423	0.00824928	0.0141949	1.8479	EGFR|HBEGF|NRAS|PRKCA	1956|1839|4893|5578
MYOCLONIC_EPILEPSY_OF_LAFORA	4	9	5.1423	0.00824928	0.0141949	1.8479	GYG1|RPS27A|UBA52|PPP1R3C	2992|6233|7311|5507
CHL1_INTERACTIONS	4	9	5.1423	0.00824928	0.0141949	1.8479	ITGA10|ITGB1|HSPA8|ITGA2	8515|3688|3312|3673
RHO_GTPASES_ACTIVATE_RHOTEKIN_AND_RHOPHILINS	4	9	5.1423	0.00824928	0.0141949	1.8479	TAX1BP3|RHOC|RHPN2|RTKN	30851|389|85415|6242
TRANSPORT_OF_NUCLEOTIDE_SUGARS	4	9	5.1423	0.00824928	0.0141949	1.8479	SLC35B2|SLC35A2|SLC35B4|SLC35A3	347734|7355|84912|23443
INLA_MEDIATED_ENTRY_OF_LISTERIA_MONOCYTOGENES_INTO_HOST_CELLS	4	9	5.1423	0.00824928	0.0141949	1.8479	RPS27A|CBLL1|SRC|UBA52	6233|79872|6714|7311
REGULATION_OF_PTEN_LOCALIZATION	4	9	5.1423	0.00824928	0.0141949	1.8479	RPS27A|NEDD4|UBA52|PTEN	6233|4734|7311|5728
INTERLEUKIN_9_SIGNALING	4	9	5.1423	0.00824928	0.0141949	1.8479	JAK1|STAT1|STAT3|STAT5B	3716|6772|6774|6777
SERINE_BIOSYNTHESIS	4	9	5.1423	0.00824928	0.0141949	1.8479	PHGDH|PSPH|PSAT1|SERINC3	26227|5723|29968|10955
PREVENTION_OF_PHAGOSOMAL_LYSOSOMAL_FUSION	4	9	5.1423	0.00824928	0.0141949	1.8479	RAB5A|RPS27A|RAB7A|UBA52	5868|6233|7879|7311
N_GLYCAN_ANTENNAE_ELONGATION_IN_THE_MEDIAL_TRANS_GOLGI	7	26	3.115	0.00829931	0.0142431	1.8464	ST8SIA2|ST8SIA3|MGAT4B|ST6GAL1|FUCA1|FUT8|MAN2A1	8128|51046|11282|6480|2517|2530|4124
SIGNALING_BY_ERBB2_IN_CANCER	7	26	3.115	0.00829931	0.0142431	1.8464	EGFR|PIK3R1|HBEGF|HSP90AA1|ERBB2|SHC1|NRAS	1956|5295|1839|3320|2064|6464|4893
SIGNALING_BY_TYPE_1_INSULIN_LIKE_GROWTH_FACTOR_1_RECEPTOR_IGF1R	11	54	2.3569	0.00856005	0.0146711	1.8335	FGFR4|GAB2|PIK3R1|IRS1|SHC1|FGF5|PDPK1|NRAS|IRS2|PIK3R2|FGFR3	2264|9846|5295|3667|6464|2250|5170|4893|8660|5296|2261
SUMOYLATION_OF_TRANSCRIPTION_FACTORS	6	20	3.4711	0.00861926	0.0147531	1.8311	PIAS4|TFAP2A|PIAS1|SUMO1|TFAP2C|TFAP2B	51588|7020|8554|7341|7022|7021
ACTIVATION_OF_THE_PRE_REPLICATIVE_COMPLEX	8	33	2.8049	0.00898901	0.0153251	1.8146	MCM2|ORC3|CDC45|MCM6|MCM4|MCM3|POLE4|MCM10	4171|23595|8318|4175|4173|4172|56655|55388
SIGNAL_AMPLIFICATION	8	33	2.8049	0.00898901	0.0153251	1.8146	GNGT2|GNB2|GNG4|GNAQ|SRC|GNG12|GNAI3|GNA11	2793|2783|2786|2776|6714|55970|2773|2767
ACTIVATION_OF_MATRIX_METALLOPROTEINASES	8	33	2.8049	0.00898901	0.0153251	1.8146	TIMP2|MMP24|MMP11|MMP9|MMP1|MMP14|COL18A1|TIMP1	7077|10893|4320|4318|4312|4323|80781|7076
DISINHIBITION_OF_SNARE_FORMATION	3	5	6.9421	0.0097571	0.0164611	1.7835	STXBP3|PRKCA|STX4	6814|5578|6810
SYNTHESIS_OF_PIPS_AT_THE_ER_MEMBRANE	3	5	6.9421	0.0097571	0.0164611	1.7835	PI4K2B|SBF1|PI4KA	55300|6305|5297
FBXW7_MUTANTS_AND_NOTCH1_IN_CANCER	3	5	6.9421	0.0097571	0.0164611	1.7835	CUL1|FBXW7|RBX1	8454|55294|9978
FORMATION_OF_XYLULOSE_5_PHOSPHATE	3	5	6.9421	0.0097571	0.0164611	1.7835	SORD|AKR1A1|CRYL1	6652|10327|51084
GALACTOSE_CATABOLISM	3	5	6.9421	0.0097571	0.0164611	1.7835	PGM2|GALT|GALE	55276|2592|2582
PROPIONYL_COA_CATABOLISM	3	5	6.9421	0.0097571	0.0164611	1.7835	PCCB|PCCA|MCEE	5096|5095|84693
IRS_ACTIVATION	3	5	6.9421	0.0097571	0.0164611	1.7835	IRS1|GRB10|IRS2	3667|2887|8660
NTRK2_ACTIVATES_RAC1	3	5	6.9421	0.0097571	0.0164611	1.7835	RAC1|FYN|BDNF	5879|2534|627
BMAL1_CLOCK_NPAS2_ACTIVATES_CIRCADIAN_GENE_EXPRESSION	7	27	2.9997	0.0100511	0.0169131	1.7718	NCOA1|SMARCD3|SERPINE1|BHLHE40|NAMPT|HELZ2|RXRA	8648|6604|5054|8553|10135|85441|6256
INSULIN_PROCESSING	7	27	2.9997	0.0100511	0.0169131	1.7718	EXOC7|MYO5A|KIF5C|MYRIP|ERO1A|STX1A|CPE	23265|4644|3800|25924|30001|6804|1363
IRS_MEDIATED_SIGNALLING	10	48	2.4105	0.0102505	0.0172038	1.7644	FGFR4|GAB2|PIK3R1|IRS1|FGF5|PDPK1|NRAS|IRS2|PIK3R2|FGFR3	2264|9846|5295|3667|2250|5170|4893|8660|5296|2261
INOSITOL_PHOSPHATE_METABOLISM	10	48	2.4105	0.0102505	0.0172038	1.7644	ISYNA1|PLCB1|CALM1|IMPA2|PLCG2|IP6K1|ITPKA|INPP1|PTEN|PLCD4	51477|23236|801|3613|5336|9807|3706|3628|5728|84812
BASE_EXCISION_REPAIR	16	91	2.0343	0.010414	0.0174556	1.7581	TDG|H2BC5|SMUG1|ACD|TINF2|FEN1|H4C3|PARP1|H2BC12|H2AJ|POLB|POLE4|PCNA|H2AX|RFC4|PARP2	6996|3017|23583|65057|26277|2237|8364|142|85236|55766|5423|56655|5111|3014|5984|10038
PLATELET_ADHESION_TO_EXPOSED_COLLAGEN	5	15	3.8567	0.0105345	0.0175214	1.7564	ITGA10|ITGB1|FYN|ITGA2|COL1A1	8515|3688|2534|3673|1277
ACTIVATION_OF_BAD_AND_TRANSLOCATION_TO_MITOCHONDRIA	5	15	3.8567	0.0105345	0.0175214	1.7564	YWHAG|BCL2|YWHAQ|YWHAZ|BAD	7532|596|10971|7534|572
ANCHORING_FIBRIL_FORMATION	5	15	3.8567	0.0105345	0.0175214	1.7564	COL4A5|LAMB3|COL7A1|BMP1|COL1A1	1287|3914|1294|649|1277
SIGNALING_BY_NOTCH1_HD_DOMAIN_MUTANTS_IN_CANCER	5	15	3.8567	0.0105345	0.0175214	1.7564	MIB2|RPS27A|DLL1|ADAM17|UBA52	142678|6233|28514|6868|7311
INLB_MEDIATED_ENTRY_OF_LISTERIA_MONOCYTOGENES_INTO_HOST_CELL	5	15	3.8567	0.0105345	0.0175214	1.7564	SH3GL3|SH3GL2|SH3KBP1|RPS27A|UBA52	6457|6456|30011|6233|7311
CONSTITUTIVE_SIGNALING_BY_EGFRVIII	5	15	3.8567	0.0105345	0.0175214	1.7564	EGFR|PIK3R1|HSP90AA1|SHC1|NRAS	1956|5295|3320|6464|4893
SYNTHESIS_OF_BILE_ACIDS_AND_BILE_SALTS	8	34	2.7224	0.0106032	0.017613	1.7542	NCOA1|ACOX2|OSBPL6|OSBP|AKR1D1|OSBPL3|RXRA|OSBPL1A	8648|8309|114880|5007|6718|26031|6256|114876
ZBP1_DAI_MEDIATED_INDUCTION_OF_TYPE_I_IFNS	6	21	3.3058	0.0107557	0.017775	1.7502	NFKB2|NKIRAS1|NFKBIA|MYD88|RIPK1|NKIRAS2	4791|28512|4792|4615|8737|28511
VXPX_CARGO_TARGETING_TO_CILIUM	6	21	3.3058	0.0107557	0.017775	1.7502	PKD2|CNGB1|ARF4|EXOC7|RAB3IP|RAB11FIP3	5311|1258|378|23265|117177|9727
RHO_GTPASES_ACTIVATE_PAKS	6	21	3.3058	0.0107557	0.017775	1.7502	RAC1|MYL6|CALM1|MYH10|PAK1|MYLK	5879|4637|801|4628|5058|4638
ER_QUALITY_CONTROL_COMPARTMENT_ERQC	6	21	3.3058	0.0107557	0.017775	1.7502	MARCHF6|TRIM13|MAN1B1|EDEM1|RPS27A|UBA52	10299|10206|11253|9695|6233|7311
MEIOTIC_SYNAPSIS	14	79	2.0504	0.0115603	0.0190804	1.7194	REC8|SYNE2|H2BC5|ACD|TINF2|RAD21|LMNA|SUN2|HSPA2|H4C3|H2BC12|H2AJ|SMC1A|H2AX	9985|23224|3017|65057|26277|5885|4000|25777|3306|8364|85236|55766|8243|3014
ZINC_INFLUX_INTO_CELLS_BY_THE_SLC39_GENE_FAMILY	4	10	4.6281	0.0117577	0.0193076	1.7143	SLC39A14|SLC39A4|SLC39A3|SLC39A6	23516|55630|29985|25800
UREA_CYCLE	4	10	4.6281	0.0117577	0.0193076	1.7143	ASS1|NMRAL1|ARG2|CPS1	445|57407|384|1373
NEGATIVE_REGULATION_OF_ACTIVITY_OF_TFAP2_AP_2_FAMILY_TRANSCRIPTION_FACTORS	4	10	4.6281	0.0117577	0.0193076	1.7143	TFAP2A|SUMO1|TFAP2C|TFAP2B	7020|7341|7022|7021
INTERLEUKIN_21_SIGNALING	4	10	4.6281	0.0117577	0.0193076	1.7143	JAK1|STAT1|STAT3|STAT5B	3716|6772|6774|6777
PLATELET_CALCIUM_HOMEOSTASIS	7	28	2.8925	0.0120578	0.0197254	1.705	ATP2A2|CALM1|SLC8A2|ORAI1|ITPR3|SRI|SLC8A3	488|801|6543|84876|3710|6717|6547
THE_ROLE_OF_NEF_IN_HIV_1_REPLICATION_AND_DISEASE_PATHOGENESIS	7	28	2.8925	0.0120578	0.0197254	1.705	DOCK2|RAC1|FYN|AP1S2|AP1M1|HLA-A|ELMO1	1794|5879|2534|8905|8907|3105|9844
TRP_CHANNELS	7	28	2.8925	0.0120578	0.0197254	1.705	TRPM4|TRPV2|MLKL|MCOLN2|RIPK1|MCOLN1|MCOLN3	54795|51393|197259|255231|8737|57192|55283
NCAM1_INTERACTIONS	9	42	2.4793	0.0122187	0.0199382	1.7003	ST8SIA2|COL4A5|CACNB3|COL3A1|COL6A3|PRNP|GFRA2|COL5A2|COL5A1	8128|1287|784|1281|1293|5621|2675|1290|1289
COOPERATION_OF_PDCL_PHLP1_AND_TRIC_CCT_IN_G_PROTEIN_BETA_FOLDING	9	42	2.4793	0.0122187	0.0199382	1.7003	GNGT2|GNB2|CCT8|GNAO1|RGS11|GNG4|GNG12|GNAI3|CSNK2A2	2793|2783|10694|2775|8786|2786|55970|2773|1459
DNA_DAMAGE_TELOMERE_STRESS_INDUCED_SENESCENCE	14	80	2.0248	0.012562	0.0204725	1.6888	CDKN1B|CABIN1|H2BC5|ACD|TINF2|NBN|H4C3|CCNE1|CDKN1A|H2BC12|MRE11|H2AJ|H2AX|HMGA1	1027|23523|3017|65057|26277|4683|8364|898|1026|85236|4361|55766|3014|3159
HS_GAG_DEGRADATION	6	22	3.1555	0.0132421	0.0215267	1.667	SGSH|GPC3|SDC4|GPC2|IDS|GLB1	6448|2719|6385|221914|3423|2720
RA_BIOSYNTHESIS_PATHWAY	6	22	3.1555	0.0132421	0.0215267	1.667	ALDH1A2|RDH11|ALDH1A3|CRABP1|DHRS3|RDH10	8854|51109|220|1381|9249|157506
SEMA3A_PAK_DEPENDENT_AXON_REPULSION	5	16	3.6157	0.0135713	0.0220066	1.6574	RAC1|FYN|HSP90AA1|PLXNA2|PAK1	5879|2534|3320|5362|5058
STING_MEDIATED_INDUCTION_OF_HOST_IMMUNE_RESPONSES	5	16	3.6157	0.0135713	0.0220066	1.6574	XRCC6|STAT6|STING1|IFI16|MRE11	2547|6778|340061|3428|4361
BILE_ACID_AND_BILE_SALT_METABOLISM	9	43	2.4217	0.0140191	0.022676	1.6444	NCOA1|ABCC3|ACOX2|OSBPL6|OSBP|AKR1D1|OSBPL3|RXRA|OSBPL1A	8648|8714|8309|114880|5007|6718|26031|6256|114876
GABA_B_RECEPTOR_ACTIVATION	9	43	2.4217	0.0140191	0.022676	1.6444	ADCY1|ADCY6|GNGT2|GNB2|ADCY3|GNG4|GABBR2|GNG12|GNAI3	107|112|2793|2783|109|2786|9568|55970|2773
MRNA_CAPPING	7	29	2.7928	0.0143383	0.0231056	1.6363	CCNH|MNAT1|NCBP2|SUPT5H|ERCC3|GTF2H5|POLR2G	902|4331|22916|6829|2071|404672|5436
G1_S_SPECIFIC_TRANSCRIPTION	7	29	2.7928	0.0143383	0.0231056	1.6363	CDK1|CDC45|CCNE1|TK1|E2F5|PCNA|E2F6	983|8318|898|7083|1875|5111|1876
EPHA_MEDIATED_GROWTH_CONE_COLLAPSE	7	29	2.7928	0.0143383	0.0231056	1.6363	FYN|MYL6|MYH10|EFNA4|YES1|EFNA1|SRC	2534|4637|4628|1945|7525|1942|6714
PHOSPHORYLATION_OF_EMI1	3	6	5.7851	0.015828	0.0251077	1.6002	CDK1|CDC20|PLK1	983|991|5347
ALPHA_OXIDATION_OF_PHYTANATE	3	6	5.7851	0.015828	0.0251077	1.6002	HACL1|ALDH3A2|PHYH	26061|224|5264
UPTAKE_AND_FUNCTION_OF_DIPHTHERIA_TOXIN	3	6	5.7851	0.015828	0.0251077	1.6002	TXNRD1|HBEGF|HSP90AA1	7296|1839|3320
MISSPLICED_LRP5_MUTANTS_HAVE_ENHANCED_BETA_CATENIN_DEPENDENT_SIGNALING	3	6	5.7851	0.015828	0.0251077	1.6002	LRP5|DKK2|DKK1	4041|27123|22943
PROTEIN_REPAIR	3	6	5.7851	0.015828	0.0251077	1.6002	MSRB1|MSRB2|MSRB3	51734|22921|253827
SENSING_OF_DNA_DOUBLE_STRAND_BREAKS	3	6	5.7851	0.015828	0.0251077	1.6002	NBN|KPNA2|MRE11	4683|3838|4361
MOLYBDENUM_COFACTOR_BIOSYNTHESIS	3	6	5.7851	0.015828	0.0251077	1.6002	GPHN|MOCOS|MOCS1	10243|55034|4337
ACTIVATED_NTRK3_SIGNALS_THROUGH_PI3K	3	6	5.7851	0.015828	0.0251077	1.6002	PIK3R1|IRS1|SRC	5295|3667|6714
ESTROGEN_STIMULATED_SIGNALING_THROUGH_PRKCZ	3	6	5.7851	0.015828	0.0251077	1.6002	MAPK1|PDPK1|NRAS	5594|5170|4893
COSTIMULATION_BY_THE_CD28_FAMILY	13	74	2.0326	0.0158374	0.0251077	1.6002	MAPKAP1|PPP2R5C|RAC1|FYN|PIK3R1|YES1|PPP2R5B|PPP2CB|PDPK1|SRC|PPP2R5A|PAK1|PIK3R2	79109|5527|5879|2534|5295|7525|5526|5516|5170|6714|5525|5058|5296
DAP12_INTERACTIONS	9	44	2.3666	0.0160083	0.0251077	1.6002	RAC1|FYN|HLA-E|PIK3R1|PLCG2|SHC1|HLA-B|NRAS|PIK3R2	5879|2534|3133|5295|5336|6464|3106|4893|5296
REGULATED_PROTEOLYSIS_OF_P75NTR	4	11	4.2073	0.0161015	0.0251077	1.6002	APH1A|PSEN2|ADAM17|NCSTN	51107|5664|6868|23385
SLBP_DEPENDENT_PROCESSING_OF_REPLICATION_DEPENDENT_HISTONE_PRE_MRNAS	4	11	4.2073	0.0161015	0.0251077	1.6002	SNRPF|ZNF473|SNRPD3|NCBP2	6636|25888|6634|22916
DSCAM_INTERACTIONS	4	11	4.2073	0.0161015	0.0251077	1.6002	NTN1|RAC1|MAPK11|PAK1	9423|5879|5600|5058
REGULATION_OF_GENE_EXPRESSION_BY_HYPOXIA_INDUCIBLE_FACTOR	4	11	4.2073	0.0161015	0.0251077	1.6002	VEGFA|HIGD1A|HIF1A|CITED2	7422|25994|3091|10370
SIGNALING_BY_LEPTIN	4	11	4.2073	0.0161015	0.0251077	1.6002	IRS1|STAT3|IRS2|STAT5B	3667|6774|8660|6777
SODIUM_CALCIUM_EXCHANGERS	4	11	4.2073	0.0161015	0.0251077	1.6002	CALM1|SLC8A2|SRI|SLC8A3	801|6543|6717|6547
TYPE_I_HEMIDESMOSOME_ASSEMBLY	4	11	4.2073	0.0161015	0.0251077	1.6002	LAMB3|PLEC|CD151|ITGA6	3914|5339|977|3655
SUMOYLATION_OF_IMMUNE_RESPONSE_PROTEINS	4	11	4.2073	0.0161015	0.0251077	1.6002	PIAS4|NFKB2|SUMO1|NFKBIA	51588|4791|7341|4792
PYRIMIDINE_SALVAGE	4	11	4.2073	0.0161015	0.0251077	1.6002	PUDP|UCKL1|TK1|UPP1	8226|54963|7083|7378
ASPARTATE_AND_ASPARAGINE_METABOLISM	4	11	4.2073	0.0161015	0.0251077	1.6002	SLC25A12|SLC25A13|NAALAD2|GOT1	8604|10165|10003|2805
NOTCH4_ACTIVATION_AND_TRANSMISSION_OF_SIGNAL_TO_THE_NUCLEUS	4	11	4.2073	0.0161015	0.0251077	1.6002	APH1A|PSEN2|YWHAZ|NCSTN	51107|5664|7534|23385
INTERLEUKIN_27_SIGNALING	4	11	4.2073	0.0161015	0.0251077	1.6002	JAK1|STAT1|IL27RA|STAT3	3716|6772|9466|6774
CONSTITUTIVE_SIGNALING_BY_OVEREXPRESSED_ERBB2	4	11	4.2073	0.0161015	0.0251077	1.6002	HSP90AA1|ERBB2|SHC1|NRAS	3320|2064|6464|4893
INTRINSIC_PATHWAY_OF_FIBRIN_CLOT_FORMATION	6	23	3.0183	0.0161047	0.0251077	1.6002	SERPIND1|PRCP|SERPINA5|SERPINE2|F10|PROS1	3053|5547|5104|5270|2159|5627
MITOCHONDRIAL_CALCIUM_ION_TRANSPORT	6	23	3.0183	0.0161047	0.0251077	1.6002	VDAC3|AFG3L2|PMPCA|MCU|VDAC1|SLC8A3	7419|10939|23203|90550|7416|6547
LONG_TERM_POTENTIATION	6	23	3.0183	0.0161047	0.0251077	1.6002	CALM1|GRIN1|NEFL|SRC|DLG4|GRIA2	801|2902|4747|6714|1742|2891
MITOCHONDRIAL_FATTY_ACID_BETA_OXIDATION	8	37	2.5017	0.016731	0.0260528	1.5841	DECR1|PCCB|ACADVL|ACBD7|MCAT|ACOT11|PCCA|MCEE	1666|5096|37|414149|27349|26027|5095|84693
SUMOYLATION_OF_INTRACELLULAR_RECEPTORS	7	30	2.6997	0.016911	0.0262699	1.5805	PPARG|RORA|PIAS4|PIAS1|SUMO1|RXRA|RARA	5468|6095|51588|8554|7341|6256|5914
SURFACTANT_METABOLISM	7	30	2.6997	0.016911	0.0262699	1.5805	CCDC59|CTSH|ADORA2B|LMCD1|CKAP4|ADRA2A|ADORA2A	29080|1512|136|29995|10970|150|135
PLATELET_SENSITIZATION_BY_LDL	5	17	3.403	0.0171478	0.026574	1.5755	PPP2R5C|PPP2R5B|PPP2CB|LRP8|PPP2R5A	5527|5526|5516|7804|5525
PROTEIN_METHYLATION	5	17	3.403	0.0171478	0.026574	1.5755	HSPA8|CALM1|VCPKMT|ETFB|PRMT3	3312|801|79609|2109|10196
TRANSCRIPTIONAL_REGULATION_OF_GRANULOPOIESIS	15	90	1.9284	0.0173835	0.026907	1.5701	CEBPB|H2BC5|H3-3B|H3-3A|LEF1|H4C3|GATA2|CDKN1A|H2BC12|STAT3|H2AJ|H2AX|RXRA|RARA|CDK4	1051|3017|3021|3020|51176|8364|2624|1026|85236|6774|55766|3014|6256|5914|1019
PHASE_I_FUNCTIONALIZATION_OF_COMPOUNDS	17	105	1.8733	0.0176963	0.0273585	1.5629	NCOA1|SMOX|AIP|BPHL|CYP4V2|CES1|CYP11A1|CYP27B1|MTARC1|CES1|ARNT2|ACSS2|CYB5R3|PAOX|MAOA|EPHX1|RXRA	8648|54498|9049|670|285440|1066|1583|1594|64757|1066|9915|55902|1727|196743|4128|2052|6256
SIGNALING_BY_MODERATE_KINASE_ACTIVITY_BRAF_MUTANTS	9	45	2.314	0.0181968	0.0280986	1.5513	VCL|MAP2K1|CALM1|APBB1IP|MAPK1|SRC|ACTB|NRAS|ACTG1	7414|5604|801|54518|5594|6714|60|4893|71
TRIGLYCERIDE_METABOLISM	8	38	2.4358	0.0192476	0.0296858	1.5275	MGLL|LPIN2|PLIN3|CAV1|PPP1CC|PRKACB|FABP5|LPIN1	11343|9663|10226|857|5501|5567|2171|23175
THROMBOXANE_SIGNALLING_THROUGH_TP_RECEPTOR	6	24	2.8925	0.0193679	0.0297649	1.5263	GNGT2|GNB2|GNG4|GNAQ|GNG12|GNA11	2793|2783|2786|2776|55970|2767
TRIGLYCERIDE_CATABOLISM	6	24	2.8925	0.0193679	0.0297649	1.5263	MGLL|PLIN3|CAV1|PPP1CC|PRKACB|FABP5	11343|10226|857|5501|5567|2171
INTERLEUKIN_6_FAMILY_SIGNALING	6	24	2.8925	0.0193679	0.0297649	1.5263	IL11|JAK1|STAT1|IL11RA|STAT3|CNTFR	3589|3716|6772|3590|6774|1271
HS_GAG_BIOSYNTHESIS	7	31	2.6126	0.0197932	0.0303465	1.5179	HS6ST2|GPC3|HS3ST3A1|GLCE|SDC4|GPC2|EXT1	90161|2719|9955|26035|6385|221914|2131
NEGATIVE_REGULATION_OF_FGFR4_SIGNALING	7	31	2.6126	0.0197932	0.0303465	1.5179	FGFR4|MAPK1|RPS27A|PPP2CB|SRC|UBA52|SPRY2	2264|5594|6233|5516|6714|7311|10253
TIE2_SIGNALING	5	18	3.2139	0.0212986	0.0322519	1.4914	PIK3R1|ANGPT2|SHC1|NRAS|PIK3R2	5295|285|6464|4893|5296
FORMATION_OF_ATP_BY_CHEMIOSMOTIC_COUPLING	5	18	3.2139	0.0212986	0.0322519	1.4914	ATP5MC1|ATP5PB|ATP5MG|ATP5MF|DMAC2L	516|515|10632|9551|27109
SYNTHESIS_OF_GLYCOSYLPHOSPHATIDYLINOSITOL_GPI	5	18	3.2139	0.0212986	0.0322519	1.4914	PIGZ|DPM2|PIGB|PIGQ|PIGL	80235|8818|9488|9091|9487
RORA_ACTIVATES_GENE_EXPRESSION	5	18	3.2139	0.0212986	0.0322519	1.4914	NCOA1|SMARCD3|RORA|HELZ2|RXRA	8648|6604|6095|85441|6256
RNA_POLYMERASE_III_CHAIN_ELONGATION	5	18	3.2139	0.0212986	0.0322519	1.4914	POLR1C|POLR1D|POLR3A|POLR3C|POLR3G	9533|51082|11128|10623|10622
CASPASE_MEDIATED_CLEAVAGE_OF_CYTOSKELETAL_PROTEINS	4	12	3.8567	0.0213351	0.0322519	1.4914	PLEC|DBNL|ADD1|SPTAN1	5339|28988|118|6709
PURINE_RIBONUCLEOSIDE_MONOPHOSPHATE_BIOSYNTHESIS	4	12	3.8567	0.0213351	0.0322519	1.4914	GART|PAICS|PPAT|IMPDH2	2618|10606|5471|3615
GP1B_IX_V_ACTIVATION_SIGNALLING	4	12	3.8567	0.0213351	0.0322519	1.4914	PIK3R1|YWHAZ|SRC|COL1A1	5295|7534|6714|1277
JOSEPHIN_DOMAIN_DUBS	4	12	3.8567	0.0213351	0.0322519	1.4914	ATXN3|RAD23A|RPS27A|UBA52	4287|5886|6233|7311
LYSINE_CATABOLISM	4	12	3.8567	0.0213351	0.0322519	1.4914	OGDH|ALDH7A1|AADAT|DLST	4967|501|51166|1743
RRNA_PROCESSING_IN_THE_MITOCHONDRION	4	12	3.8567	0.0213351	0.0322519	1.4914	HSD17B10|TFB1M|MRM3|HSD17B10	3028|51106|55178|3028
REGULATION_OF_LOCALIZATION_OF_FOXO_TRANSCRIPTION_FACTORS	4	12	3.8567	0.0213351	0.0322519	1.4914	YWHAG|YWHAQ|YWHAZ|FOXO3	7532|10971|7534|2309
NONHOMOLOGOUS_END_JOINING_NHEJ	12	69	2.0122	0.0217665	0.0328656	1.4833	UBE2N|H2BC5|XRCC6|PIAS4|SUMO1|NBN|H4C3|UIMC1|H2BC12|MRE11|H2AX|POLM	7334|3017|2547|51588|7341|4683|8364|51720|85236|4361|3014|27434
TRANSLESION_SYNTHESIS_BY_Y_FAMILY_DNA_POLYMERASES_BYPASSES_LESIONS_ON_DNA_TEMPLATE	8	39	2.3734	0.0220229	0.0332141	1.4787	UBE2L6|ISG15|RPS27A|PCLAF|UBA52|POLE4|PCNA|RFC4	9246|9636|6233|9768|7311|56655|5111|5984
GABA_RECEPTOR_ACTIVATION	11	60	2.1212	0.0229015	0.0344989	1.4622	GABRB3|ADCY1|ADCY6|GNGT2|GNB2|ADCY3|GNG4|GABBR2|GNG12|GNAI3|GABRB1	2562|107|112|2793|2783|109|2786|9568|55970|2773|2560
G_PROTEIN_BETA_GAMMA_SIGNALLING	7	32	2.531	0.0230016	0.0345683	1.4613	PLCB1|GNGT2|GNB2|GNG4|PDPK1|GNG12|PAK1	23236|2793|2783|2786|5170|55970|5058
REGULATION_OF_MECP2_EXPRESSION_AND_ACTIVITY	7	32	2.531	0.0230016	0.0345683	1.4613	NCOR1|AGO2|CALM1|GPS2|SIN3A|MOV10|AURKB	9611|27161|801|2874|25942|4343|9212
MICRORNA_MIRNA_BIOGENESIS	6	25	2.7768	0.0230544	0.0345683	1.4613	DGCR8|AGO2|DROSHA|DICER1|POLR2G|BCDIN3D	54487|27161|29102|23405|5436|144233
NOTCH3_INTRACELLULAR_DOMAIN_REGULATES_TRANSCRIPTION	6	25	2.7768	0.0230544	0.0345683	1.4613	HES1|WWC1|MAMLD1|NOTCH3|HEY2|STAT1	3280|23286|10046|4854|23493|6772
HIV_TRANSCRIPTION_INITIATION	9	47	2.2156	0.0232123	0.0347647	1.4589	TAF15|GTF2E2|CCNH|MNAT1|GTF2B|TBP|ERCC3|GTF2H5|POLR2G	8148|2961|902|4331|2959|6908|2071|404672|5436
SOS_MEDIATED_SIGNALLING	3	7	4.9586	0.0236025	0.0351053	1.4546	IRS1|NRAS|IRS2	3667|4893|8660
NECTIN_NECL_TRANS_HETERODIMERIZATION	3	7	4.9586	0.0236025	0.0351053	1.4546	NECTIN3|NECTIN2|CADM1	25945|5819|23705
RSK_ACTIVATION	3	7	4.9586	0.0236025	0.0351053	1.4546	MAPK1|PDPK1|RPS6KA2	5594|5170|6196
TRNA_PROCESSING_IN_THE_MITOCHONDRION	3	7	4.9586	0.0236025	0.0351053	1.4546	HSD17B10|TRNT1|HSD17B10	3028|51095|3028
WAX_AND_PLASMALOGEN_BIOSYNTHESIS	3	7	4.9586	0.0236025	0.0351053	1.4546	GNPAT|FAR2|AGPS	8443|55711|8540
LOSS_OF_FUNCTION_OF_SMAD2_3_IN_CANCER	3	7	4.9586	0.0236025	0.0351053	1.4546	SMAD4|TGFBR2|SMAD3	4089|7048|4088
TRANSPORT_OF_BILE_SALTS_AND_ORGANIC_ACIDS_METAL_IONS_AND_AMINE_COMPOUNDS	14	86	1.8835	0.0250478	0.0372122	1.4293	BSG|SLC6A15|SLC40A1|SLC5A7|SLC6A2|SLC11A2|SLC44A2|SLC39A14|SLC39A4|SLC22A15|SLC39A3|SLC18A1|SLC22A18|SLC39A6	682|55117|30061|60482|6530|4891|57153|23516|55630|55356|29985|6570|5002|25800
OTHER_SEMAPHORIN_INTERACTIONS	5	19	3.0448	0.0260532	0.038529	1.4142	ITGB1|SEMA5A|SEMA7A|PLXNA2|SEMA6A	3688|9037|8482|5362|57556
NICOTINAMIDE_SALVAGING	5	19	3.0448	0.0260532	0.038529	1.4142	NAXE|PTGS2|NAMPT|PARP6|PARP8	128240|5743|10135|56965|79668
SCAVENGING_BY_CLASS_A_RECEPTORS	5	19	3.0448	0.0260532	0.038529	1.4142	APOE|COL3A1|FTH1|COLEC11|COL1A1	348|1281|2495|78989|1277
METABOLISM_OF_COFACTORS	5	19	3.0448	0.0260532	0.038529	1.4142	CALM1|COQ3|HSP90AA1|COQ2|COQ6	801|51805|3320|27235|51004
NEGATIVE_REGULATION_OF_FGFR1_SIGNALING	7	33	2.4543	0.0265514	0.0392209	1.4065	MAPK1|RPS27A|PPP2CB|FGF5|SRC|UBA52|SPRY2	5594|6233|5516|2250|6714|7311|10253
METAL_ION_SLC_TRANSPORTERS	6	26	2.67	0.0271846	0.0400192	1.3977	SLC40A1|SLC11A2|SLC39A14|SLC39A4|SLC39A3|SLC39A6	30061|4891|23516|55630|29985|25800
CALNEXIN_CALRETICULIN_CYCLE	6	26	2.67	0.0271846	0.0400192	1.3977	MARCHF6|TRIM13|MAN1B1|EDEM1|RPS27A|UBA52	10299|10206|11253|9695|6233|7311
SYNTHESIS_OF_IP3_AND_IP4_IN_THE_CYTOSOL	6	26	2.67	0.0271846	0.0400192	1.3977	PLCB1|CALM1|PLCG2|ITPKA|PTEN|PLCD4	23236|801|5336|3706|5728|84812
PRE_NOTCH_EXPRESSION_AND_PROCESSING	18	120	1.7355	0.0273474	0.0400721	1.3972	AGO2|H2BC5|ATP2A2|H3-3B|H3-3A|RFNG|MAMLD1|NOTCH3|POGLUT1|H4C3|E2F3|H2BC12|H2AJ|CCND1|JUN|MOV10|LFNG|H2AX	27161|3017|488|3021|3020|5986|10046|4854|56983|8364|1871|85236|55766|595|3725|4343|3955|3014
SYNTHESIS_OF_PE	4	13	3.5601	0.0274992	0.0400721	1.3972	LPIN2|CEPT1|SELENOI|LPIN1	9663|10390|85465|23175
THE_ACTIVATION_OF_ARYLSULFATASES	4	13	3.5601	0.0274992	0.0400721	1.3972	ARSB|ARSA|SUMF2|ARSD	411|410|25870|414
CYTOSOLIC_IRON_SULFUR_CLUSTER_ASSEMBLY	4	13	3.5601	0.0274992	0.0400721	1.3972	MMS19|CIAO1|CIAPIN1|CIAO2B	64210|9391|57019|51647
IRF3_MEDIATED_INDUCTION_OF_TYPE_I_IFN	4	13	3.5601	0.0274992	0.0400721	1.3972	XRCC6|STING1|IFI16|MRE11	2547|340061|3428|4361
ACTIVATION_OF_RAC1	4	13	3.5601	0.0274992	0.0400721	1.3972	RAC1|NCK1|SLIT2|PAK1	5879|4690|9353|5058
WNT5A_DEPENDENT_INTERNALIZATION_OF_FZD2_FZD5_AND_ROR2	4	13	3.5601	0.0274992	0.0400721	1.3972	WNT5A|CLTA|FZD2|ROR1	7474|1211|2535|4919
TNFR1_INDUCED_PROAPOPTOTIC_SIGNALING	4	13	3.5601	0.0274992	0.0400721	1.3972	USP21|TNFAIP3|TNFRSF1A|RIPK1	27005|7128|7132|8737
MITOTIC_TELOPHASE_CYTOKINESIS	4	13	3.5601	0.0274992	0.0400721	1.3972	RAD21|PLK1|SMC1A|MAU2	5885|5347|8243|23383
NUCLEAR_RECEPTOR_TRANSCRIPTION_PATHWAY	10	53	2.1831	0.0292014	0.0425046	1.3716	NCOR1|PPARG|RORA|NR1D2|RORB|ESRRG|RXRA|RARA|NR2C2|NR2F1	9611|5468|6095|9975|6096|2104|6256|5914|7182|7025
NEGATIVE_REGULATION_OF_FGFR2_SIGNALING	7	34	2.3821	0.0304568	0.0442821	1.3538	MAPK1|RPS27A|PPP2CB|FGF5|SRC|UBA52|SPRY2	5594|6233|5516|2250|6714|7311|10253
SIGNALING_BY_NODAL	5	20	2.8925	0.0314364	0.0453497	1.3434	SMAD4|DAND5|DRAP1|FOXO3|SMAD3	4089|199699|10589|2309|4088
SIGNALING_BY_HIPPO	5	20	2.8925	0.0314364	0.0453497	1.3434	WWC1|WWTR1|AMOT|YAP1|STK4	23286|25937|154796|10413|6789
SEMA4D_INDUCED_CELL_MIGRATION_AND_GROWTH_CONE_COLLAPSE	5	20	2.8925	0.0314364	0.0453497	1.3434	MYL6|MYH10|ERBB2|RHOC|PLXNB1	4637|4628|2064|389|5364
INFLAMMASOMES	5	20	2.8925	0.0314364	0.0453497	1.3434	NLRP3|TXNIP|NFKB2|PANX1|BCL2	114548|10628|4791|24145|596
RAS_ACTIVATION_UPON_CA2_INFLUX_THROUGH_NMDA_RECEPTOR	5	20	2.8925	0.0314364	0.0453497	1.3434	CALM1|GRIN1|NEFL|DLG4|NRAS	801|2902|4747|1742|4893
G_BETA_GAMMA_SIGNALLING_THROUGH_CDC42	5	20	2.8925	0.0314364	0.0453497	1.3434	GNGT2|GNB2|GNG4|GNG12|PAK1	2793|2783|2786|55970|5058
NOTCH4_INTRACELLULAR_DOMAIN_REGULATES_TRANSCRIPTION	5	20	2.8925	0.0314364	0.0453497	1.3434	HES1|MAMLD1|HEY2|ACTA2|SMAD3	3280|10046|23493|59|4088
INTERLEUKIN_RECEPTOR_SHC_SIGNALING	6	27	2.5712	0.0317763	0.045789	1.3392	GAB2|PIK3R1|JAK1|PIK3CD|SHC1|PIK3R2	9846|5295|3716|5293|6464|5296
FCGR3A_MEDIATED_IL10_SYNTHESIS	15	95	1.8269	0.0326101	0.0469383	1.3285	ADCY1|FYN|PRKAR1B|AHCYL1|PRKX|CALM1|ADCY6|YES1|PLCG2|ADCY3|PRKACB|IL10|SRC|ITPR3|PRKAR1A	107|2534|5575|10768|5613|801|112|7525|5336|109|5567|3586|6714|3710|5573
VEGF_LIGAND_RECEPTOR_INTERACTIONS	3	8	4.3388	0.0330947	0.0470083	1.3278	VEGFA|VEGFB|VEGFC	7422|7423|7424
CHREBP_ACTIVATES_METABOLIC_GENE_EXPRESSION	3	8	4.3388	0.0330947	0.0470083	1.3278	ACACB|AGPAT1|MLX	32|10554|6945
COENZYME_A_BIOSYNTHESIS	3	8	4.3388	0.0330947	0.0470083	1.3278	PANK2|PANK1|PANK4	80025|53354|55229
VITAMIN_C_ASCORBATE_METABOLISM	3	8	4.3388	0.0330947	0.0470083	1.3278	SLC2A3|CYB5R3|GSTO1	6515|1727|9446
UBIQUINOL_BIOSYNTHESIS	3	8	4.3388	0.0330947	0.0470083	1.3278	COQ3|COQ2|COQ6	51805|27235|51004
SEMA4D_MEDIATED_INHIBITION_OF_CELL_ATTACHMENT_AND_MIGRATION	3	8	4.3388	0.0330947	0.0470083	1.3278	RAC1|RRAS|PLXNB1	5879|6237|5364
FATTY_ACIDS_BOUND_TO_GPR40_FFAR1_REGULATE_INSULIN_SECRETION	3	8	4.3388	0.0330947	0.0470083	1.3278	PLCB1|GNAQ|GNA11	23236|2776|2767
REGULATION_OF_CYTOSKELETAL_REMODELING_AND_CELL_SPREADING_BY_IPP_COMPLEX_COMPONENTS	3	8	4.3388	0.0330947	0.0470083	1.3278	PARVB|TESK1|ACTN1	29780|7016|87
SYNTHESIS_OF_DIPHTHAMIDE_EEF2	3	8	4.3388	0.0330947	0.0470083	1.3278	DNAJC24|DPH2|DPH3	120526|1802|285381
RUNX3_REGULATES_WNT_SIGNALING	3	8	4.3388	0.0330947	0.0470083	1.3278	RUNX3|LEF1|CCND1	864|51176|595
HDL_ASSEMBLY	3	8	4.3388	0.0330947	0.0470083	1.3278	PRKACB|ABCA1|BMP1	5567|19|649
MECP2_REGULATES_TRANSCRIPTION_OF_NEURONAL_LIGANDS	3	8	4.3388	0.0330947	0.0470083	1.3278	DLL1|SIN3A|BDNF	28514|25942|627
PROLONGED_ERK_ACTIVATION_EVENTS	4	14	3.3058	0.034621	0.0487481	1.312	MAP2K1|KIDINS220|MAPK1|CRK	5604|57498|5594|1398
SHC1_EVENTS_IN_EGFR_SIGNALING	4	14	3.3058	0.034621	0.0487481	1.312	EGFR|HBEGF|SHC1|NRAS	1956|1839|6464|4893
ADENYLATE_CYCLASE_INHIBITORY_PATHWAY	4	14	3.3058	0.034621	0.0487481	1.312	ADCY1|ADCY6|ADCY3|GNAI3	107|112|109|2773
GOLGI_CISTERNAE_PERICENTRIOLAR_STACK_REORGANIZATION	4	14	3.3058	0.034621	0.0487481	1.312	CDK1|MAPK1|PLK1|RAB2A	983|5594|5347|5862
HEME_BIOSYNTHESIS	4	14	3.3058	0.034621	0.0487481	1.312	UROS|COX10|COX15|FECH	7390|1352|1355|2235
CARNITINE_METABOLISM	4	14	3.3058	0.034621	0.0487481	1.312	ACACB|CPT2|PRKAB2|RXRA	32|1376|5565|6256
DEFECTIVE_EXT2_CAUSES_EXOSTOSES_2	4	14	3.3058	0.034621	0.0487481	1.312	GPC3|SDC4|GPC2|EXT1	2719|6385|221914|2131
PTK6_REGULATES_RHO_GTPASES_RAS_GTPASE_AND_MAP_KINASES	4	14	3.3058	0.034621	0.0487481	1.312	RAC1|ELMO1|NRAS|CRK	5879|9844|4893|1398
N_GLYCAN_TRIMMING_IN_THE_ER_AND_CALNEXIN_CALRETICULIN_CYCLE	7	35	2.314	0.0347304	0.0488491	1.3111	MARCHF6|TRIM13|MAN1B1|EDEM1|RPS27A|NGLY1|UBA52	10299|10206|11253|9695|6233|55768|7311
TRNA_MODIFICATION_IN_THE_NUCLEUS_AND_CYTOSOL	8	43	2.1526	0.0359441	0.0505013	1.2967	URM1|ADAT1|TP53RK|PUS7|THG1L|LCMT2|TRMT11|TRMT1	81605|23536|112858|54517|54974|9836|60487|55621
G_PROTEIN_ACTIVATION	6	28	2.4793	0.0368449	0.0517107	1.2864	GNGT2|GNB2|GNAO1|GNG4|GNG12|GNAI3	2793|2783|2775|2786|55970|2773
UNBLOCKING_OF_NMDA_RECEPTORS_GLUTAMATE_BINDING_AND_ACTIVATION	5	21	2.7548	0.0374674	0.0521881	1.2824	CALM1|GRIN1|NEFL|DLG4|GRIA2	801|2902|4747|1742|2891
REGULATION_OF_FZD_BY_UBIQUITINATION	5	21	2.7548	0.0374674	0.0521881	1.2824	LRP5|FZD8|RPS27A|UBA52|LGR5	4041|8325|6233|7311|8549
PRESYNAPTIC_FUNCTION_OF_KAINATE_RECEPTORS	5	21	2.7548	0.0374674	0.0521881	1.2824	PLCB1|GNGT2|GNB2|GNG4|GNG12	23236|2793|2783|2786|55970
CD209_DC_SIGN_SIGNALING	5	21	2.7548	0.0374674	0.0521881	1.2824	FYN|RELB|PRKACB|NRAS|PAK1	2534|5971|5567|4893|5058
PCNA_DEPENDENT_LONG_PATCH_BASE_EXCISION_REPAIR	5	21	2.7548	0.0374674	0.0521881	1.2824	FEN1|POLB|POLE4|PCNA|RFC4	2237|5423|56655|5111|5984
SYNAPTIC_ADHESION_LIKE_MOLECULES	5	21	2.7548	0.0374674	0.0521881	1.2824	FLOT2|GRIN1|LRFN3|DLG4|PTPRF	2319|2902|79414|1742|5792
INTERLEUKIN_37_SIGNALING	5	21	2.7548	0.0374674	0.0521881	1.2824	PTPN14|PTPN4|PTPN2|STAT3|SMAD3	5784|5775|5771|6774|4088
PEPTIDE_LIGAND_BINDING_RECEPTORS	26	198	1.5193	0.0384572	0.0535093	1.2716	GAL|GPER1|NLN|ACKR3|CX3CL1|CCL2|PROK2|F2RL1|CXCR4|C5|CXCL8|OPRL1|CCL13|NPB|NTSR1|HCRT|CXCL1|EDNRA|NPFFR2|F2R|CXCL2|NPY|NMB|ANXA1|NMU|GPR37	51083|2852|57486|57007|6376|6347|60675|2150|7852|727|3576|4987|6357|256933|4923|3060|2919|1909|10886|2149|2920|4852|4828|301|10874|2861
CHROMOSOME_MAINTENANCE	17	117	1.6811	0.0388557	0.0540057	1.2676	H2BC5|ACD|MIS18BP1|TINF2|RBBP7|HJURP|FEN1|H4C3|CENPM|STN1|H2BC12|H2AJ|PCNA|CENPT|DKC1|H2AX|RFC4	3017|65057|55320|26277|5931|55355|2237|8364|79019|79991|85236|55766|5111|80152|1736|3014|5984
METABOLIC_DISORDERS_OF_BIOLOGICAL_OXIDATION_ENZYMES	7	36	2.2498	0.0393835	0.0546805	1.2622	GSS|TPMT|ACY1|GCLM|CYP11A1|CYP27B1|MAOA	2937|7172|95|2730|1583|1594|4128
DNA_DAMAGE_BYPASS	9	48	2.1694	0.0418131	0.0579917	1.2366	UBE2L6|RBX1|ISG15|RPS27A|PCLAF|UBA52|POLE4|PCNA|RFC4	9246|9978|9636|6233|9768|7311|56655|5111|5984
P130CAS_LINKAGE_TO_MAPK_SIGNALING_FOR_INTEGRINS	4	15	3.0854	0.0427147	0.0587384	1.2311	APBB1IP|PTK2|SRC|CRK	54518|5747|6714|1398
MRNA_DECAY_BY_5_TO_3_EXORIBONUCLEASE	4	15	3.0854	0.0427147	0.0587384	1.2311	LSM5|LSM1|EDC4|DCP2	23658|27257|23644|167227
N_GLYCAN_ANTENNAE_ELONGATION	4	15	3.0854	0.0427147	0.0587384	1.2311	ST8SIA2|ST8SIA3|MGAT4B|ST6GAL1	8128|51046|11282|6480
THE_NLRP3_INFLAMMASOME	4	15	3.0854	0.0427147	0.0587384	1.2311	NLRP3|TXNIP|NFKB2|PANX1	114548|10628|4791|24145
REGULATION_OF_INNATE_IMMUNE_RESPONSES_TO_CYTOSOLIC_DNA	4	15	3.0854	0.0427147	0.0587384	1.2311	TRIM56|STING1|RPS27A|UBA52	81844|340061|6233|7311
NEGATIVE_REGULATION_OF_TCF_DEPENDENT_SIGNALING_BY_WNT_LIGAND_ANTAGONISTS	4	15	3.0854	0.0427147	0.0587384	1.2311	LRP5|WNT5A|DKK2|DKK1	4041|7474|27123|22943
ERBB2_REGULATES_CELL_MOTILITY	4	15	3.0854	0.0427147	0.0587384	1.2311	EGFR|HBEGF|DIAPH1|ERBB2	1956|1839|1729|2064
NUCLEOBASE_BIOSYNTHESIS	4	15	3.0854	0.0427147	0.0587384	1.2311	GART|PAICS|PPAT|IMPDH2	2618|10606|5471|3615
CD28_DEPENDENT_PI3K_AKT_SIGNALING	5	22	2.6296	0.04416	0.0601199	1.221	MAPKAP1|FYN|PIK3R1|PDPK1|PIK3R2	79109|2534|5295|5170|5296
DEFECTS_IN_VITAMIN_AND_COFACTOR_METABOLISM	5	22	2.6296	0.04416	0.0601199	1.221	PCCB|LMBRD1|MMADHC|PCCA|MTRR	5096|55788|27249|5095|4552
ADP_SIGNALLING_THROUGH_P2Y_PURINOCEPTOR_12	5	22	2.6296	0.04416	0.0601199	1.221	GNGT2|GNB2|GNG4|GNG12|GNAI3	2793|2783|2786|55970|2773
INTEGRATION_OF_PROVIRUS	3	9	3.8567	0.0442769	0.0601199	1.221	XRCC6|KPNA1|HMGA1	2547|3836|3159
ADRENOCEPTORS	3	9	3.8567	0.0442769	0.0601199	1.221	ADRA1B|ADRA2A|ADRB2	147|150|154
SMALL_INTERFERING_RNA_SIRNA_BIOGENESIS	3	9	3.8567	0.0442769	0.0601199	1.221	AGO2|TSNAX|DICER1	27161|7257|23405
TRNA_MODIFICATION_IN_THE_MITOCHONDRION	3	9	3.8567	0.0442769	0.0601199	1.221	HSD17B10|MTO1|HSD17B10	3028|25821|3028
CREB3_FACTORS_ACTIVATE_GENES	3	9	3.8567	0.0442769	0.0601199	1.221	CREB3L2|MBTPS1|CREBRF	64764|8720|153222
REGULATION_OF_PTEN_MRNA_TRANSLATION	3	9	3.8567	0.0442769	0.0601199	1.221	AGO2|MOV10|PTEN	27161|4343|5728
ACTIVATED_NTRK2_SIGNALS_THROUGH_RAS	3	9	3.8567	0.0442769	0.0601199	1.221	SHC1|NRAS|BDNF	6464|4893|627
LIPOPHAGY	3	9	3.8567	0.0442769	0.0601199	1.221	HSPA8|PLIN3|PRKAB2	3312|10226|5565
NR1H2_NR1H3_REGULATE_GENE_EXPRESSION_TO_CONTROL_BILE_ACID_HOMEOSTASIS	3	9	3.8567	0.0442769	0.0601199	1.221	NCOA1|NCOR1|RXRA	8648|9611|6256
RECOGNITION_OF_DNA_DAMAGE_BY_PCNA_CONTAINING_REPLICATION_COMPLEX	6	30	2.314	0.0484607	0.0657318	1.1822	RBX1|RPS27A|UBA52|POLE4|PCNA|RFC4	9978|6233|7311|56655|5111|5984
O_LINKED_GLYCOSYLATION	16	111	1.6678	0.0496664	0.0672966	1.172	GALNT18|ST6GALNAC3|ST3GAL1|ADAMTS9|ST6GAL1|DAG1|THBS2|POMGNT1|SEMA5A|POMT1|GALNT11|POFUT2|ADAMTSL2|GALNT13|ST3GAL2|MUC1	374378|256435|6482|56999|6480|1605|7058|55624|9037|10585|63917|23275|9719|114805|6483|4582
POST_TRANSLATIONAL_MODIFICATION_SYNTHESIS_OF_GPI_ANCHORED_PROTEINS	14	94	1.7232	0.0502799	0.0680567	1.1671	PLAUR|PIGZ|LSAMP|LY6K|DPM2|PIGS|PIGB|GPAA1|DPM3|PIGQ|PIGL|PIGK|LYPD1|THY1	5329|80235|4045|54742|8818|94005|9488|8733|54344|9091|9487|10026|116372|7070
TERMINATION_OF_O_GLYCAN_BIOSYNTHESIS	5	23	2.5153	0.0515229	0.069079	1.1607	ST6GALNAC3|ST3GAL1|ST6GAL1|ST3GAL2|MUC1	256435|6482|6480|6483|4582
ABORTIVE_ELONGATION_OF_HIV_1_TRANSCRIPT_IN_THE_ABSENCE_OF_TAT	5	23	2.5153	0.0515229	0.069079	1.1607	SUPT4H1|NCBP2|SUPT5H|NELFB|POLR2G	6827|22916|6829|25920|5436
THE_CANONICAL_RETINOID_CYCLE_IN_RODS_TWILIGHT_VISION	5	23	2.5153	0.0515229	0.069079	1.1607	RDH11|CYP4V2|HSD17B6|STRA6|RDH10	51109|285440|8630|64220|157506
BBSOME_MEDIATED_CARGO_TARGETING_TO_CILIUM	5	23	2.5153	0.0515229	0.069079	1.1607	TTC8|RAB3IP|SMO|CCT8|MKKS	123016|117177|6608|10694|8195
GRB2_EVENTS_IN_ERBB2_SIGNALING	4	16	2.8925	0.0517825	0.069079	1.1607	EGFR|HBEGF|ERBB2|NRAS	1956|1839|2064|4893
PI3K_EVENTS_IN_ERBB2_SIGNALING	4	16	2.8925	0.0517825	0.069079	1.1607	EGFR|PIK3R1|HBEGF|ERBB2	1956|5295|1839|2064
REGULATION_OF_PYRUVATE_DEHYDROGENASE_PDH_COMPLEX	4	16	2.8925	0.0517825	0.069079	1.1607	PDPR|PDHB|DLAT|RXRA	55066|5162|1737|6256
RAP1_SIGNALLING	4	16	2.8925	0.0517825	0.069079	1.1607	RAPGEF4|PRKACB|YWHAZ|RAP1GAP	11069|5567|7534|5909
ASSEMBLY_OF_THE_HIV_VIRION	4	16	2.8925	0.0517825	0.069079	1.1607	VPS37D|MVB12B|RPS27A|UBA52	155382|89853|6233|7311
SIGNAL_REGULATORY_PROTEIN_FAMILY_INTERACTIONS	4	16	2.8925	0.0517825	0.069079	1.1607	SIRPG|PTK2|SRC|SKAP2	55423|5747|6714|8935
SUMOYLATION_OF_DNA_METHYLATION_PROTEINS	4	16	2.8925	0.0517825	0.069079	1.1607	BMI1|RING1|SUMO1|CBX2	648|6015|7341|84733
MAP3K8_TPL2_DEPENDENT_MAPK1_3_ACTIVATION	4	16	2.8925	0.0517825	0.069079	1.1607	CUL1|MAP2K1|RPS27A|UBA52	8454|5604|6233|7311
TRAF6_MEDIATED_INDUCTION_OF_TAK1_COMPLEX_WITHIN_TLR4_COMPLEX	4	16	2.8925	0.0517825	0.069079	1.1607	RPS27A|IRAK2|SARM1|UBA52	6233|3656|23098|7311
FOXO_MEDIATED_TRANSCRIPTION_OF_CELL_DEATH_GENES	4	16	2.8925	0.0517825	0.069079	1.1607	DDIT3|FOXO3|BCL6|CITED2	1649|2309|604|10370
NEF_MEDIATED_DOWNREGULATION_OF_MHC_CLASS_I_COMPLEX_CELL_SURFACE_EXPRESSION	3	10	3.4711	0.0570883	0.0750734	1.1245	AP1S2|AP1M1|HLA-A	8905|8907|3105
ADENYLATE_CYCLASE_ACTIVATING_PATHWAY	3	10	3.4711	0.0570883	0.0750734	1.1245	ADCY1|ADCY6|ADCY3	107|112|109
IONOTROPIC_ACTIVITY_OF_KAINATE_RECEPTORS	3	10	3.4711	0.0570883	0.0750734	1.1245	NCALD|CALM1|DLG4	83988|801|1742
MAPK3_ERK1_ACTIVATION	3	10	3.4711	0.0570883	0.0750734	1.1245	MAP2K1|CDK1|JAK1	5604|983|3716
REMOVAL_OF_AMINOTERMINAL_PROPEPTIDES_FROM_GAMMA_CARBOXYLATED_PROTEINS	3	10	3.4711	0.0570883	0.0750734	1.1245	GAS6|F10|PROS1	2621|2159|5627
NEUROTOXICITY_OF_CLOSTRIDIUM_TOXINS	3	10	3.4711	0.0570883	0.0750734	1.1245	SNAP25|STX1A|SYT1	6616|6804|6857
COHESIN_LOADING_ONTO_CHROMATIN	3	10	3.4711	0.0570883	0.0750734	1.1245	RAD21|SMC1A|MAU2	5885|8243|23383
POU5F1_OCT4_SOX2_NANOG_REPRESS_GENES_RELATED_TO_DIFFERENTIATION	3	10	3.4711	0.0570883	0.0750734	1.1245	SOX2|HHEX|DKK1	6657|3087|22943
CASPASE_ACTIVATION_VIA_DEPENDENCE_RECEPTORS_IN_THE_ABSENCE_OF_LIGAND	3	10	3.4711	0.0570883	0.0750734	1.1245	UNC5B|MAGED1|UNC5A	219699|9500|90249
BICARBONATE_TRANSPORTERS	3	10	3.4711	0.0570883	0.0750734	1.1245	SLC4A7|SLC4A2|SLC4A8	9497|6522|9498
SIGNALING_BY_FGFR3_FUSIONS_IN_CANCER	3	10	3.4711	0.0570883	0.0750734	1.1245	PIK3R1|NRAS|FGFR3	5295|4893|2261
HDL_REMODELING	3	10	3.4711	0.0570883	0.0750734	1.1245	APOE|LIPG|PLTP	348|9388|5360
IRAK2_MEDIATED_ACTIVATION_OF_TAK1_COMPLEX	3	10	3.4711	0.0570883	0.0750734	1.1245	RPS27A|IRAK2|UBA52	6233|3656|7311
REACTIONS_SPECIFIC_TO_THE_COMPLEX_N_GLYCAN_SYNTHESIS_PATHWAY	3	10	3.4711	0.0570883	0.0750734	1.1245	FUCA1|FUT8|MAN2A1	2517|2530|4124
GLUTAMATE_NEUROTRANSMITTER_RELEASE_CYCLE	5	24	2.4105	0.0595595	0.0781643	1.107	PPFIA1|SNAP25|CPLX1|STX1A|SYT1	8500|6616|10815|6804|6857
CYTOSOLIC_TRNA_AMINOACYLATION	5	24	2.4105	0.0595595	0.0781643	1.107	EEF1E1|PPA1|WARS1|FARSB|SARS1	9521|5464|7453|10056|6301
GAB1_SIGNALOSOME	4	17	2.7224	0.0618156	0.0807158	1.093	EGFR|PIK3R1|HBEGF|SRC	1956|5295|1839|6714
ZINC_TRANSPORTERS	4	17	2.7224	0.0618156	0.0807158	1.093	SLC39A14|SLC39A4|SLC39A3|SLC39A6	23516|55630|29985|25800
ACTIVATION_OF_IRF3_IRF7_MEDIATED_BY_TBK1_IKK_EPSILON	4	17	2.7224	0.0618156	0.0807158	1.093	RPS27A|TRAF3|SARM1|UBA52	6233|7187|23098|7311
TRANSLESION_SYNTHESIS_BY_POLK	4	17	2.7224	0.0618156	0.0807158	1.093	RPS27A|UBA52|PCNA|RFC4	6233|7311|5111|5984
IL_6_TYPE_CYTOKINE_RECEPTOR_LIGAND_INTERACTIONS	4	17	2.7224	0.0618156	0.0807158	1.093	IL11|JAK1|IL11RA|CNTFR	3589|3716|3590|1271
INTRA_GOLGI_TRAFFIC	8	44	2.1037	0.0624487	0.0814603	1.0891	COG5|CYTH3|VPS45|MAN2A1|CYTH4|CYTH1|CUX1|STX16	10466|9265|11311|4124|27128|9267|1523|8675
G_BETA_GAMMA_SIGNALLING_THROUGH_PI3KGAMMA	5	25	2.314	0.0682681	0.0887828	1.0517	GNGT2|GNB2|GNG4|PDPK1|GNG12	2793|2783|2786|5170|55970
DOWNSTREAM_SIGNALING_OF_ACTIVATED_FGFR3	5	25	2.314	0.0682681	0.0887828	1.0517	PIK3R1|SHC1|FGF5|NRAS|FGFR3	5295|6464|2250|4893|2261
GAP_FILLING_DNA_REPAIR_SYNTHESIS_AND_LIGATION_IN_GG_NER	5	25	2.314	0.0682681	0.0887828	1.0517	RPS27A|UBA52|POLE4|PCNA|RFC4	6233|7311|56655|5111|5984
AMINO_ACID_TRANSPORT_ACROSS_THE_PLASMA_MEMBRANE	6	33	2.1037	0.0696867	0.0900614	1.0455	SLC7A1|SLC7A5|SLC6A15|SLC3A2|SLC7A2|SLC1A5	6541|8140|55117|6520|6542|6510
PLASMA_LIPOPROTEIN_CLEARANCE	6	33	2.1037	0.0696867	0.0900614	1.0455	APOE|LDLR|APOC1|CLTA|NPC1|NCEH1	348|3949|341|1211|4864|57552
PRC2_METHYLATES_HISTONES_AND_DNA	11	73	1.7435	0.0698592	0.0900614	1.0455	H2BC5|H3-3B|H3-3A|RBBP7|H4C3|EZH2|SUZ12|H2BC12|H2AJ|PHF19|H2AX	3017|3021|3020|5931|8364|2146|23512|85236|55766|26147|3014
EXTRINSIC_PATHWAY_OF_FIBRIN_CLOT_FORMATION	2	5	4.6281	0.0703648	0.0900614	1.0455	TFPI|F10	7035|2159
APOBEC3G_MEDIATED_RESISTANCE_TO_HIV_1_INFECTION	2	5	4.6281	0.0703648	0.0900614	1.0455	APOBEC3G|HMGA1	60489|3159
VITAMIN_B1_THIAMIN_METABOLISM	2	5	4.6281	0.0703648	0.0900614	1.0455	SLC25A19|TPK1	60386|27010
NOSTRIN_MEDIATED_ENOS_TRAFFICKING	2	5	4.6281	0.0703648	0.0900614	1.0455	CAV1|WASL	857|8976
HYALURONAN_BIOSYNTHESIS_AND_EXPORT	2	5	4.6281	0.0703648	0.0900614	1.0455	ABCC5|HAS3	10057|3038
SYNTHESIS_OF_GDP_MANNOSE	2	5	4.6281	0.0703648	0.0900614	1.0455	GMPPA|PMM1	29926|5372
DEFECTIVE_LFNG_CAUSES_SCDO3	2	5	4.6281	0.0703648	0.0900614	1.0455	NOTCH3|LFNG	4854|3955
NEGATIVE_REGULATION_OF_TCF_DEPENDENT_SIGNALING_BY_DVL_INTERACTING_PROTEINS	2	5	4.6281	0.0703648	0.0900614	1.0455	DVL3|DVL1	1857|1855
REELIN_SIGNALLING_PATHWAY	2	5	4.6281	0.0703648	0.0900614	1.0455	FYN|SH3KBP1	2534|30011
TFAP2A_ACTS_AS_A_TRANSCRIPTIONAL_REPRESSOR_DURING_RETINOIC_ACID_INDUCED_CELL_DIFFERENTIATION	2	5	4.6281	0.0703648	0.0900614	1.0455	HSPD1|TFAP2A	3329|7020
MET_INTERACTS_WITH_TNS_PROTEINS	2	5	4.6281	0.0703648	0.0900614	1.0455	ITGB1|TNS3	3688|64759
CHYLOMICRON_CLEARANCE	2	5	4.6281	0.0703648	0.0900614	1.0455	APOE|LDLR	348|3949
NR1H2_NR1H3_REGULATE_GENE_EXPRESSION_LINKED_TO_GLUCONEOGENESIS	2	5	4.6281	0.0703648	0.0900614	1.0455	RXRA|NRIP1	6256|8204
ENDOSOMAL_VACUOLAR_PATHWAY	3	11	3.1555	0.0714432	0.0901927	1.0448	HLA-E|HLA-A|HLA-B	3133|3105|3106
GAMMA_CARBOXYLATION_TRANSPORT_AND_AMINO_TERMINAL_CLEAVAGE_OF_PROTEINS	3	11	3.1555	0.0714432	0.0901927	1.0448	GAS6|F10|PROS1	2621|2159|5627
CDC6_ASSOCIATION_WITH_THE_ORC_ORIGIN_COMPLEX	3	11	3.1555	0.0714432	0.0901927	1.0448	ORC3|E2F3|E2F2	23595|1871|1870
INTERLEUKIN_6_SIGNALING	3	11	3.1555	0.0714432	0.0901927	1.0448	JAK1|STAT1|STAT3	3716|6772|6774
BIOTIN_TRANSPORT_AND_METABOLISM	3	11	3.1555	0.0714432	0.0901927	1.0448	PCCB|ACACB|PCCA	5096|32|5095
VITAMIN_D_CALCIFEROL_METABOLISM	3	11	3.1555	0.0714432	0.0901927	1.0448	LGMN|PIAS4|CYP27B1	5641|51588|1594
INTERACTION_WITH_CUMULUS_CELLS_AND_THE_ZONA_PELLUCIDA	3	11	3.1555	0.0714432	0.0901927	1.0448	ZP3|OVGP1|SPAM1	7784|5016|6677
BETA_OXIDATION_OF_VERY_LONG_CHAIN_FATTY_ACIDS	3	11	3.1555	0.0714432	0.0901927	1.0448	DECR2|ABCD1|ECI2	26063|215|10455
CLEC7A_DECTIN_1_INDUCES_NFAT_ACTIVATION	3	11	3.1555	0.0714432	0.0901927	1.0448	AHCYL1|CALM1|ITPR3	10768|801|3710
RHO_GTPASES_ACTIVATE_KTN1	3	11	3.1555	0.0714432	0.0901927	1.0448	RAC1|RHOG|KTN1	5879|391|3895
SIGNALING_BY_FGFR4_IN_DISEASE	3	11	3.1555	0.0714432	0.0901927	1.0448	FGFR4|PIK3R1|NRAS	2264|5295|4893
CREATINE_METABOLISM	3	11	3.1555	0.0714432	0.0901927	1.0448	SLC6A8|GATM|GAMT	6535|2628|2593
MET_ACTIVATES_RAP1_AND_RAC1	3	11	3.1555	0.0714432	0.0901927	1.0448	RAC1|DOCK7|CRK	5879|85440|1398
PEXOPHAGY	3	11	3.1555	0.0714432	0.0901927	1.0448	RPS27A|SQSTM1|UBA52	6233|8878|7311
PRE_NOTCH_PROCESSING_IN_GOLGI	4	18	2.5712	0.0727947	0.0914528	1.0388	ATP2A2|RFNG|NOTCH3|LFNG	488|5986|4854|3955
PURINE_CATABOLISM	4	18	2.5712	0.0727947	0.0914528	1.0388	NUDT1|NUDT5|NT5E|PNP	4521|11164|4907|4860
APOPTOTIC_FACTOR_MEDIATED_RESPONSE	4	18	2.5712	0.0727947	0.0914528	1.0388	MAPK1|BAX|CARD8|APIP	5594|581|22900|51074
ACTIVATION_OF_SMO	4	18	2.5712	0.0727947	0.0914528	1.0388	GAS1|SMO|GAS8|CSNK1A1	2619|6608|2622|1452
SHC_MEDIATED_CASCADE_FGFR3	4	18	2.5712	0.0727947	0.0914528	1.0388	SHC1|FGF5|NRAS|FGFR3	6464|2250|4893|2261
METABOLISM_OF_FAT_SOLUBLE_VITAMINS	8	48	1.9284	0.0761392	0.0955618	1.0197	APOE|GPC3|LDLR|VKORC1|RDH11|SDC4|GPC2|LRP8	348|2719|3949|79001|51109|6385|221914|7804
METABOLISM_OF_PORPHYRINS	5	26	2.225	0.077642	0.0969776	1.0133	UROS|COX10|COX15|HMOX1|FECH	7390|1352|1355|3162|2235
WNT_LIGAND_BIOGENESIS_AND_TRAFFICKING	5	26	2.225	0.077642	0.0969776	1.0133	WNT7B|WNT5A|TMED5|WLS|WNT5B	7477|7474|50999|79971|81029
MISCELLANEOUS_TRANSPORT_AND_BINDING_EVENTS	5	26	2.225	0.077642	0.0969776	1.0133	ADD3|TUSC3|LRRC8E|ADD1|CTNS	120|7991|80131|118|1497
CASPASE_ACTIVATION_VIA_EXTRINSIC_APOPTOTIC_SIGNALLING_PATHWAY	5	26	2.225	0.077642	0.0969776	1.0133	UNC5B|MAGED1|TNFRSF10A|UNC5A|RIPK1	219699|9500|8797|90249|8737
INTERLEUKIN_20_FAMILY_SIGNALING	5	26	2.225	0.077642	0.0969776	1.0133	STAT2|JAK1|STAT1|STAT3|STAT5B	6773|3716|6772|6774|6777
TRANSLESION_SYNTHESIS_BY_POLH	4	19	2.4358	0.084692	0.105275	0.9777	RPS27A|UBA52|PCNA|RFC4	6233|7311|5111|5984
AFLATOXIN_ACTIVATION_AND_DETOXIFICATION	4	19	2.4358	0.084692	0.105275	0.9777	ACY1|MGST2|MGST1|MGST3	95|4258|4257|4259
RHO_GTPASES_ACTIVATE_ROCKS	4	19	2.4358	0.084692	0.105275	0.9777	MYL6|MYH10|RHOC|PAK1	4637|4628|389|5058
REGULATION_OF_TP53_ACTIVITY_THROUGH_METHYLATION	4	19	2.4358	0.084692	0.105275	0.9777	RPS27A|PRMT5|SETD9|UBA52	6233|10419|133383|7311
LDL_CLEARANCE	4	19	2.4358	0.084692	0.105275	0.9777	LDLR|CLTA|NPC1|NCEH1	3949|1211|4864|57552
PECAM1_INTERACTIONS	3	12	2.8925	0.0872374	0.10751	0.9686	FYN|YES1|SRC	2534|7525|6714
CD28_DEPENDENT_VAV1_PATHWAY	3	12	2.8925	0.0872374	0.10751	0.9686	RAC1|FYN|PAK1	5879|2534|5058
PREGNENOLONE_BIOSYNTHESIS	3	12	2.8925	0.0872374	0.10751	0.9686	TSPO|CYP11A1|AKR1B1	706|1583|231
ATF6_ATF6_ALPHA_ACTIVATES_CHAPERONES	3	12	2.8925	0.0872374	0.10751	0.9686	DDIT3|XBP1|MBTPS1	1649|7494|8720
PHYSIOLOGICAL_FACTORS	3	12	2.8925	0.0872374	0.10751	0.9686	WWTR1|NPR2|CORIN	25937|4882|10699
TICAM1_DEPENDENT_ACTIVATION_OF_IRF3_IRF7	3	12	2.8925	0.0872374	0.10751	0.9686	RPS27A|TRAF3|UBA52	6233|7187|7311
INTERLEUKIN_2_SIGNALING	3	12	2.8925	0.0872374	0.10751	0.9686	JAK1|SHC1|STAT5B	3716|6464|6777
ERYTHROPOIETIN_ACTIVATES_PHOSPHOINOSITIDE_3_KINASE_PI3K	3	12	2.8925	0.0872374	0.10751	0.9686	PIK3R1|PIK3CD|IRS2	5295|5293|8660
REGULATION_OF_GLYCOLYSIS_BY_FRUCTOSE_2_6_BISPHOSPHATE_METABOLISM	3	12	2.8925	0.0872374	0.10751	0.9686	PRKACB|PPP2CB|PFKFB3	5567|5516|5209
G0_AND_EARLY_G1	5	27	2.1426	0.0876703	0.107735	0.9676	CDK1|CCNE1|TOP2A|E2F5|PCNA	983|898|7153|1875|5111
ENDOGENOUS_STEROLS	5	27	2.1426	0.0876703	0.107735	0.9676	NCOA1|CYP4V2|CYP11A1|ARNT2|RXRA	8648|285440|1583|9915|6256
EFFECTS_OF_PIP2_HYDROLYSIS	5	27	2.1426	0.0876703	0.107735	0.9676	MGLL|PRKCQ|PRKCD|DGKB|ITPR3	11343|5588|5580|1607|3710
DISEASES_ASSOCIATED_WITH_O_GLYCOSYLATION_OF_PROTEINS	10	68	1.7015	0.0948067	0.116284	0.9345	ADAMTS9|DAG1|NOTCH3|THBS2|POMGNT1|SEMA5A|POMT1|ADAMTSL2|LFNG|MUC1	56999|1605|4854|7058|55624|9037|10585|9719|3955|4582
SIRT1_NEGATIVELY_REGULATES_RRNA_EXPRESSION	10	68	1.7015	0.0948067	0.116284	0.9345	H2BC5|H3-3B|H3-3A|TAF1C|H4C3|RRP8|H2BC12|H2AJ|TBP|H2AX	3017|3021|3020|9013|8364|23378|85236|55766|6908|3014
FIBRONECTIN_MATRIX_FORMATION	2	6	3.8567	0.0958793	0.116825	0.9325	ITGB1|ITGA5	3688|3678
TRANSPORT_AND_SYNTHESIS_OF_PAPS	2	6	3.8567	0.0958793	0.116825	0.9325	PAPSS1|SLC35B2	9061|347734
PRE_NOTCH_PROCESSING_IN_THE_ENDOPLASMIC_RETICULUM	2	6	3.8567	0.0958793	0.116825	0.9325	NOTCH3|POGLUT1	4854|56983
SYNTHESIS_OF_DOLICHYL_PHOSPHATE	2	6	3.8567	0.0958793	0.116825	0.9325	DOLPP1|DOLK	57171|22845
TNFR1_MEDIATED_CERAMIDE_PRODUCTION	2	6	3.8567	0.0958793	0.116825	0.9325	TNFRSF1A|NSMAF	7132|8439
NEGATIVE_FEEDBACK_REGULATION_OF_MAPK_PATHWAY	2	6	3.8567	0.0958793	0.116825	0.9325	MAP2K1|MAPK1	5604|5594
RUNX1_REGULATES_ESTROGEN_RECEPTOR_MEDIATED_TRANSCRIPTION	2	6	3.8567	0.0958793	0.116825	0.9325	AXIN1|KCTD6	8312|200845
RECEPTOR_TYPE_TYROSINE_PROTEIN_PHOSPHATASES	4	20	2.314	0.0974716	0.118542	0.9261	PPFIA1|IL1RAP|PPFIBP1|PTPRF	8500|3556|8496|5792
TP53_REGULATES_TRANSCRIPTION_OF_GENES_INVOLVED_IN_CYTOCHROME_C_RELEASE	4	20	2.314	0.0974716	0.118542	0.9261	STEAP3|PMAIP1|BAX|TP53INP1	55240|5366|581|94241
PHASE_0_RAPID_DEPOLARISATION	7	42	1.9284	0.102167	0.124135	0.9061	CALM1|CACNB3|SCN9A|CACNA2D2|CACNG7|SCN2A|SCN3B	801|784|6335|9254|59284|6326|55800
DOWNREGULATION_OF_ERBB2_ERBB3_SIGNALING	3	13	2.67	0.104354	0.125847	0.9002	RPS27A|ERBB2|UBA52	6233|2064|7311
APOPTOSIS_INDUCED_DNA_FRAGMENTATION	3	13	2.67	0.104354	0.125847	0.9002	DFFA|KPNA1|HMGB2	1676|3836|3148
KERATAN_SULFATE_DEGRADATION	3	13	2.67	0.104354	0.125847	0.9002	LUM|GLB1|GNS	4060|2720|2799
CYTOCHROME_C_MEDIATED_APOPTOTIC_RESPONSE	3	13	2.67	0.104354	0.125847	0.9002	MAPK1|CARD8|APIP	5594|22900|51074
SYNTHESIS_SECRETION_AND_INACTIVATION_OF_GLUCOSE_DEPENDENT_INSULINOTROPIC_POLYPEPTIDE_GIP	3	13	2.67	0.104354	0.125847	0.9002	PAX6|SEC11A|ISL1	5080|23478|3670
FGFRL1_MODULATION_OF_FGFR1_SIGNALING	3	13	2.67	0.104354	0.125847	0.9002	FGFRL1|FGF5|SPRED1	53834|2250|161742
ERBB2_ACTIVATES_PTK6_SIGNALING	3	13	2.67	0.104354	0.125847	0.9002	EGFR|HBEGF|ERBB2	1956|1839|2064
ERYTHROCYTES_TAKE_UP_CARBON_DIOXIDE_AND_RELEASE_OXYGEN	3	13	2.67	0.104354	0.125847	0.9002	CA2|CYB5R1|CYB5R2	760|51706|51700
HDACS_DEACETYLATE_HISTONES	13	94	1.6001	0.108602	0.130849	0.8832	NCOR1|H2BC5|CHD4|MBD3|SAP30|MTA2|RBBP7|H4C3|GPS2|H2BC12|ARID4B|PHF21A|ARID4A	9611|3017|1108|53615|8819|9219|5931|8364|2874|85236|51742|51317|5926
CELLULAR_HEXOSE_TRANSPORT	4	21	2.2038	0.111091	0.133598	0.8742	SLC50A1|SLC2A3|SLC2A8|SLC2A6	55974|6515|29988|11182
COBALAMIN_CBL_VITAMIN_B12_TRANSPORT_AND_METABOLISM	4	21	2.2038	0.111091	0.133598	0.8742	LMBRD1|MMADHC|PRSS3|MTRR	55788|27249|5646|4552
ERCC6_CSB_AND_EHMT2_G9A_POSITIVELY_REGULATE_RRNA_EXPRESSION	11	76	1.6746	0.111382	0.133824	0.8735	H2BC5|CHD4|MBD3|H3-3B|MTA2|H3-3A|RBBP7|H4C3|H2BC12|H2AJ|H2AX	3017|1108|53615|3021|9219|3020|5931|8364|85236|55766|3014
SPHINGOLIPID_DE_NOVO_BIOSYNTHESIS	7	44	1.8407	0.113337	0.135921	0.8667	PRKD1|ALDH3A2|KDSR|SPHK1|SPHK2|OSBP|CERS5	5587|224|2531|8877|56848|5007|91012
EXTENSION_OF_TELOMERES	7	44	1.8407	0.113337	0.135921	0.8667	ACD|TINF2|FEN1|STN1|PCNA|DKC1|RFC4	65057|26277|2237|79991|5111|1736|5984
TIGHT_JUNCTION_INTERACTIONS	5	30	1.9284	0.12151	0.144151	0.8412	PARD6A|CLDN23|CLDN11|CLDN15|MPP5	50855|137075|5010|24146|64398
SHC1_EVENTS_IN_ERBB4_SIGNALING	3	14	2.4793	0.122666	0.144151	0.8412	HBEGF|SHC1|NRAS	1839|6464|4893
RETROGRADE_NEUROTROPHIN_SIGNALLING	3	14	2.4793	0.122666	0.144151	0.8412	DNAL4|SH3GL2|CLTA	10126|6456|1211
TRYPTOPHAN_CATABOLISM	3	14	2.4793	0.122666	0.144151	0.8412	SLC7A5|SLC3A2|AADAT	8140|6520|51166
METHYLATION	3	14	2.4793	0.122666	0.144151	0.8412	TPMT|GSTO1|MTRR	7172|9446|4552
SYNTHESIS_OF_IP2_IP_AND_INS_IN_THE_CYTOSOL	3	14	2.4793	0.122666	0.144151	0.8412	ISYNA1|IMPA2|INPP1	51477|3613|3628
DEFECTS_IN_COBALAMIN_B12_METABOLISM	3	14	2.4793	0.122666	0.144151	0.8412	LMBRD1|MMADHC|MTRR	55788|27249|4552
RUNX3_REGULATES_NOTCH_SIGNALING	3	14	2.4793	0.122666	0.144151	0.8412	HES1|RUNX3|MAMLD1	3280|864|10046
GLUTAMATE_AND_GLUTAMINE_METABOLISM	3	14	2.4793	0.122666	0.144151	0.8412	GLUD1|ALDH18A1|OAT	2746|5832|4942
ERYTHROPOIETIN_ACTIVATES_RAS	3	14	2.4793	0.122666	0.144151	0.8412	SHC1|NRAS|IRS2	6464|4893|8660
ARMS_MEDIATED_ACTIVATION	2	7	3.3058	0.123542	0.144151	0.8412	KIDINS220|CRK	57498|1398
2_LTR_CIRCLE_FORMATION	2	7	3.3058	0.123542	0.144151	0.8412	XRCC6|HMGA1	2547|3159
PHOSPHATE_BOND_HYDROLYSIS_BY_NUDT_PROTEINS	2	7	3.3058	0.123542	0.144151	0.8412	NUDT1|NUDT5	4521|11164
SIGNALING_BY_NOTCH1_T_7_9_NOTCH1_M1580_K2555_TRANSLOCATION_MUTANT	2	7	3.3058	0.123542	0.144151	0.8412	DLL1|ADAM17	28514|6868
ACTIVATION_OF_NIMA_KINASES_NEK9_NEK6_NEK7	2	7	3.3058	0.123542	0.144151	0.8412	CDK1|PLK1	983|5347
DEX_H_BOX_HELICASES_ACTIVATE_TYPE_I_IFN_AND_INFLAMMATORY_CYTOKINES_PRODUCTION	2	7	3.3058	0.123542	0.144151	0.8412	NFKB2|MYD88	4791|4615
NRCAM_INTERACTIONS	2	7	3.3058	0.123542	0.144151	0.8412	NRCAM|DLG4	4897|1742
IKBA_VARIANT_LEADS_TO_EDA_ID	2	7	3.3058	0.123542	0.144151	0.8412	NFKB2|NFKBIA	4791|4792
FRUCTOSE_METABOLISM	2	7	3.3058	0.123542	0.144151	0.8412	SORD|AKR1B1	6652|231
ARYL_HYDROCARBON_RECEPTOR_SIGNALLING	2	7	3.3058	0.123542	0.144151	0.8412	AIP|ARNT2	9049|9915
RUNX1_REGULATES_TRANSCRIPTION_OF_GENES_INVOLVED_IN_DIFFERENTIATION_OF_MYELOID_CELLS	2	7	3.3058	0.123542	0.144151	0.8412	RUNX2|LGALS3	860|3958
LOSS_OF_MECP2_BINDING_ABILITY_TO_THE_NCOR_SMRT_COMPLEX	2	7	3.3058	0.123542	0.144151	0.8412	NCOR1|GPS2	9611|2874
ERYTHROPOIETIN_ACTIVATES_PHOSPHOLIPASE_C_GAMMA_PLCG	2	7	3.3058	0.123542	0.144151	0.8412	PLCG2|IRS2	5336|8660
ERYTHROPOIETIN_ACTIVATES_STAT5	2	7	3.3058	0.123542	0.144151	0.8412	IRS2|STAT5B	8660|6777
ACTIVATED_NTRK2_SIGNALS_THROUGH_PI3K	2	7	3.3058	0.123542	0.144151	0.8412	PIK3R1|BDNF	5295|627
TYSND1_CLEAVES_PEROXISOMAL_PROTEINS	2	7	3.3058	0.123542	0.144151	0.8412	PHYH|AGPS	5264|8540
STAT5_ACTIVATION	2	7	3.3058	0.123542	0.144151	0.8412	GAB2|STAT5B	9846|6777
RAS_SIGNALING_DOWNSTREAM_OF_NF1_LOSS_OF_FUNCTION_VARIANTS	2	7	3.3058	0.123542	0.144151	0.8412	SPRED1|NRAS	161742|4893
SUPPRESSION_OF_APOPTOSIS	2	7	3.3058	0.123542	0.144151	0.8412	MAPK1|RNF213	5594|57674
MODULATION_BY_MTB_OF_HOST_IMMUNE_SYSTEM	2	7	3.3058	0.123542	0.144151	0.8412	RPS27A|UBA52	6233|7311
NITRIC_OXIDE_STIMULATES_GUANYLATE_CYCLASE	4	22	2.1037	0.125502	0.146306	0.8347	PDE9A|GUCY1A1|PDE5A|KCNMA1	5152|2982|8654|3778
BASE_EXCISION_REPAIR_AP_SITE_FORMATION	9	63	1.6529	0.12866	0.149853	0.8243	TDG|H2BC5|SMUG1|ACD|TINF2|H4C3|H2BC12|H2AJ|H2AX	6996|3017|23583|65057|26277|8364|85236|55766|3014
DIGESTION	4	23	2.0122	0.140652	0.163672	0.786	AMY1A|PIR|CEL|AMY1B	276|8544|1056|277
PROLACTIN_RECEPTOR_SIGNALING	3	15	2.314	0.142043	0.164551	0.7837	CUL1|RBX1|STAT5B	8454|9978|6777
SYNTHESIS_OF_BILE_ACIDS_AND_BILE_SALTS_VIA_27_HYDROXYCHOLESTEROL	3	15	2.314	0.142043	0.164551	0.7837	NCOA1|AKR1D1|RXRA	8648|6718|6256
GRB2_SOS_PROVIDES_LINKAGE_TO_MAPK_SIGNALING_FOR_INTEGRINS	3	15	2.314	0.142043	0.164551	0.7837	APBB1IP|PTK2|SRC	54518|5747|6714
WNT5A_DEPENDENT_INTERNALIZATION_OF_FZD4	3	15	2.314	0.142043	0.164551	0.7837	WNT5A|CLTA|PRKCA	7474|1211|5578
MISMATCH_REPAIR	3	15	2.314	0.142043	0.164551	0.7837	EXO1|MLH1|PCNA	9156|4292|5111
TELOMERE_MAINTENANCE	12	90	1.5427	0.145442	0.168338	0.7738	H2BC5|ACD|TINF2|FEN1|H4C3|STN1|H2BC12|H2AJ|PCNA|DKC1|H2AX|RFC4	3017|65057|26277|2237|8364|79991|85236|55766|5111|1736|3014|5984
PKMTS_METHYLATE_HISTONE_LYSINES	10	71	1.6296	0.149512	0.172895	0.7622	SMYD3|MECOM|NFKB2|RBBP7|KMT5B|SETD3|ASH2L|H4C3|EZH2|SUZ12	64754|2122|4791|5931|51111|84193|9070|8364|2146|23512
AMPK_INHIBITS_CHREBP_TRANSCRIPTIONAL_ACTIVATION_ACTIVITY	2	8	2.8925	0.152824	0.17454	0.7581	PRKAB2|ADIPOR2	5565|79602
TERMINAL_PATHWAY_OF_COMPLEMENT	2	8	2.8925	0.152824	0.17454	0.7581	C5|C7	727|730
LINOLEIC_ACID_LA_METABOLISM	2	8	2.8925	0.152824	0.17454	0.7581	ELOVL1|ABCD1	64834|215
DEFECTS_IN_BIOTIN_BTN_METABOLISM	2	8	2.8925	0.152824	0.17454	0.7581	PCCB|PCCA	5096|5095
OREXIN_AND_NEUROPEPTIDES_FF_AND_QRFP_BIND_TO_THEIR_RESPECTIVE_RECEPTORS	2	8	2.8925	0.152824	0.17454	0.7581	HCRT|NPFFR2	3060|10886
INACTIVATION_OF_CDC42_AND_RAC1	2	8	2.8925	0.152824	0.17454	0.7581	RAC1|SLIT2	5879|9353
ROLE_OF_ABL_IN_ROBO_SLIT_SIGNALING	2	8	2.8925	0.152824	0.17454	0.7581	SLIT2|CLASP1	9353|23332
BINDING_OF_TCF_LEF_CTNNB1_TO_TARGET_GENE_PROMOTERS	2	8	2.8925	0.152824	0.17454	0.7581	RUNX3|LEF1	864|51176
CREB1_PHOSPHORYLATION_THROUGH_THE_ACTIVATION_OF_CAMKII_CAMKK_CAMKIV_CASCASDE	2	8	2.8925	0.152824	0.17454	0.7581	CALM1|KPNA2	801|3838
RNF_MUTANTS_SHOW_ENHANCED_WNT_SIGNALING_AND_PROLIFERATION	2	8	2.8925	0.152824	0.17454	0.7581	LRP5|FZD8	4041|8325
RRNA_MODIFICATION_IN_THE_MITOCHONDRION	2	8	2.8925	0.152824	0.17454	0.7581	TFB1M|MRM3	51106|55178
RUNX2_REGULATES_GENES_INVOLVED_IN_CELL_MIGRATION	2	8	2.8925	0.152824	0.17454	0.7581	RUNX2|ITGA5	860|3678
COMPETING_ENDOGENOUS_RNAS_CERNAS_REGULATE_PTEN_TRANSLATION	2	8	2.8925	0.152824	0.17454	0.7581	AGO2|MOV10	27161|4343
ACTIVATED_NTRK3_SIGNALS_THROUGH_RAS	2	8	2.8925	0.152824	0.17454	0.7581	SHC1|NRAS	6464|4893
DEPOSITION_OF_NEW_CENPA_CONTAINING_NUCLEOSOMES_AT_THE_CENTROMERE	10	73	1.585	0.156091	0.178114	0.7493	H2BC5|MIS18BP1|RBBP7|HJURP|H4C3|CENPM|H2BC12|H2AJ|CENPT|H2AX	3017|55320|5931|55355|8364|79019|85236|55766|80152|3014
SYNTHESIS_OF_BILE_ACIDS_AND_BILE_SALTS_VIA_7ALPHA_HYDROXYCHOLESTEROL	4	24	1.9284	0.156484	0.178248	0.749	NCOA1|ACOX2|AKR1D1|RXRA	8648|8309|6718|6256
DISEASES_OF_IMMUNE_SYSTEM	4	24	1.9284	0.156484	0.178248	0.749	NFKB2|TRAF3|NFKBIA|MYD88	4791|7187|4792|4615
FANCONI_ANEMIA_PATHWAY	6	39	1.78	0.160022	0.181982	0.74	ERCC1|RPS27A|FAAP100|FANCE|UBA52|FAAP20	2067|6233|80233|2178|7311|199990
CONDENSATION_OF_PROPHASE_CHROMOSOMES	10	74	1.5635	0.160043	0.181982	0.74	H2BC5|CDK1|H3-3B|NCAPD3|H3-3A|H4C3|H2BC12|PLK1|H2AJ|H2AX	3017|983|3021|23310|3020|8364|85236|5347|55766|3014
RECYCLING_OF_BILE_ACIDS_AND_SALTS	3	16	2.1694	0.162353	0.18364	0.736	NCOA1|ABCC3|RXRA	8648|8714|6256
NUCLEOTIDE_LIKE_PURINERGIC_RECEPTORS	3	16	2.1694	0.162353	0.18364	0.736	ADORA2B|P2RY11|ADORA2A	136|5032|135
CGMP_EFFECTS	3	16	2.1694	0.162353	0.18364	0.736	PDE9A|PDE5A|KCNMA1	5152|8654|3778
POLO_LIKE_KINASE_MEDIATED_EVENTS	3	16	2.1694	0.162353	0.18364	0.736	CDC25C|CENPF|PLK1	995|1063|5347
TELOMERE_EXTENSION_BY_TELOMERASE	3	16	2.1694	0.162353	0.18364	0.736	ACD|TINF2|DKC1	65057|26277|1736
PROCESSING_OF_SMDT1	3	16	2.1694	0.162353	0.18364	0.736	AFG3L2|PMPCA|MCU	10939|23203|90550
CHEMOKINE_RECEPTORS_BIND_CHEMOKINES	8	58	1.5959	0.174513	0.197223	0.705	ACKR3|CX3CL1|CCL2|CXCR4|CXCL8|CCL13|CXCL1|CXCL2	57007|6376|6347|7852|3576|6357|2919|2920
POTASSIUM_CHANNELS	13	103	1.4603	0.175166	0.197788	0.7038	KCNS3|KCNG1|KCNQ2|GNGT2|GNB2|KCNN4|GNG4|KCNH2|GABBR2|KCNG3|KCNMA1|GNG12|HCN3	3790|3755|3785|2793|2783|3783|2786|3757|9568|170850|3778|55970|57657
E2F_ENABLED_INHIBITION_OF_PRE_REPLICATION_COMPLEX_FORMATION	2	9	2.5712	0.183266	0.203429	0.6916	ORC3|CDK1	23595|983
PROSTANOID_LIGAND_RECEPTORS	2	9	2.5712	0.183266	0.203429	0.6916	PTGER2|PTGER1	5732|5731
DISPLACEMENT_OF_DNA_GLYCOSYLASE_BY_APEX1	2	9	2.5712	0.183266	0.203429	0.6916	TDG|SMUG1	6996|23583
MAPK1_ERK2_ACTIVATION	2	9	2.5712	0.183266	0.203429	0.6916	JAK1|MAPK1	3716|5594
CA2_ACTIVATED_K_CHANNELS	2	9	2.5712	0.183266	0.203429	0.6916	KCNN4|KCNMA1	3783|3778
CALCINEURIN_ACTIVATES_NFAT	2	9	2.5712	0.183266	0.203429	0.6916	FKBP1A|CALM1	2280|801
EGFR_INTERACTS_WITH_PHOSPHOLIPASE_C_GAMMA	2	9	2.5712	0.183266	0.203429	0.6916	EGFR|HBEGF	1956|1839
SHC_RELATED_EVENTS_TRIGGERED_BY_IGF1R	2	9	2.5712	0.183266	0.203429	0.6916	SHC1|NRAS	6464|4893
BETA_OXIDATION_OF_PRISTANOYL_COA	2	9	2.5712	0.183266	0.203429	0.6916	ACOX2|CROT	8309|54677
MULTIFUNCTIONAL_ANION_EXCHANGERS	2	9	2.5712	0.183266	0.203429	0.6916	SLC26A6|SLC26A11	65010|284129
HIGHLY_CALCIUM_PERMEABLE_NICOTINIC_ACETYLCHOLINE_RECEPTORS	2	9	2.5712	0.183266	0.203429	0.6916	CHRNA3|CHRNA5	1136|1138
PI5P_REGULATES_TP53_ACETYLATION	2	9	2.5712	0.183266	0.203429	0.6916	PIN1|PIN1	5300|5300
PTK6_REGULATES_RTKS_AND_THEIR_EFFECTORS_AKT1_AND_DOK1	2	9	2.5712	0.183266	0.203429	0.6916	RPS27A|UBA52	6233|7311
ROBO_RECEPTORS_BIND_AKAP5	2	9	2.5712	0.183266	0.203429	0.6916	PRKACB|PRKCA	5567|5578
NR1H2_NR1H3_REGULATE_GENE_EXPRESSION_LINKED_TO_LIPOGENESIS	2	9	2.5712	0.183266	0.203429	0.6916	RXRA|NRIP1	6256|8204
CD163_MEDIATING_AN_ANTI_INFLAMMATORY_RESPONSE	2	9	2.5712	0.183266	0.203429	0.6916	IL10|ADAM17	3586|6868
VITAMIN_B5_PANTOTHENATE_METABOLISM	3	17	2.0418	0.183463	0.203429	0.6916	PANK2|PANK1|PANK4	80025|53354|55229
HYALURONAN_METABOLISM	3	17	2.0418	0.183463	0.203429	0.6916	HYAL2|ABCC5|HAS3	8692|10057|3038
TRAFFICKING_OF_GLUR2_CONTAINING_AMPA_RECEPTORS	3	17	2.0418	0.183463	0.203429	0.6916	GRIA2|PRKCA|PICK1	2891|5578|9463
FORMATION_OF_SENESCENCE_ASSOCIATED_HETEROCHROMATIN_FOCI_SAHF	3	17	2.0418	0.183463	0.203429	0.6916	CABIN1|CDKN1A|HMGA1	23523|1026|3159
DISEASES_ASSOCIATED_WITH_N_GLYCOSYLATION_OF_PROTEINS	3	17	2.0418	0.183463	0.203429	0.6916	MAN1B1|ALG3|ALG13	11253|10195|79868
TRANSCRIPTIONAL_REGULATION_OF_PLURIPOTENT_STEM_CELLS	5	31	1.8662	0.202518	0.224173	0.6494	SMAD4|STAT3|SOX2|HHEX|DKK1	4089|6774|6657|3087|22943
DOWNSTREAM_SIGNALING_OF_ACTIVATED_FGFR1	5	31	1.8662	0.202518	0.224173	0.6494	PIK3R1|FLRT3|SHC1|FGF5|NRAS	5295|23767|6464|2250|4893
PI_3K_CASCADE_FGFR3	3	18	1.9284	0.205244	0.226997	0.644	PIK3R1|FGF5|FGFR3	5295|2250|2261
PLASMA_LIPOPROTEIN_REMODELING	5	32	1.8078	0.209837	0.231878	0.6347	APOE|PCSK5|LIPG|MBTPS1|PLTP	348|5125|9388|8720|5360
RETROGRADE_TRANSPORT_AT_THE_TRANS_GOLGI_NETWORK	7	49	1.6529	0.212168	0.233416	0.6319	PLIN3|COG5|GCC1|TMF1|ARL1|RHOBTB3|STX16	10226|10466|79571|7110|400|22836|8675
TETRAHYDROBIOPTERIN_BH4_SYNTHESIS_RECYCLING_SALVAGE_AND_REGULATION	2	10	2.314	0.214476	0.233416	0.6319	CALM1|HSP90AA1	801|3320
PI3K_EVENTS_IN_ERBB4_SIGNALING	2	10	2.314	0.214476	0.233416	0.6319	PIK3R1|HBEGF	5295|1839
ABACAVIR_TRANSPORT_AND_METABOLISM	2	10	2.314	0.214476	0.233416	0.6319	ABCB1|GUK1	5243|2987
CAMK_IV_MEDIATED_PHOSPHORYLATION_OF_CREB	2	10	2.314	0.214476	0.233416	0.6319	CALM1|KPNA2	801|3838
NEUROTRANSMITTER_CLEARANCE	2	10	2.314	0.214476	0.233416	0.6319	BCHE|MAOA	590|4128
P75NTR_REGULATES_AXONOGENESIS	2	10	2.314	0.214476	0.233416	0.6319	RTN4|ARHGDIA	57142|396
ACTIVATION_OF_PPARGC1A_PGC_1ALPHA_BY_PHOSPHORYLATION	2	10	2.314	0.214476	0.233416	0.6319	MAPK11|PRKAB2	5600|5565
MASTL_FACILITATES_MITOTIC_PROGRESSION	2	10	2.314	0.214476	0.233416	0.6319	CDK1|PPP2CB	983|5516
ATF6_ATF6_ALPHA_ACTIVATES_CHAPERONE_GENES	2	10	2.314	0.214476	0.233416	0.6319	DDIT3|XBP1	1649|7494
FOLDING_OF_ACTIN_BY_CCT_TRIC	2	10	2.314	0.214476	0.233416	0.6319	CCT8|ACTB	10694|60
CALCITONIN_LIKE_LIGAND_RECEPTORS	2	10	2.314	0.214476	0.233416	0.6319	ADM|RAMP1	133|10267
ORGANIC_ANION_TRANSPORTERS	2	10	2.314	0.214476	0.233416	0.6319	SLC25A10|SLC25A22	1468|79751
ORGANIC_CATION_TRANSPORT	2	10	2.314	0.214476	0.233416	0.6319	SLC22A15|SLC22A18	55356|5002
MRNA_EDITING	2	10	2.314	0.214476	0.233416	0.6319	ADAR|APOBEC3B	103|9582
RUNX3_REGULATES_P14_ARF	2	10	2.314	0.214476	0.233416	0.6319	RUNX3|CCND1	864|595
CHYLOMICRON_ASSEMBLY	2	10	2.314	0.214476	0.233416	0.6319	APOE|SAR1B	348|51128
REGULATION_OF_FOXO_TRANSCRIPTIONAL_ACTIVITY_BY_ACETYLATION	2	10	2.314	0.214476	0.233416	0.6319	TXNIP|FOXO3	10628|2309
RUNX1_REGULATES_GENES_INVOLVED_IN_MEGAKARYOCYTE_DIFFERENTIATION_AND_PLATELET_FUNCTION	12	98	1.4168	0.224078	0.243661	0.6132	H2BC5|H3-3B|H3-3A|PRKCQ|ASH2L|PRMT6|H4C3|H2BC12|H2AJ|SIN3A|MOV10|H2AX	3017|3021|3020|5588|9070|55170|8364|85236|55766|25942|4343|3014
KERATAN_SULFATE_KERATIN_METABOLISM	5	34	1.7015	0.227351	0.246632	0.608	ST3GAL1|LUM|GLB1|GNS|ST3GAL2	6482|4060|2720|2799|6483
TRANSCRIPTION_OF_E2F_TARGETS_UNDER_NEGATIVE_CONTROL_BY_DREAM_COMPLEX	3	19	1.8269	0.227572	0.246632	0.608	TOP2A|E2F5|PCNA	7153|1875|5111
NA_CL_DEPENDENT_NEUROTRANSMITTER_TRANSPORTERS	3	19	1.8269	0.227572	0.246632	0.608	SLC6A15|SLC6A2|SLC18A1	55117|6530|6570
BIOSYNTHESIS_OF_SPECIALIZED_PRORESOLVING_MEDIATORS_SPMS	3	19	1.8269	0.227572	0.246632	0.608	PTGS2|ALOX5AP|GSTM4	5743|241|2948
INWARDLY_RECTIFYING_K_CHANNELS	5	35	1.6529	0.237403	0.257071	0.5899	GNGT2|GNB2|GNG4|GABBR2|GNG12	2793|2783|2786|9568|55970
HIGHLY_CALCIUM_PERMEABLE_POSTSYNAPTIC_NICOTINIC_ACETYLCHOLINE_RECEPTORS	2	11	2.1037	0.246118	0.264076	0.5783	CHRNA3|CHRNA5	1136|1138
REMOVAL_OF_THE_FLAP_INTERMEDIATE_FROM_THE_C_STRAND	2	11	2.1037	0.246118	0.264076	0.5783	FEN1|PCNA	2237|5111
DIGESTION_OF_DIETARY_CARBOHYDRATE	2	11	2.1037	0.246118	0.264076	0.5783	AMY1A|AMY1B	276|277
PRESYNAPTIC_DEPOLARIZATION_AND_CALCIUM_CHANNEL_OPENING	2	11	2.1037	0.246118	0.264076	0.5783	CACNB3|CACNA2D2	784|9254
ESTABLISHMENT_OF_SISTER_CHROMATID_COHESION	2	11	2.1037	0.246118	0.264076	0.5783	RAD21|SMC1A	5885|8243
CONDENSATION_OF_PROMETAPHASE_CHROMOSOMES	2	11	2.1037	0.246118	0.264076	0.5783	CDK1|CSNK2A2	983|1459
REGULATION_BY_C_FLIP	2	11	2.1037	0.246118	0.264076	0.5783	TNFRSF10A|RIPK1	8797|8737
MET_ACTIVATES_RAS_SIGNALING	2	11	2.1037	0.246118	0.264076	0.5783	SHC1|NRAS	6464|4893
TICAM1_TRAF6_DEPENDENT_INDUCTION_OF_TAK1_COMPLEX	2	11	2.1037	0.246118	0.264076	0.5783	RPS27A|UBA52	6233|7311
ACTIVATED_NTRK2_SIGNALS_THROUGH_FRS2_AND_FRS3	2	11	2.1037	0.246118	0.264076	0.5783	NRAS|BDNF	4893|627
ALPHA_PROTEIN_KINASE_1_SIGNALING_PATHWAY	2	11	2.1037	0.246118	0.264076	0.5783	RPS27A|UBA52	6233|7311
NUCLEOBASE_CATABOLISM	5	36	1.607	0.248227	0.266119	0.5749	NUDT1|NUDT5|NT5E|PNP|UPP1	4521|11164|4907|4860|7378
LAGGING_STRAND_SYNTHESIS	3	20	1.7355	0.250325	0.267703	0.5723	FEN1|PCNA|RFC4	2237|5111|5984
FRS_MEDIATED_FGFR3_SIGNALING	3	20	1.7355	0.250325	0.267703	0.5723	FGF5|NRAS|FGFR3	2250|4893|2261
SHC_MEDIATED_CASCADE_FGFR4	3	20	1.7355	0.250325	0.267703	0.5723	FGFR4|SHC1|NRAS	2264|6464|4893
O_LINKED_GLYCOSYLATION_OF_MUCINS	8	62	1.4929	0.270657	0.289207	0.5388	GALNT18|ST6GALNAC3|ST3GAL1|ST6GAL1|GALNT11|GALNT13|ST3GAL2|MUC1	374378|256435|6482|6480|63917|114805|6483|4582
NEF_MEDIATES_DOWN_MODULATION_OF_CELL_SURFACE_RECEPTORS_BY_RECRUITING_THEM_TO_CLATHRIN_ADAPTERS	3	21	1.6529	0.273391	0.291407	0.5355	AP1S2|AP1M1|HLA-A	8905|8907|3105
REGULATION_OF_GENE_EXPRESSION_IN_BETA_CELLS	3	21	1.6529	0.273391	0.291407	0.5355	PAX6|FOXA2|NKX2-2	5080|3170|4821
SHC_MEDIATED_CASCADE_FGFR1	3	21	1.6529	0.273391	0.291407	0.5355	SHC1|FGF5|NRAS	6464|2250|4893
PYRIMIDINE_CATABOLISM	2	12	1.9284	0.277906	0.29428	0.5312	NT5E|UPP1	4907|7378
REVERSIBLE_HYDRATION_OF_CARBON_DIOXIDE	2	12	1.9284	0.277906	0.29428	0.5312	CA12|CA2	771|760
TRANSPORT_OF_ORGANIC_ANIONS	2	12	1.9284	0.277906	0.29428	0.5312	SLCO3A1|SLCO4A1	28232|28231
GLUTATHIONE_SYNTHESIS_AND_RECYCLING	2	12	1.9284	0.277906	0.29428	0.5312	GSS|GCLM	2937|2730
NOTCH2_INTRACELLULAR_DOMAIN_REGULATES_TRANSCRIPTION	2	12	1.9284	0.277906	0.29428	0.5312	HES1|MAMLD1	3280|10046
TP53_REGULATES_TRANSCRIPTION_OF_CASPASE_ACTIVATORS_AND_CASPASES	2	12	1.9284	0.277906	0.29428	0.5312	PIDD1|CASP2	55367|835
TP53_REGULATES_TRANSCRIPTION_OF_DEATH_RECEPTORS_AND_LIGANDS	2	12	1.9284	0.277906	0.29428	0.5312	TNFRSF10A|IGFBP3	8797|3486
NF_KB_ACTIVATION_THROUGH_FADD_RIP_1_PATHWAY_MEDIATED_BY_CASPASE_8_AND_10	2	12	1.9284	0.277906	0.29428	0.5312	RNF135|RIPK1	84282|8737
REGULATION_OF_IFNA_SIGNALING	4	26	1.78	0.295594	0.312499	0.5052	STAT2|JAK1|STAT1|PTPN1	6773|3716|6772|5770
FERTILIZATION	4	26	1.78	0.295594	0.312499	0.5052	ZP3|OVGP1|SPAM1|CATSPER1	7784|5016|6677|117144
DOWNSTREAM_SIGNALING_OF_ACTIVATED_FGFR4	4	27	1.7141	0.304363	0.321244	0.4932	FGFR4|PIK3R1|SHC1|NRAS	2264|5295|6464|4893
FGFR2_ALTERNATIVE_SPLICING	4	27	1.7141	0.304363	0.321244	0.4932	TIA1|NCBP2|HNRNPM|POLR2G	7072|22916|4670|5436
TRAFFICKING_AND_PROCESSING_OF_ENDOSOMAL_TLR	2	13	1.78	0.3096	0.325181	0.4879	CTSB|LGMN	1508|5641
MITOCHONDRIAL_IRON_SULFUR_CLUSTER_BIOGENESIS	2	13	1.78	0.3096	0.325181	0.4879	SLC25A37|SLC25A28	51312|81894
PROCESSIVE_SYNTHESIS_ON_THE_C_STRAND_OF_THE_TELOMERE	2	13	1.78	0.3096	0.325181	0.4879	FEN1|PCNA	2237|5111
FGFR3_LIGAND_BINDING_AND_ACTIVATION	2	13	1.78	0.3096	0.325181	0.4879	FGF5|FGFR3	2250|2261
ALPHA_LINOLENIC_OMEGA3_AND_LINOLEIC_OMEGA6_ACID_METABOLISM	2	13	1.78	0.3096	0.325181	0.4879	ELOVL1|ABCD1	64834|215
POU5F1_OCT4_SOX2_NANOG_ACTIVATE_GENES_RELATED_TO_PROLIFERATION	2	13	1.78	0.3096	0.325181	0.4879	STAT3|SOX2	6774|6657
SIGNALING_BY_BMP	4	28	1.6529	0.314294	0.329043	0.4827	SMAD4|AMH|BMP2|AMH	4089|268|650|268
NOTCH_HLH_TRANSCRIPTION_PATHWAY	4	28	1.6529	0.314294	0.329043	0.4827	HDAC6|NCOR1|MAMLD1|NOTCH3	10013|9611|10046|4854
TELOMERE_C_STRAND_LAGGING_STRAND_SYNTHESIS	4	28	1.6529	0.314294	0.329043	0.4827	FEN1|STN1|PCNA|RFC4	2237|79991|5111|5984
DIGESTION_AND_ABSORPTION	4	28	1.6529	0.314294	0.329043	0.4827	AMY1A|PIR|CEL|AMY1B	276|8544|1056|277
MYOGENESIS	4	29	1.5959	0.325268	0.339981	0.4685	CDH2|TCF4|MAPK11|TCF3	1000|6925|5600|6929
TNFS_BIND_THEIR_PHYSIOLOGICAL_RECEPTORS	4	29	1.5959	0.325268	0.339981	0.4685	TNFRSF6B|TNFRSF25|CD70|TNFRSF1A	8771|8718|970|7132
DOWNSTREAM_SIGNALING_OF_ACTIVATED_FGFR2	4	30	1.5427	0.337167	0.352134	0.4533	PIK3R1|SHC1|FGF5|NRAS	5295|6464|2250|4893
TRIGLYCERIDE_BIOSYNTHESIS	2	14	1.6529	0.340998	0.354703	0.4501	LPIN2|LPIN1	9663|23175
ACETYLCHOLINE_BINDING_AND_DOWNSTREAM_EVENTS	2	14	1.6529	0.340998	0.354703	0.4501	CHRNA3|CHRNA5	1136|1138
POLYMERASE_SWITCHING	2	14	1.6529	0.340998	0.354703	0.4501	PCNA|RFC4	5111|5984
TRAF3_DEPENDENT_IRF_ACTIVATION_PATHWAY	2	14	1.6529	0.340998	0.354703	0.4501	RNF135|TRAF3	84282|7187
LGI_ADAM_INTERACTIONS	2	14	1.6529	0.340998	0.354703	0.4501	STX1A|DLG4	6804|1742
TRAFFICKING_OF_AMPA_RECEPTORS	4	31	1.4929	0.34988	0.363651	0.4393	DLG4|GRIA2|PRKCA|PICK1	1742|2891|5578|9463
ANTIGEN_ACTIVATES_B_CELL_RECEPTOR_BCR_LEADING_TO_GENERATION_OF_SECOND_MESSENGERS	10	86	1.3454	0.352614	0.366198	0.4363	FYN|AHCYL1|PIK3R1|CALM1|PLCG2|PIK3CD|SH3KBP1|NCK1|ORAI1|ITPR3	2534|10768|5295|801|5336|5293|30011|4690|84876|3710
RECOGNITION_AND_ASSOCIATION_OF_DNA_GLYCOSYLASE_WITH_SITE_CONTAINING_AN_AFFECTED_PURINE	7	56	1.4463	0.353362	0.366681	0.4357	H2BC5|ACD|TINF2|H4C3|H2BC12|H2AJ|H2AX	3017|65057|26277|8364|85236|55766|3014
FCERI_MEDIATED_MAPK_ACTIVATION	10	87	1.3299	0.356089	0.369214	0.4327	RAC1|MAPK10|MAPK9|PLCG2|MAPK1|SHC1|MAP3K1|NRAS|PAK1|JUN	5879|5602|5601|5336|5594|6464|4214|4893|5058|3725
PROCESSIVE_SYNTHESIS_ON_THE_LAGGING_STRAND	2	15	1.5427	0.37193	0.384714	0.4149	FEN1|PCNA	2237|5111
EICOSANOID_LIGAND_BINDING_RECEPTORS	2	15	1.5427	0.37193	0.384714	0.4149	PTGER2|PTGER1	5732|5731
ORGANIC_CATION_ANION_ZWITTERION_TRANSPORT	2	15	1.5427	0.37193	0.384714	0.4149	SLC22A15|SLC22A18	55356|5002
GENERATION_OF_SECOND_MESSENGER_MOLECULES	5	39	1.4834	0.400436	0.413539	0.3835	PLCG2|ENAH|NCK1|PAK1|EVL	5336|55740|4690|5058|51466
O_GLYCOSYLATION_OF_TSR_DOMAIN_CONTAINING_PROTEINS	5	39	1.4834	0.400436	0.413539	0.3835	ADAMTS9|THBS2|SEMA5A|POFUT2|ADAMTSL2	56999|7058|9037|23275|9719
SYNTHESIS_OF_PIPS_AT_THE_EARLY_ENDOSOME_MEMBRANE	2	16	1.4463	0.402259	0.413771	0.3832	PI4K2B|MTMR10	55300|54893
TRANSCRIPTION_OF_E2F_TARGETS_UNDER_NEGATIVE_CONTROL_BY_P107_RBL1_AND_P130_RBL2_IN_COMPLEX_WITH_HDAC1	2	16	1.4463	0.402259	0.413771	0.3832	CDK1|E2F5	983|1875
ELEVATION_OF_CYTOSOLIC_CA2_LEVELS	2	16	1.4463	0.402259	0.413771	0.3832	ORAI1|ITPR3	84876|3710
CASPASE_ACTIVATION_VIA_DEATH_RECEPTORS_IN_THE_PRESENCE_OF_LIGAND	2	16	1.4463	0.402259	0.413771	0.3832	TNFRSF10A|RIPK1	8797|8737
REGULATION_OF_GENE_EXPRESSION_IN_LATE_STAGE_BRANCHING_MORPHOGENESIS_PANCREATIC_BUD_PRECURSOR_CELLS	2	16	1.4463	0.402259	0.413771	0.3832	HES1|MAMLD1	3280|10046
REGULATION_OF_BETA_CELL_DEVELOPMENT	5	42	1.3774	0.42194	0.433326	0.3632	HES1|PAX6|MAMLD1|FOXA2|NKX2-2	3280|5080|10046|3170|4821
AMINE_LIGAND_BINDING_RECEPTORS	5	42	1.3774	0.42194	0.433326	0.3632	ADRA1B|ADRA2A|HTR2B|DRD4|ADRB2	147|150|3357|1815|154
VOLTAGE_GATED_POTASSIUM_CHANNELS	5	43	1.3454	0.430531	0.441448	0.3551	KCNS3|KCNG1|KCNQ2|KCNH2|KCNG3	3790|3755|3785|3757|170850
SIGNALING_BY_FGFR2_IN_DISEASE	5	43	1.3454	0.430531	0.441448	0.3551	PIK3R1|FGF5|NCBP2|NRAS|POLR2G	5295|2250|22916|4893|5436
E2F_MEDIATED_REGULATION_OF_DNA_REPLICATION	3	22	1.5778	0.445952	0.456898	0.3402	ORC3|CDK1|PPP2CB	23595|983|5516
INCRETIN_SYNTHESIS_SECRETION_AND_INACTIVATION	3	23	1.5092	0.456962	0.467808	0.3299	PAX6|SEC11A|ISL1	5080|23478|3670
GLUCURONIDATION	3	25	1.3884	0.481926	0.492585	0.3075	UGP2|ABHD10|UGDH	7360|55347|7358
PHASE_2_PLATEAU_PHASE	3	25	1.3884	0.481926	0.492585	0.3075	CACNB3|CACNA2D2|CACNG7	784|9254|59284
DECTIN_2_FAMILY	3	26	1.335	0.495556	0.506116	0.2957	FYN|PLCG2|MUC1	2534|5336|4582
DNA_METHYLATION	7	65	1.246	0.521044	0.531728	0.2743	H2BC5|H3-3B|H3-3A|H4C3|H2BC12|H2AJ|H2AX	3017|3021|3020|8364|85236|55766|3014
KERATAN_SULFATE_BIOSYNTHESIS	3	28	1.2397	0.524402	0.534733	0.2719	ST3GAL1|LUM|ST3GAL2	6482|4060|6483
ACTIVATED_PKN1_STIMULATES_TRANSCRIPTION_OF_AR_ANDROGEN_RECEPTOR_REGULATED_GENES_KLK2_AND_KLK3	7	67	1.2088	0.530791	0.540822	0.2669	H2BC5|H3-3B|H3-3A|H4C3|H2BC12|H2AJ|H2AX	3017|3021|3020|8364|85236|55766|3014
METABOLISM_OF_STEROID_HORMONES	4	35	1.3223	0.553711	0.563731	0.2489	TSPO|CYP11A1|HSD17B12|AKR1B1	706|1583|51144|231
STRIATED_MUSCLE_CONTRACTION	4	36	1.2856	0.560731	0.570429	0.2438	TPM1|TNNT1|TMOD1|TPM3	7168|7138|7111|7170
METALLOPROTEASE_DUBS	4	37	1.2508	0.568394	0.57777	0.2382	NLRP3|RPS27A|UIMC1|UBA52	114548|6233|51720|7311
SYNTHESIS_OF_PA	4	39	1.1867	0.585355	0.594544	0.2258	GNPAT|LPCAT1|AGPAT1|ACP6	8443|79888|10554|51205
POLYMERASE_SWITCHING_ON_THE_C_STRAND_OF_THE_TELOMERE	2	17	1.3612	0.661902	0.671766	0.1728	PCNA|RFC4	5111|5984
SYNTHESIS_OF_PIPS_AT_THE_GOLGI_MEMBRANE	2	18	1.2856	0.671658	0.680067	0.1674	PI4K2B|PI4KA	55300|5297
ABC_TRANSPORTERS_IN_LIPID_HOMEOSTASIS	2	18	1.2856	0.671658	0.680067	0.1674	PEX19|ABCD1	5824|215
METABOLISM_OF_AMINE_DERIVED_HORMONES	2	18	1.2856	0.671658	0.680067	0.1674	DBH|DDC	1621|1644
SYNTHESIS_SECRETION_AND_DEACYLATION_OF_GHRELIN	2	19	1.2179	0.682118	0.68904	0.1618	BCHE|SEC11A	590|23478
SIGNALING_BY_FGFR2_IIIA_TM	2	19	1.2179	0.682118	0.68904	0.1618	NCBP2|POLR2G	22916|5436
ASSEMBLY_OF_ACTIVE_LPL_AND_LIPC_LIPASE_COMPLEXES	2	19	1.2179	0.682118	0.68904	0.1618	PCSK5|MBTPS1	5125|8720
SYNTHESIS_SECRETION_AND_INACTIVATION_OF_GLUCAGON_LIKE_PEPTIDE_1_GLP_1	2	20	1.157	0.693097	0.69904	0.1555	PAX6|SEC11A	5080|23478
PI_3K_CASCADE_FGFR4	2	20	1.157	0.693097	0.69904	0.1555	FGFR4|PIK3R1	2264|5295
PI_3K_CASCADE_FGFR1	2	21	1.1019	0.704439	0.708821	0.1495	PIK3R1|FGF5	5295|2250
TP53_REGULATES_TRANSCRIPTION_OF_ADDITIONAL_CELL_CYCLE_GENES_WHOSE_EXACT_ROLE_IN_THE_P53_PATHWAY_REMAIN_UNCERTAIN	2	21	1.1019	0.704439	0.708821	0.1495	CDC25C|RGCC	995|28984
BLOOD_GROUP_SYSTEMS_BIOSYNTHESIS	2	21	1.1019	0.704439	0.708821	0.1495	ST6GALNAC6|FUT4	30815|2526
ACYL_CHAIN_REMODELLING_OF_PS	2	22	1.0518	0.716007	0.719343	0.1431	OSBPL5|OSBPL10	114879|114884
FRS_MEDIATED_FGFR4_SIGNALING	2	22	1.0518	0.716007	0.719343	0.1431	FGFR4|NRAS	2264|4893
FRS_MEDIATED_FGFR1_SIGNALING	2	23	1.0061	0.727687	0.729943	0.1367	FGF5|NRAS	2250|4893
PI_3K_CASCADE_FGFR2	2	23	1.0061	0.727687	0.729943	0.1367	PIK3R1|FGF5	5295|2250
ACYL_CHAIN_REMODELLING_OF_PE	3	29	1.1969	0.743764	0.744915	0.1279	PLAAT1|ABHD4|MBOAT2	57110|63874|129642
PIWI_INTERACTING_RNA_PIRNA_BIOGENESIS	3	29	1.1969	0.743764	0.744915	0.1279	HENMT1|HSP90AA1|POLR2G	113802|3320|5436
FGFR2_MUTANT_RECEPTOR_ACTIVATION	3	33	1.0518	0.765196	0.765788	0.1159	FGF5|NCBP2|POLR2G	2250|22916|5436
CYTOCHROME_P450_ARRANGED_BY_SUBSTRATE_TYPE	6	65	1.068	0.830526	0.830526	0.0806	NCOA1|CYP4V2|CYP11A1|CYP27B1|ARNT2|RXRA	8648|285440|1583|1594|9915|6256
